# Supplementary material for: Yang cycle enzyme DEP1: its moonlighting functions in PSI and ROS production during leaf senescence
Source: Mol Hortic. 2022 Apr 20;2:10. doi: 10.1186/s43897-022-00031-2 (PMC10514949; doi:10.1186/s43897-022-00031-2)
Supplement: Supplementary file 9 — Additional file 9: Appendix S1. Annotation of all unigenes in the WT and MdDEP1-overexpressing apple plantlets. [file 43897_2022_31_MOESM9_ESM.xlsx]

## Sheet: Sheet1
Annotation of all unigenes in the WT and MdDEP1-overexpressing apple plantlets
test_id	gene_id	gene	locus	sample_1	sample_2	status	value_1	value_2	log2(fold_change)	test_stat	p_value	q_value	significant	Description	Name	Definition	Length	GO	EC	KO	Pathway
MD00G1000200	MD00G1000200	MD00G1000200	Chr00:37763-43600	WT	OVX	OK	14.8672	12.7003	-0.227267	-0.78597	0.34465	0.463753	no	Ribosomal protein L35	-	-	1064	GO:0003735~structural constituent of ribosome;GO:0005840~ribosome;GO:0006412~translation;	-	-	-
MD00G1000300	MD00G1000300	MD00G1000300	Chr00:37763-43600	WT	OVX	OK	0.728924	0.665126	-0.132142	-0.100317	0.86255	0.907425	no	-	-	-	1823	-	-	-	-
MD00G1000500	MD00G1000500	MD00G1000500	Chr00:76635-79216	WT	OVX	OK	1.15168	3.13485	1.44465	2.54338	0.0017	0.00562583	yes	Homeodomain-like superfamily protein	-	-	1237	GO:0003677~DNA binding;GO:0003682~chromatin binding;GO:0003700~transcription factor activity, sequence-specific DNA binding;GO:0005634~nucleus;GO:0006351~transcription, DNA-templated;GO:0006355~regulation of transcription, DNA-templated;GO:0010088~phloem development;GO:0010089~xylem development;GO:0045893~positive regulation of transcription, DNA-templated;	-	-	-
MD00G1000600	MD00G1000600	MD00G1000600	Chr00:101955-104814	WT	OVX	NOTEST	0.0162377	0.122851	2.91948	0	1	1	no	Domain of unknown function (DUF1995)	-	-	1344	GO:0009507~chloroplast;GO:0019684~photosynthesis, light reaction;GO:0035304~regulation of protein dephosphorylation;	-	-	-
MD00G1000700	MD00G1000700	MD00G1000700	Chr00:105227-109722	WT	OVX	OK	7.21941	9.4421	0.387226	1.05198	0.0871	0.159935	no	Protein of unknown function	-	-	2728	-	-	-	-
MD00G1000800	MD00G1000800	MD00G1000800	Chr00:171085-177192	WT	OVX	OK	61.8697	48.7484	-0.343879	-1.08965	0.05995	0.117844	no	Mob1/phocein family protein	-	-	1611	GO:0046872~metal ion binding;	-	-	-
MD00G1001000	MD00G1001000	MD00G1001000	Chr00:238029-244784	WT	OVX	OK	2.20845	2.2223	0.00902148	0.016545	0.9746	0.982932	no	growth-regulating factor 2	-	-	1778	GO:0005524~ATP binding;GO:0005634~nucleus;GO:0006351~transcription, DNA-templated;GO:0006355~regulation of transcription, DNA-templated;GO:0016818~hydrolase activity, acting on acid anhydrides, in phosphorus-containing anhydrides;	-	-	-
MD00G1001200	MD00G1001200	MD00G1001200	Chr00:282286-284225	WT	OVX	NOTEST	0.663857	0.666007	0.00466414	0	1	1	no	Protein of unknown function	-	-	1939	GO:0006486~protein glycosylation;GO:0006810~transport;GO:0016021~integral component of membrane;	-	-	-
MD00G1001400	MD00G1001400	MD00G1001400	Chr00:286092-293278	WT	OVX	OK	39.7463	39.2358	-0.0186527	-0.0589167	0.92115	0.947804	no	Protein kinase superfamily protein	MAK	male germ cell-associated kinase	3178	GO:0004672~protein kinase activity;GO:0004693~cyclin-dependent protein serine/threonine kinase activity;GO:0005524~ATP binding;GO:0008353~RNA polymerase II carboxy-terminal domain kinase activity;	EC:2.7.11.22	K08829	-
MD00G1001500	MD00G1001500	MD00G1001500	Chr00:294370-299666	WT	OVX	OK	9.34623	7.24096	-0.368203	-1.06247	0.0658	0.127089	no	S-adenosyl-L-methionine-dependent methyltransferases superfamily protein	-	-	2885	GO:0000139~Golgi membrane;GO:0005768~endosome;GO:0005794~Golgi apparatus;GO:0005802~trans-Golgi network;GO:0008168~methyltransferase activity;GO:0016021~integral component of membrane;	-	-	-
MD00G1001800	MD00G1001800	MD00G1001800	Chr00:387462-391411	WT	OVX	OK	12.9685	11.4648	-0.177795	-0.608755	0.40655	0.526519	no	Protein of unknown function	-	-	1513	-	-	-	-
MD00G1001900	MD00G1001900	MD00G1001900	Chr00:395157-397680	WT	OVX	OK	33.0855	24.5157	-0.432491	-1.85372	0.0396	0.0837771	no	G10 family protein	BUD31, G10	bud site selection protein 31	865	GO:0005634~nucleus;GO:0005829~cytosol;	-	K12873	ko03040~Spliceosome;
MD00G1002000	MD00G1002000	MD00G1002000	Chr00:412393-414050	WT	OVX	NOTEST	0.47694	0.447008	-0.0935081	0	1	1	no	-	-	-	1657	-	-	-	-
MD00G1002100	MD00G1002100	MD00G1002100	Chr00:443256-446083	WT	OVX	OK	136.227	130.104	-0.0663497	-0.321539	0.7148	0.797428	no	acyl-CoA-binding protein 6	-	-	835	GO:0000062~fatty-acyl-CoA binding;GO:0005829~cytosol;GO:0006810~transport;GO:0006816~calcium ion transport;GO:0006869~lipid transport;GO:0007030~Golgi organization;GO:0008289~lipid binding;GO:0009646~response to absence of light;GO:0009651~response to salt stress;GO:0010264~myo-inositol hexakisphosphate biosynthetic process;GO:0019344~cysteine biosynthetic process;GO:0031210~phosphatidylcholine b…	-	-	-
MD00G1002600	MD00G1002600	MD00G1002600	Chr00:505483-507202	WT	OVX	OK	0.217189	1.69997	2.96848	3.67923	0.00055	0.0020699	yes	basic helix-loop-helix (bHLH) DNA-binding superfamily protein	-	-	1349	GO:0003677~DNA binding;GO:0005634~nucleus;GO:0006351~transcription, DNA-templated;GO:0006355~regulation of transcription, DNA-templated;	-	-	-
MD00G1003500	MD00G1003500	MD00G1003500	Chr00:554944-556091	WT	OVX	OK	2.55605	0.957427	-1.41668	-2.60445	0.00185	0.0060573	yes	carboxyesterase 20	-	-	1147	GO:0016787~hydrolase activity;GO:0052689~carboxylic ester hydrolase activity;	-	-	-
MD00G1003800	MD00G1003800	MD00G1003800	Chr00:624766-629998	WT	OVX	OK	9.70438	16.3788	0.755124	2.22901	0.0003	0.00120123	no	phosphoglucomutase	pgm	phosphoglucomutase	2395	GO:0000023~maltose metabolic process;GO:0000272~polysaccharide catabolic process;GO:0000287~magnesium ion binding;GO:0004614~phosphoglucomutase activity;GO:0006006~glucose metabolic process;GO:0006098~pentose-phosphate shunt;GO:0009507~chloroplast;GO:0009570~chloroplast stroma;GO:0009590~detection of gravity;GO:0009664~plant-type cell wall organization;GO:0009941~chloroplast envelope;GO:0010319~s…	EC:5.4.2.2	K01835	ko00010~Glycolysis / Gluconeogenesis;ko00030~Pentose phosphate pathway;ko00052~Galactose metabolism;ko00230~Purine metabolism;ko00500~Starch and sucrose metabolism;ko00520~Amino sugar and nucleotide sugar metabolism;
MD00G1004100	MD00G1004100	MD00G1004100	Chr00:657552-661243	WT	OVX	OK	20.8352	21.6417	0.0547857	0.209323	0.77475	0.843408	no	pfkB-like carbohydrate kinase family protein	E2.7.1.4, scrK	fructokinase	1632	GO:0004747~ribokinase activity;GO:0005524~ATP binding;GO:0005829~cytosol;GO:0006014~D-ribose metabolic process;GO:0008865~fructokinase activity;GO:0019252~starch biosynthetic process;GO:0046686~response to cadmium ion;	EC:2.7.1.4	K00847	ko00051~Fructose and mannose metabolism;ko00500~Starch and sucrose metabolism;ko00520~Amino sugar and nucleotide sugar metabolism;
MD00G1004200	MD00G1004200	MD00G1004200	Chr00:661720-665434	WT	OVX	OK	11.9678	14.9605	0.322009	1.03841	0.1374	0.229877	no	Protein of unknown function	-	-	1283	-	-	-	-
MD00G1004800	MD00G1004800	MD00G1004800	Chr00:727707-729409	WT	OVX	OK	1.27197	0	#NAME?	#NAME?	5e-05	0.000233664	yes	Peroxidase superfamily protein	-	-	1702	-	-	-	-
MD00G1004900	MD00G1004900	MD00G1004900	Chr00:735425-737137	WT	OVX	OK	22.8066	19.3238	-0.23907	-0.867238	0.2208	0.330046	no	TCP family transcription factor	-	-	1408	GO:0003677~DNA binding;GO:0003700~transcription factor activity, sequence-specific DNA binding;GO:0005634~nucleus;GO:0006351~transcription, DNA-templated;GO:0006355~regulation of transcription, DNA-templated;GO:0031347~regulation of defense response;	-	-	-
MD00G1005000	MD00G1005000	MD00G1005000	Chr00:738971-742393	WT	OVX	OK	5.0662	1.26595	-2.00068	-3.53966	5e-05	0.000233664	yes	Pentatricopeptide repeat (PPR-like) superfamily protein	-	-	2614	GO:0003824~catalytic activity;GO:0030170~pyridoxal phosphate binding;	-	-	-
MD00G1005100	MD00G1005100	MD00G1005100	Chr00:738971-742393	WT	OVX	OK	7.42108	2.71364	-1.4514	-2.2162	0.00025	0.00102084	yes	Pyridoxal phosphate (PLP)-dependent transferases superfamily protein	-	-	1319	GO:0003824~catalytic activity;GO:0030170~pyridoxal phosphate binding;	-	-	-
MD00G1005200	MD00G1005200	MD00G1005200	Chr00:747304-748723	WT	OVX	NOTEST	0	0.387291	inf	0	1	1	no	Glucose-methanol-choline (GMC) oxidoreductase family protein	-	-	1419	-	-	-	-
MD00G1005300	MD00G1005300	MD00G1005300	Chr00:782744-783400	WT	OVX	OK	26.1153	24.6255	-0.0847438	-0.37118	0.72685	0.807	no	peptidoglycan-binding LysM domain-containing protein	-	-	656	-	-	-	-
MD00G1005500	MD00G1005500	MD00G1005500	Chr00:788399-790843	WT	OVX	OK	0.75154	0.579154	-0.375901	-0.614155	0.35645	0.475876	no	Tetratricopeptide repeat (TPR)-like superfamily protein	-	-	2444	-	-	-	-
MD00G1005600	MD00G1005600	MD00G1005600	Chr00:795231-796955	WT	OVX	OK	11.8181	74.3334	2.65301	9.8078	5e-05	0.000233664	yes	GroES-like zinc-binding alcohol dehydrogenase family protein	SORD, gutB	L-iditol 2-dehydrogenase	1118	GO:0003939~L-iditol 2-dehydrogenase activity;GO:0005737~cytoplasm;GO:0005829~cytosol;GO:0005886~plasma membrane;GO:0008270~zinc ion binding;GO:0009506~plasmodesma;GO:0016491~oxidoreductase activity;GO:0031966~mitochondrial membrane;	EC:1.1.1.14	K00008	ko00040~Pentose and glucuronate interconversions;ko00051~Fructose and mannose metabolism;
MD00G1005700	MD00G1005700	MD00G1005700	Chr00:814437-815890	WT	OVX	OK	115.231	219.98	0.932836	3.43008	5e-05	0.000233664	no	GroES-like zinc-binding alcohol dehydrogenase family protein	SORD, gutB	L-iditol 2-dehydrogenase	1314	GO:0003939~L-iditol 2-dehydrogenase activity;GO:0005737~cytoplasm;GO:0005829~cytosol;GO:0005886~plasma membrane;GO:0008270~zinc ion binding;GO:0009506~plasmodesma;GO:0031966~mitochondrial membrane;	EC:1.1.1.14	K00008	ko00040~Pentose and glucuronate interconversions;ko00051~Fructose and mannose metabolism;
MD00G1006000	MD00G1006000	MD00G1006000	Chr00:818413-821324	WT	OVX	OK	12.1731	16.7675	0.461972	1.27116	0.0189	0.0451053	no	TPX2 (targeting protein for Xklp2) protein family	-	-	1687	GO:0005819~spindle;GO:0005874~microtubule;GO:0007067~mitotic nuclear division;	-	-	-
MD00G1006400	MD00G1006400	MD00G1006400	Chr00:837856-839483	WT	OVX	OK	5.46425	6.22372	0.187754	0.532332	0.4557	0.573903	no	hAT family dimerisation domain	-	-	1537	GO:0003677~DNA binding;GO:0006310~DNA recombination;GO:0032196~transposition;	-	-	-
MD00G1006700	MD00G1006700	MD00G1006700	Chr00:956048-963639	WT	OVX	OK	4.66666	5.68397	0.284508	0.772059	0.16695	0.265208	no	receptor-like kinase in flowers 1	-	-	3577	GO:0004672~protein kinase activity;GO:0004674~protein serine/threonine kinase activity;GO:0005524~ATP binding;GO:0005886~plasma membrane;GO:0016021~integral component of membrane;	-	-	-
MD00G1006800	MD00G1006800	MD00G1006800	Chr00:965927-973646	WT	OVX	NOTEST	0.00783102	0.0120949	0.627125	0	1	1	no	receptor-like kinase in flowers 1	-	-	3206	GO:0004672~protein kinase activity;GO:0004674~protein serine/threonine kinase activity;GO:0005524~ATP binding;GO:0005886~plasma membrane;GO:0016021~integral component of membrane;	-	-	-
MD00G1006900	MD00G1006900	MD00G1006900	Chr00:981112-988196	WT	OVX	OK	0.888314	0.395994	-1.16559	-1.71123	0.01515	0.0373885	yes	receptor-like kinase in flowers 1	-	-	3180	GO:0001653~peptide receptor activity;GO:0004672~protein kinase activity;GO:0004674~protein serine/threonine kinase activity;GO:0004675~transmembrane receptor protein serine/threonine kinase activity;GO:0004702~receptor signaling protein serine/threonine kinase activity;GO:0005524~ATP binding;GO:0005886~plasma membrane;GO:0007178~transmembrane receptor protein serine/threonine kinase signaling pat…	-	-	-
MD00G1007000	MD00G1007000	MD00G1007000	Chr00:989037-992013	WT	OVX	NOTEST	0.0321166	0.0494804	0.62354	0	1	1	no	receptor-like kinase in flowers 1	-	-	1994	GO:0001653~peptide receptor activity;GO:0004674~protein serine/threonine kinase activity;GO:0004675~transmembrane receptor protein serine/threonine kinase activity;GO:0004702~receptor signaling protein serine/threonine kinase activity;GO:0005524~ATP binding;GO:0005886~plasma membrane;GO:0007178~transmembrane receptor protein serine/threonine kinase signaling pathway;GO:0009506~plasmodesma;GO:0009…	-	-	-
MD00G1007100	MD00G1007100	MD00G1007100	Chr00:997687-1000353	WT	OVX	OK	5.02395	5.8224	0.212792	0.50955	0.37635	0.496126	no	Putative adipose-regulatory protein (Seipin)	-	-	2057	-	-	-	-
MD00G1007200	MD00G1007200	MD00G1007200	Chr00:1007740-1010106	WT	OVX	OK	2.02738	1.84753	-0.134018	-0.274864	0.72875	0.808498	no	2	NIP	aquaporin NIP	1190	GO:0005215~transporter activity;GO:0016021~integral component of membrane;	-	K09874	-
MD00G1007400	MD00G1007400	MD00G1007400	Chr00:1025346-1026616	WT	OVX	OK	14.1038	13.9872	-0.0119745	-0.021838	0.9706	0.980444	no	-	CTDSP	carboxy-terminal domain RNA polymerase II polypeptide A small phosphatase	729	GO:0004721~phosphoprotein phosphatase activity;GO:0005886~plasma membrane;GO:0007165~signal transduction;GO:0016311~dephosphorylation;GO:0016791~phosphatase activity;	EC:3.1.3.16	K15731	-
MD00G1007500	MD00G1007500	MD00G1007500	Chr00:1025346-1026616	WT	OVX	OK	21.4838	34.5084	0.683701	2.97588	0.002	0.00649052	no	Haloacid dehalogenase-like hydrolase (HAD) superfamily protein	CTDSP	carboxy-terminal domain RNA polymerase II polypeptide A small phosphatase	812	GO:0001933~negative regulation of protein phosphorylation;GO:0005634~nucleus;GO:0006470~protein dephosphorylation;GO:0008420~CTD phosphatase activity;GO:0016791~phosphatase activity;GO:0046872~metal ion binding;GO:2000134~negative regulation of G1/S transition of mitotic cell cycle;	EC:3.1.3.16	K15731	-
MD00G1007600	MD00G1007600	MD00G1007600	Chr00:1029797-1033118	WT	OVX	OK	12.7442	17.8355	0.484914	1.70753	0.01135	0.0291598	no	RING/FYVE/PHD-type zinc finger family protein	-	-	2128	GO:0046872~metal ion binding;	-	-	-
MD00G1007700	MD00G1007700	MD00G1007700	Chr00:1033186-1037512	WT	OVX	OK	49.997	40.1092	-0.317907	-1.13137	0.09075	0.165201	no	BES1/BZR1 homolog 4	-	-	1867	GO:0003677~DNA binding;GO:0006351~transcription, DNA-templated;GO:0006355~regulation of transcription, DNA-templated;GO:0009414~response to water deprivation;GO:0009737~response to abscisic acid;GO:0042538~hyperosmotic salinity response;	-	-	-
MD00G1007800	MD00G1007800	MD00G1007800	Chr00:1049862-1055297	WT	OVX	OK	7.96986	10.409	0.385211	1.27698	0.05055	0.102613	no	heat shock transcription factor A4A	HSFF	heat shock transcription factor, other eukaryote	3332	GO:0000302~response to reactive oxygen species;GO:0003700~transcription factor activity, sequence-specific DNA binding;GO:0005634~nucleus;GO:0005737~cytoplasm;GO:0006351~transcription, DNA-templated;GO:0006355~regulation of transcription, DNA-templated;GO:0009408~response to heat;GO:0010200~response to chitin;GO:0042803~protein homodimerization activity;GO:0043565~sequence-specific DNA binding;GO…	-	K09419	-
MD00G1007900	MD00G1007900	MD00G1007900	Chr00:1049862-1055297	WT	OVX	OK	0.620401	0.159112	-1.96315	-0.582373	0.28225	0.396776	no	ovate family protein 5	-	-	1593	GO:0005730~nucleolus;GO:0006351~transcription, DNA-templated;GO:0009553~embryo sac development;GO:0030863~cortical cytoskeleton;GO:0045892~negative regulation of transcription, DNA-templated;	-	-	-
MD00G1008100	MD00G1008100	MD00G1008100	Chr00:1064687-1067698	WT	OVX	OK	19.5335	12.915	-0.596908	-2.03115	0.0015	0.00503449	no	plant U-box 17	-	-	3011	GO:0004842~ubiquitin-protein transferase activity;GO:0005737~cytoplasm;GO:0009814~defense response, incompatible interaction;GO:0009817~defense response to fungus, incompatible interaction;GO:0016567~protein ubiquitination;GO:0016874~ligase activity;GO:0070696~transmembrane receptor protein serine/threonine kinase binding;	-	-	-
MD00G1008200	MD00G1008200	MD00G1008200	Chr00:1072404-1078655	WT	OVX	OK	2.07833	2.79021	0.42495	1.03449	0.07355	0.139291	no	AAA-type ATPase family protein	-	-	4344	GO:0003677~DNA binding;GO:0003887~DNA-directed DNA polymerase activity;GO:0005524~ATP binding;GO:0006260~DNA replication;GO:0009360~DNA polymerase III complex;	-	-	-
MD00G1008400	MD00G1008400	MD00G1008400	Chr00:1088630-1091673	WT	OVX	OK	16.8883	18.715	0.148172	0.55459	0.47125	0.588422	no	ER lumen protein retaining receptor family protein	-	-	1308	GO:0005046~KDEL sequence binding;GO:0005789~endoplasmic reticulum membrane;GO:0005794~Golgi apparatus;GO:0005801~cis-Golgi network;GO:0006621~protein retention in ER lumen;GO:0006914~autophagy;GO:0009414~response to water deprivation;GO:0015031~protein transport;GO:0016021~integral component of membrane;GO:0016192~vesicle-mediated transport;GO:0042538~hyperosmotic salinity response;GO:0046923~ER …	-	-	-
MD00G1008600	MD00G1008600	MD00G1008600	Chr00:1104788-1106390	WT	OVX	NOTEST	0.180772	0.461903	1.35342	0	1	1	no	Plant protein of unknown function (DUF641)	-	-	1602	GO:0009567~double fertilization forming a zygote and endosperm;	-	-	-
MD00G1008700	MD00G1008700	MD00G1008700	Chr00:1116476-1121036	WT	OVX	OK	47.1498	58.019	0.299273	0.958444	0.1253	0.213682	no	trehalose-phosphatase/synthase 7	TPS	trehalose 6-phosphate synthase/phosphatase	3493	GO:0003824~catalytic activity;GO:0005829~cytosol;GO:0005992~trehalose biosynthetic process;GO:0016757~transferase activity, transferring glycosyl groups;	EC:2.4.1.15 3.1.3.12	K16055	ko00500~Starch and sucrose metabolism;
MD00G1009000	MD00G1009000	MD00G1009000	Chr00:1127483-1137360	WT	OVX	OK	33.7133	33.2553	-0.019733	-0.074216	0.91035	0.940474	no	VALINE-TOLERANT 1	E2.2.1.6S, ilvH, ilvN	acetolactate synthase I/III small subunit	2186	GO:0003984~acetolactate synthase activity;GO:0005829~cytosol;GO:0006094~gluconeogenesis;GO:0006551~leucine metabolic process;GO:0006573~valine metabolic process;GO:0007010~cytoskeleton organization;GO:0009082~branched-chain amino acid biosynthetic process;GO:0009097~isoleucine biosynthetic process;GO:0009099~valine biosynthetic process;GO:0009507~chloroplast;GO:0010498~proteasomal protein catabol…	EC:2.2.1.6	K01653	ko00290~Valine, leucine and isoleucine biosynthesis;ko00650~Butanoate metabolism;ko00660~C5-Branched dibasic acid metabolism;ko00770~Pantothenate and CoA biosynthesis;ko01210~2-Oxocarboxylic acid metabolism;ko01230~Biosynthesis of amino acids;
MD00G1009300	MD00G1009300	MD00G1009300	Chr00:1160730-1166876	WT	OVX	OK	0.261941	0.845616	1.69076	2.14257	0.00065	0.00240311	yes	NAD(P)-binding Rossmann-fold superfamily protein	-	-	3077	-	-	-	-
MD00G1009500	MD00G1009500	MD00G1009500	Chr00:1170106-1174101	WT	OVX	OK	5.47618	6.95871	0.345651	0.956836	0.2112	0.318794	no	RAB GTPase homolog A1D	RAB11A	Ras-related protein Rab-11A	1161	GO:0003924~GTPase activity;GO:0005525~GTP binding;GO:0005622~intracellular;GO:0005886~plasma membrane;GO:0006886~intracellular protein transport;GO:0006913~nucleocytoplasmic transport;GO:0007264~small GTPase mediated signal transduction;GO:0015031~protein transport;GO:0016020~membrane;	-	K07904	ko04144~Endocytosis;
MD00G1009700	MD00G1009700	MD00G1009700	Chr00:1197145-1207052	WT	OVX	OK	5.59287	5.09914	-0.133334	-0.328274	0.5596	0.667723	no	methyl-CPG-binding domain 8	-	-	2159	GO:0008327~methyl-CpG binding;	-	-	-
MD00G1009800	MD00G1009800	MD00G1009800	Chr00:1218247-1224693	WT	OVX	OK	1.48436	1.47663	-0.00752692	-0.0114449	0.9844	0.989317	no	Outer arm dynein light chain 1 protein	-	-	3520	GO:0005773~vacuole;	-	-	-
MD00G1009900	MD00G1009900	MD00G1009900	Chr00:1218247-1224693	WT	OVX	OK	5.30063	3.9839	-0.41198	-0.796577	0.1711	0.270414	no	Ubiquitin carboxyl-terminal hydrolase family protein	-	-	2153	GO:0006979~response to oxidative stress;GO:0015824~proline transport;	-	-	-
MD00G1010000	MD00G1010000	MD00G1010000	Chr00:1234720-1241024	WT	OVX	OK	24.4711	23.589	-0.0529633	-0.171343	0.76865	0.838643	no	S-adenosyl-L-methionine-dependent methyltransferases superfamily protein	-	-	3120	GO:0000139~Golgi membrane;GO:0005768~endosome;GO:0005774~vacuolar membrane;GO:0005794~Golgi apparatus;GO:0005802~trans-Golgi network;GO:0007155~cell adhesion;GO:0008168~methyltransferase activity;GO:0008757~S-adenosylmethionine-dependent methyltransferase activity;GO:0009735~response to cytokinin;GO:0010289~homogalacturonan biosynthetic process;GO:0016021~integral component of membrane;GO:0032259…	-	-	-
MD00G1011700	MD00G1011700	MD00G1011700	Chr00:1416863-1426428	WT	OVX	OK	1.1863	6.83699	2.52689	3.74112	5e-05	0.000233664	yes	Disease resistance protein (TIR-NBS-LRR class) family	-	-	3075	GO:0005524~ATP binding;GO:0007165~signal transduction;GO:0042742~defense response to bacterium;GO:0043531~ADP binding;	-	-	-
MD00G1012200	MD00G1012200	MD00G1012200	Chr00:1510462-1514120	WT	OVX	OK	11.6356	10.6549	-0.12702	-0.414978	0.57045	0.677123	no	triosephosphate isomerase	TPI, tpiA	triosephosphate isomerase (TIM)	1319	GO:0004807~triose-phosphate isomerase activity;GO:0005737~cytoplasm;GO:0006094~gluconeogenesis;GO:0006096~glycolytic process;GO:0006098~pentose-phosphate shunt;	EC:5.3.1.1	K01803	ko00010~Glycolysis / Gluconeogenesis;ko00051~Fructose and mannose metabolism;ko00562~Inositol phosphate metabolism;ko00710~Carbon fixation in photosynthetic organisms;ko01200~Carbon metabolism;ko01230~Biosynthesis of amino acids;
MD00G1012300	MD00G1012300	MD00G1012300	Chr00:1522149-1525255	WT	OVX	OK	21.876	22.2866	0.0268279	0.0964378	0.88415	0.922765	no	Protein kinase superfamily protein	-	-	1942	GO:0004674~protein serine/threonine kinase activity;GO:0004713~protein tyrosine kinase activity;GO:0005524~ATP binding;GO:0009507~chloroplast;	-	-	-
MD00G1012400	MD00G1012400	MD00G1012400	Chr00:1525356-1528900	WT	OVX	OK	3.07997	2.50967	-0.29542	-0.603045	0.28015	0.39445	no	Protein kinase superfamily protein	-	-	2165	GO:0001653~peptide receptor activity;GO:0004672~protein kinase activity;GO:0004675~transmembrane receptor protein serine/threonine kinase activity;GO:0005524~ATP binding;GO:0005634~nucleus;GO:0005737~cytoplasm;GO:0005886~plasma membrane;GO:0007178~transmembrane receptor protein serine/threonine kinase signaling pathway;GO:0009506~plasmodesma;GO:0009536~plastid;GO:0009755~hormone-mediated signalin…	-	-	-
MD00G1012600	MD00G1012600	MD00G1012600	Chr00:1574278-1582208	WT	OVX	OK	5.34438	6.7553	0.337996	0.991775	0.0773	0.145101	no	XH/XS domain-containing protein	-	-	4741	GO:0004526~ribonuclease P activity;GO:0005655~nucleolar ribonuclease P complex;GO:0008168~methyltransferase activity;GO:0031047~gene silencing by RNA;GO:0080188~RNA-directed DNA methylation;GO:0090502~RNA phosphodiester bond hydrolysis, endonucleolytic;	-	-	-
MD00G1012800	MD00G1012800,MD00G1012900	MD00G1012800,MD00G1012900	Chr00:1583464-1602918	WT	OVX	OK	1.08688	3.784	1.79972	1.76845	0.00525	0.0150125	yes	Glucose-methanol-choline (GMC) oxidoreductase family protein	E4.1.2.10	mandelonitrile lyase	2271	GO:0005773~vacuole;GO:0016614~oxidoreductase activity, acting on CH-OH group of donors;GO:0033095~aleurone grain;GO:0046593~mandelonitrile lyase activity;GO:0050660~flavin adenine dinucleotide binding;	EC:4.1.2.10	K08248	ko00460~Cyanoamino acid metabolism;
MD00G1012900	MD00G1012900	MD00G1012900	Chr00:1583464-1602918	WT	OVX	OK	10.4894	12.0723	0.202775	0.480594	0.44655	0.56521	no	Glucose-methanol-choline (GMC) oxidoreductase family protein	E4.1.2.10	mandelonitrile lyase	1992	GO:0005773~vacuole;GO:0016614~oxidoreductase activity, acting on CH-OH group of donors;GO:0033095~aleurone grain;GO:0046593~mandelonitrile lyase activity;GO:0050660~flavin adenine dinucleotide binding;	EC:4.1.2.10	K08248	ko00460~Cyanoamino acid metabolism;
MD00G1013000	MD00G1013000	MD00G1013000	Chr00:1626547-1631163	WT	OVX	OK	2.88756	1.88578	-0.61469	-1.40165	0.04065	0.0856021	no	Glucose-methanol-choline (GMC) oxidoreductase family protein	E4.1.2.10	mandelonitrile lyase	2072	GO:0005773~vacuole;GO:0016614~oxidoreductase activity, acting on CH-OH group of donors;GO:0033095~aleurone grain;GO:0046593~mandelonitrile lyase activity;GO:0050660~flavin adenine dinucleotide binding;	EC:4.1.2.10	K08248	ko00460~Cyanoamino acid metabolism;
MD00G1013300	MD00G1013300	MD00G1013300	Chr00:1673158-1679026	WT	OVX	OK	6.81809	2.48415	-1.45662	-3.18503	5e-05	0.000233664	yes	Glucose-methanol-choline (GMC) oxidoreductase family protein	E4.1.2.10	mandelonitrile lyase	2042	GO:0005773~vacuole;GO:0016614~oxidoreductase activity, acting on CH-OH group of donors;GO:0033095~aleurone grain;GO:0046593~mandelonitrile lyase activity;GO:0050660~flavin adenine dinucleotide binding;	EC:4.1.2.10	K08248	ko00460~Cyanoamino acid metabolism;
MD00G1013500	MD00G1013500	MD00G1013500	Chr00:1701691-1705507	WT	OVX	OK	5.34715	6.25952	0.227282	0.451938	0.4282	0.547792	no	putative endonuclease or glycosyl hydrolase with C2H2-type zinc finger domain	-	-	2504	GO:0003676~nucleic acid binding;GO:0008270~zinc ion binding;	-	-	-
MD00G1013600	MD00G1013600	MD00G1013600	Chr00:1706212-1710046	WT	OVX	OK	2.40081	3.34853	0.480003	1.10337	0.1163	0.201628	no	expansin A4	-	-	1654	GO:0005576~extracellular region;GO:0005618~cell wall;GO:0005829~cytosol;GO:0006949~syncytium formation;GO:0009505~plant-type cell wall;GO:0009506~plasmodesma;GO:0009664~plant-type cell wall organization;GO:0016020~membrane;	-	-	-
MD00G1013700	MD00G1013700	MD00G1013700	Chr00:1718540-1724128	WT	OVX	OK	4.51772	3.2816	-0.461196	-1.21688	0.05885	0.116064	no	-	-	-	3606	-	-	-	-
MD00G1014000	MD00G1014000	MD00G1014000	Chr00:1743825-1751580	WT	OVX	OK	1.03452	3.6234	1.80838	4.1727	5e-05	0.000233664	yes	-	-	-	4617	GO:0008270~zinc ion binding;	-	-	-
MD00G1014100	MD00G1014100	MD00G1014100	Chr00:1751704-1758897	WT	OVX	OK	0.312753	1.09357	1.80595	1.2659	0.06515	0.126111	no	-	-	-	1537	GO:0016788~hydrolase activity, acting on ester bonds;	-	-	-
MD00G1014200	MD00G1014200	MD00G1014200	Chr00:1751704-1758897	WT	OVX	OK	0.200497	0.961313	2.26142	3.48558	5e-05	0.000233664	yes	-	-	-	6889	GO:0003677~DNA binding;	-	-	-
MD00G1014300	MD00G1014300	MD00G1014300	Chr00:1790438-1793072	WT	OVX	OK	4.22421	20.5616	2.2832	7.04817	5e-05	0.000233664	yes	Leucine-rich repeat (LRR) family protein	-	-	2288	GO:0005199~structural constituent of cell wall;	-	-	-
MD00G1014500	MD00G1014500	MD00G1014500	Chr00:1803479-1803730	WT	OVX	NOTEST	7.94771	3.73304	-1.09019	0	1	1	no	-	-	-	251	-	-	-	-
MD00G1014900	MD00G1014900	MD00G1014900	Chr00:2149338-2152044	WT	OVX	NOTEST	0	0.0118759	inf	0	1	1	no	laccase 14	E1.10.3.2	laccase	1877	GO:0005507~copper ion binding;GO:0046274~lignin catabolic process;GO:0048046~apoplast;GO:0052716~hydroquinone:oxygen oxidoreductase activity;	EC:1.10.3.2	K05909	-
MD00G1015500	MD00G1015500	MD00G1015500	Chr00:2242081-2249276	WT	OVX	OK	12.9136	10.7657	-0.262442	-0.572837	0.3644	0.484144	no	polypeptide 7	-	-	1615	-	-	-	-
MD00G1015700	MD00G1015700	MD00G1015700	Chr00:2242081-2249276	WT	OVX	OK	2.11698	0.356014	-2.572	-1.49151	0.10475	0.185384	no	Acetamidase/Formamidase family protein	E3.5.1.49	formamidase	2964	GO:0004328~formamidase activity;GO:0005634~nucleus;GO:0005829~cytosol;GO:0006807~nitrogen compound metabolic process;GO:0016811~hydrolase activity, acting on carbon-nitrogen (but not peptide) bonds, in linear amides;	EC:3.5.1.49	K01455	ko00460~Cyanoamino acid metabolism;ko00630~Glyoxylate and dicarboxylate metabolism;ko00910~Nitrogen metabolism;ko01200~Carbon metabolism;
MD00G1015800	MD00G1015800	MD00G1015800	Chr00:2268311-2269883	WT	OVX	OK	54.2756	49.3361	-0.137661	-0.565182	0.4579	0.576018	no	LOB domain-containing protein 38	-	-	1485	-	-	-	-
MD00G1016300	MD00G1016300	MD00G1016300	Chr00:2343300-2345921	WT	OVX	OK	0.496678	1.00268	1.01347	1.72893	0.01505	0.0371704	yes	-	-	-	2621	GO:0003676~nucleic acid binding;	-	-	-
MD00G1016400	MD00G1016400	MD00G1016400	Chr00:2374254-2376478	WT	OVX	OK	2.16614	1.83281	-0.241072	-0.530018	0.43045	0.549853	no	Ubiquitin carboxyl-terminal hydrolase family protein	-	-	2224	-	-	-	-
MD00G1016500	MD00G1016500	MD00G1016500	Chr00:2386243-2387751	WT	OVX	OK	0.822516	1.06857	0.377564	0.602057	0.43895	0.55798	no	indole-3-acetic acid inducible 30	IAA	auxin-responsive protein IAA	1211	GO:0003700~transcription factor activity, sequence-specific DNA binding;GO:0005634~nucleus;GO:0006351~transcription, DNA-templated;GO:0006355~regulation of transcription, DNA-templated;GO:0009630~gravitropism;GO:0009647~skotomorphogenesis;GO:0009733~response to auxin;GO:0009734~auxin-activated signaling pathway;GO:0010588~cotyledon vascular tissue pattern formation;GO:0048364~root development;	-	K14484	ko04075~Plant hormone signal transduction;
MD00G1016700	MD00G1016700	MD00G1016700	Chr00:2399355-2414212	WT	OVX	OK	13.7439	12.9306	-0.0879976	-0.287553	0.62645	0.724941	no	sister chromatid cohesion 1 protein 4	-	-	5712	GO:0000228~nuclear chromosome;GO:0000775~chromosome, centromeric region;GO:0006346~methylation-dependent chromatin silencing;GO:0007062~sister chromatid cohesion;GO:0007067~mitotic nuclear division;GO:0016246~RNA interference;GO:0051301~cell division;GO:0070601~centromeric sister chromatid cohesion;	-	-	-
MD00G1016800	MD00G1016800	MD00G1016800	Chr00:2418569-2428745	WT	OVX	OK	45.2533	52.4061	0.211713	0.79212	0.24595	0.357715	no	beta glucosidase 42	E3.2.1.21	beta-glucosidase	1947	GO:0005829~cytosol;GO:0008422~beta-glucosidase activity;GO:0030245~cellulose catabolic process;GO:0071281~cellular response to iron ion;GO:0071369~cellular response to ethylene stimulus;GO:0071732~cellular response to nitric oxide;	EC:3.2.1.21	K01188	ko00460~Cyanoamino acid metabolism;ko00500~Starch and sucrose metabolism;ko00940~Phenylpropanoid biosynthesis;
MD00G1016900	MD00G1016900	MD00G1016900	Chr00:2472760-2477001	WT	OVX	OK	23.7783	36.8825	0.633291	1.75797	0.0031	0.00951378	no	Lateral organ boundaries (LOB) domain family protein	-	-	1539	GO:0005634~nucleus;GO:0005654~nucleoplasm;GO:0009799~specification of symmetry;GO:0009943~adaxial/abaxial axis specification;GO:0009944~polarity specification of adaxial/abaxial axis;GO:0009954~proximal/distal pattern formation;GO:0048441~petal development;	-	-	-
MD00G1017000	MD00G1017000	MD00G1017000	Chr00:2493946-2496616	WT	OVX	OK	23.0548	22.8586	-0.0123336	-0.0450838	0.94455	0.963554	no	Tetratricopeptide repeat (TPR)-like superfamily protein	-	-	2362	GO:0005739~mitochondrion;	-	-	-
MD00G1017100	MD00G1017100	MD00G1017100	Chr00:2497138-2502097	WT	OVX	OK	21.0759	19.5362	-0.109444	-0.31989	0.55725	0.66569	no	RNA binding (RRM/RBD/RNP motifs) family protein	HTATSF1	HIV Tat-specific factor 1	1854	GO:0000166~nucleotide binding;GO:0000184~nuclear-transcribed mRNA catabolic process, nonsense-mediated decay;GO:0003729~mRNA binding;GO:0005634~nucleus;GO:0005829~cytosol;GO:0006346~methylation-dependent chromatin silencing;GO:0009910~negative regulation of flower development;GO:0016246~RNA interference;	-	K13093	-
MD00G1017200	MD00G1017200	MD00G1017200	Chr00:2502880-2503881	WT	OVX	OK	73.458	69.8277	-0.0731212	-0.327285	0.68535	0.773654	no	Protein of unknown function	-	-	1001	-	-	-	-
MD00G1017300	MD00G1017300	MD00G1017300	Chr00:2504787-2508867	WT	OVX	OK	76.4131	85.9548	0.169758	0.62703	0.36365	0.483348	no	Plant stearoyl-acyl-carrier-protein desaturase family protein	DESA1	acyl-[acyl-carrier-protein] desaturase	1630	GO:0006633~fatty acid biosynthetic process;GO:0009507~chloroplast;GO:0045300~acyl-[acyl-carrier-protein] desaturase activity;GO:0046872~metal ion binding;	EC:1.14.19.2	K03921	ko00061~Fatty acid biosynthesis;ko01040~Biosynthesis of unsaturated fatty acids;ko01212~Fatty acid metabolism;
MD00G1017400	MD00G1017400	MD00G1017400	Chr00:2513329-2519912	WT	OVX	OK	14.7683	14.0718	-0.0696996	-0.213498	0.7031	0.787979	no	chromatin assembly factor-1 (FASCIATA1) (FAS1)	CHAF1A	chromatin assembly factor 1 subunit A	3234	GO:0000278~mitotic cell cycle;GO:0000724~double-strand break repair via homologous recombination;GO:0005634~nucleus;GO:0006260~DNA replication;GO:0006270~DNA replication initiation;GO:0006275~regulation of DNA replication;GO:0006306~DNA methylation;GO:0006310~DNA recombination;GO:0006325~chromatin organization;GO:0006334~nucleosome assembly;GO:0006351~transcription, DNA-templated;GO:0006355~regul…	-	K10750	-
MD00G1017700	MD00G1017700	MD00G1017700	Chr00:2745527-2747100	WT	OVX	OK	3.59684	3.91315	0.121597	0.145154	0.80165	0.863381	no	-	-	-	901	GO:0016021~integral component of membrane;GO:0016192~vesicle-mediated transport;	-	-	-
MD00G1018100	MD00G1018100	MD00G1018100	Chr00:2932025-2940543	WT	OVX	OK	0.461908	0.848106	0.876639	0.991932	0.08345	0.154453	no	Protein of unknown function	-	-	4229	-	-	-	-
MD00G1018600	MD00G1018600	MD00G1018600	Chr00:3143724-3146671	WT	OVX	OK	89.8044	73.0936	-0.297041	-1.18942	0.10355	0.183791	no	general regulatory factor 2	-	-	1314	-	-	-	-
MD00G1018700	MD00G1018700	MD00G1018700	Chr00:3198469-3199890	WT	OVX	OK	185.957	144.502	-0.36388	-1.56519	0.0554	0.110509	no	hemoglobin 1	-	-	1032	GO:0005506~iron ion binding;GO:0015671~oxygen transport;GO:0019825~oxygen binding;GO:0020037~heme binding;	-	-	-
MD00G1018800	MD00G1018800	MD00G1018800	Chr00:3205405-3206949	WT	OVX	OK	47.8319	36.8237	-0.377337	-3.19663	0.23515	0.346424	no	hemoglobin 1	-	-	791	-	-	-	-
MD00G1018900	MD00G1018900	MD00G1018900	Chr00:3293933-3296784	WT	OVX	OK	437.548	369.58	-0.243555	-1.01229	0.2516	0.36292	no	Ribosomal protein L13 family protein	RP-L13Ae, RPL13A	large subunit ribosomal protein L13Ae	970	GO:0003735~structural constituent of ribosome;GO:0006412~translation;GO:0015934~large ribosomal subunit;GO:0022625~cytosolic large ribosomal subunit;GO:0022626~cytosolic ribosome;	-	K02872	ko03010~Ribosome;
MD00G1019100	MD00G1019100	MD00G1019100	Chr00:3347423-3360413	WT	OVX	OK	8.88329	11.8571	0.41658	1.33234	0.06535	0.12643	no	cytochrome B5 isoform B	-	-	1421	GO:0005783~endoplasmic reticulum;GO:0005789~endoplasmic reticulum membrane;GO:0016021~integral component of membrane;GO:0016126~sterol biosynthetic process;GO:0019745~pentacyclic triterpenoid biosynthetic process;GO:0020037~heme binding;GO:0043447~alkane biosynthetic process;GO:0046872~metal ion binding;GO:0055114~oxidation-reduction process;	-	-	-
MD00G1019200	MD00G1019200	MD00G1019200	Chr00:3416133-3432339	WT	OVX	OK	2.81889	4.99067	0.824107	1.62266	0.0047	0.0136605	no	plastid transcriptionally active 4	pspA	phage shock protein A	1522	GO:0009508~plastid chromosome;GO:0009534~chloroplast thylakoid;GO:0009535~chloroplast thylakoid membrane;GO:0009570~chloroplast stroma;GO:0009706~chloroplast inner membrane;GO:0009941~chloroplast envelope;GO:0010027~thylakoid membrane organization;GO:0016050~vesicle organization;	-	K03969	-
MD00G1019700	MD00G1019700	MD00G1019700	Chr00:3612211-3625876	WT	OVX	OK	9.33746	8.63435	-0.112944	-0.345253	0.5351	0.646196	no	kinesin like protein for actin based chloroplast movement 1	-	-	4460	GO:0003777~microtubule motor activity;GO:0005524~ATP binding;GO:0005871~kinesin complex;GO:0005874~microtubule;GO:0005886~plasma membrane;GO:0007018~microtubule-based movement;GO:0009903~chloroplast avoidance movement;GO:0009904~chloroplast accumulation movement;	-	-	-
MD00G1020200	MD00G1020200	MD00G1020200	Chr00:3699160-3706059	WT	OVX	OK	5.38546	3.74469	-0.524224	-1.35088	0.02295	0.0531309	no	Transducin family protein / WD-40 repeat family protein	-	-	4739	GO:0005634~nucleus;GO:0005829~cytosol;GO:0006351~transcription, DNA-templated;GO:0006355~regulation of transcription, DNA-templated;GO:0010072~primary shoot apical meristem specification;	-	-	-
MD00G1020300	MD00G1020300	MD00G1020300	Chr00:3718950-3727682	WT	OVX	OK	1.41612	0.982238	-0.527795	-1.20902	0.0406	0.0855129	no	putative	-	-	7456	GO:0005524~ATP binding;GO:0005737~cytoplasm;GO:0007165~signal transduction;GO:0009626~plant-type hypersensitive response;GO:0043531~ADP binding;	-	-	-
MD00G1020400	MD00G1020400	MD00G1020400	Chr00:3718950-3727682	WT	OVX	NOTEST	0.405878	0.160792	-1.33585	0	1	1	no	putative	-	-	2501	GO:0000166~nucleotide binding;GO:0005524~ATP binding;GO:0006952~defense response;GO:0007165~signal transduction;GO:0009817~defense response to fungus, incompatible interaction;GO:0043531~ADP binding;	-	-	-
MD00G1020600	MD00G1020600	MD00G1020600	Chr00:3728081-3736931	WT	OVX	OK	3.50208	2.0008	-0.807634	-2.32199	0.0002	0.000835417	no	AP2/B3-like transcriptional factor family protein	-	-	7559	GO:0005524~ATP binding;GO:0007165~signal transduction;GO:0009817~defense response to fungus, incompatible interaction;GO:0043531~ADP binding;GO:2000071~regulation of defense response by callose deposition;	-	-	-
MD00G1020800	MD00G1020800	MD00G1020800	Chr00:3738625-3740611	WT	OVX	NOTEST	0.392804	0.564355	0.522795	0	1	1	no	-	-	-	1142	-	-	-	-
MD00G1021100	MD00G1021100	MD00G1021100	Chr00:3756588-3760117	WT	OVX	OK	0.972366	0.59034	-0.719953	-1.26808	0.05185	0.104689	no	putative	-	-	3116	GO:0005524~ATP binding;GO:0005737~cytoplasm;GO:0007165~signal transduction;GO:0009626~plant-type hypersensitive response;GO:0043531~ADP binding;	-	-	-
MD00G1021200	MD00G1021200	MD00G1021200	Chr00:3760490-3778998	WT	OVX	NOTEST	0.316618	0.168874	-0.906797	0	1	1	no	-	-	-	2534	GO:0005524~ATP binding;GO:0007165~signal transduction;GO:0007275~multicellular organismal development;GO:0009416~response to light stimulus;GO:0010114~response to red light;GO:0042742~defense response to bacterium;GO:0043531~ADP binding;	-	-	-
MD00G1021800	MD00G1021800	MD00G1021800	Chr00:3760490-3778998	WT	OVX	OK	4.07193	1.57934	-1.36639	-2.84099	5e-05	0.000233664	yes	TOPLESS-related 1	-	-	4021	GO:0005634~nucleus;GO:0005829~cytosol;GO:0006351~transcription, DNA-templated;GO:0006355~regulation of transcription, DNA-templated;GO:0010072~primary shoot apical meristem specification;	-	-	-
MD00G1022200	MD00G1022200	MD00G1022200	Chr00:3807921-3824396	WT	OVX	OK	3.39798	3.50153	0.0433082	0.0650733	0.90945	0.939804	no	Putative thiol-disulphide oxidoreductase DCC	-	-	778	GO:0010287~plastoglobule;	-	-	-
MD00G1022400	MD00G1022400	MD00G1022400	Chr00:3830074-3832251	WT	OVX	NOTEST	0.562274	0.504509	-0.156394	0	1	1	no	RHOMBOID-like protein 5	-	-	1237	GO:0004252~serine-type endopeptidase activity;GO:0016021~integral component of membrane;GO:0016485~protein processing;	-	-	-
MD00G1022900	MD00G1022900	MD00G1022900	Chr00:3860271-3866864	WT	OVX	OK	55.957	44.4736	-0.331371	-1.03692	0.07075	0.134847	no	DEAD/DEAH box RNA helicase family protein	-	-	1907	GO:0000398~mRNA splicing, via spliceosome;GO:0003676~nucleic acid binding;GO:0003690~double-stranded DNA binding;GO:0003697~single-stranded DNA binding;GO:0003725~double-stranded RNA binding;GO:0004004~ATP-dependent RNA helicase activity;GO:0004386~helicase activity;GO:0005524~ATP binding;GO:0005634~nucleus;GO:0005681~spliceosomal complex;GO:0005730~nucleolus;GO:0006406~mRNA export from nucleus;G…	-	-	-
MD00G1023000	MD00G1023000	MD00G1023000	Chr00:3868590-3869641	WT	OVX	OK	0.442584	1.45319	1.7152	2.36618	0.0159	0.0389603	yes	(ATS3)	-	-	799	-	-	-	-
MD00G1023100	MD00G1023100	MD00G1023100	Chr00:3873041-3874035	WT	OVX	OK	32.364	0.76471	-5.40333	-10.6091	0.00195	0.00634874	yes	(ATS3)	-	-	534	-	-	-	-
MD00G1023200	MD00G1023200	MD00G1023200	Chr00:3902542-3919053	WT	OVX	OK	4.0099	4.83161	0.26894	0.291818	0.8805	0.920082	no	-	-	-	450	-	-	-	-
MD00G1023300	MD00G1023300	MD00G1023300	Chr00:3902542-3919053	WT	OVX	OK	3.42698	5.5901	0.705937	1.26079	0.03885	0.0824632	no	Root hair defective 3 GTP-binding protein (RHD3)	-	-	3745	GO:0003924~GTPase activity;GO:0005525~GTP binding;GO:0005783~endoplasmic reticulum;GO:0005789~endoplasmic reticulum membrane;GO:0016021~integral component of membrane;	-	-	-
MD00G1023400	MD00G1023400	MD00G1023400	Chr00:3902542-3919053	WT	OVX	OK	2.84873	4.47408	0.651272	1.19918	0.0571	0.113204	no	-	-	-	5467	GO:0003924~GTPase activity;GO:0005525~GTP binding;GO:0005783~endoplasmic reticulum;GO:0005789~endoplasmic reticulum membrane;GO:0016021~integral component of membrane;	-	-	-
MD00G1023500	MD00G1023500	MD00G1023500	Chr00:3902542-3919053	WT	OVX	OK	7.96635	12.7606	0.679705	0.648932	0.26885	0.382078	no	Root hair defective 3 GTP-binding protein (RHD3)	-	-	2477	GO:0003924~GTPase activity;GO:0005525~GTP binding;GO:0005783~endoplasmic reticulum;GO:0005789~endoplasmic reticulum membrane;GO:0016021~integral component of membrane;	-	-	-
MD00G1023600	MD00G1023600	MD00G1023600	Chr00:3930295-3937780	WT	OVX	NOTEST	0	0	0	0	1	1	no	Leucine-rich repeat transmembrane protein kinase	-	-	2789	GO:0004672~protein kinase activity;GO:0004674~protein serine/threonine kinase activity;GO:0005524~ATP binding;GO:0005886~plasma membrane;GO:0016021~integral component of membrane;	-	-	-
MD00G1023700	MD00G1023700	MD00G1023700	Chr00:3938471-3950381	WT	OVX	OK	3.63107	6.14745	0.759592	2.12543	0.00065	0.00240311	no	-	-	-	4427	-	-	-	-
MD00G1024300	MD00G1024300	MD00G1024300	Chr00:3964952-3984969	WT	OVX	OK	1.59166	2.87543	0.853247	1.89763	0.00115	0.0039814	no	-	TARS, thrS	threonyl-tRNA synthetase	4142	GO:0004829~threonine-tRNA ligase activity;GO:0005524~ATP binding;GO:0005737~cytoplasm;GO:0005739~mitochondrion;GO:0006435~threonyl-tRNA aminoacylation;GO:0009570~chloroplast stroma;GO:0009793~embryo development ending in seed dormancy;GO:0046872~metal ion binding;	EC:6.1.1.3	K01868	ko00970~Aminoacyl-tRNA biosynthesis;
MD00G1024500	MD00G1024500	MD00G1024500	Chr00:3990396-3994830	WT	OVX	NOTEST	0.155555	0.178731	0.200366	0	1	1	no	Leucine-rich repeat transmembrane protein kinase	-	-	2129	GO:0004672~protein kinase activity;GO:0004674~protein serine/threonine kinase activity;GO:0005524~ATP binding;GO:0005886~plasma membrane;GO:0016021~integral component of membrane;	-	-	-
MD00G1024700	MD00G1024700	MD00G1024700	Chr00:4001068-4005357	WT	OVX	OK	0.0122957	1.51226	6.94242	1.08034	0.20585	0.312557	no	-	-	-	1612	-	-	-	-
MD00G1024900	MD00G1024900	MD00G1024900	Chr00:4071349-4073386	WT	OVX	OK	7.1761	7.95363	0.148413	0.263382	0.6578	0.751393	no	Cyclase family protein	-	-	689	GO:0004061~arylformamidase activity;GO:0019441~tryptophan catabolic process to kynurenine;	-	-	-
MD00G1025200	MD00G1025200	MD00G1025200	Chr00:4322472-4333492	WT	OVX	OK	17.8939	15.2575	-0.229953	-0.786073	0.2081	0.315108	no	disproportionating enzyme 2	malQ	4-alpha-glucanotransferase	3748	GO:0000023~maltose metabolic process;GO:0000025~maltose catabolic process;GO:0004134~4-alpha-glucanotransferase activity;GO:0005829~cytosol;GO:0005976~polysaccharide metabolic process;GO:0005977~glycogen metabolic process;GO:0005983~starch catabolic process;GO:0010297~heteropolysaccharide binding;GO:2001070~starch binding;	EC:2.4.1.25	K00705	ko00500~Starch and sucrose metabolism;
MD00G1025500	MD00G1025500	MD00G1025500	Chr00:4439273-4443830	WT	OVX	OK	43.2317	39.515	-0.129689	-0.446501	0.4851	0.60103	no	global transcription factor group B1	-	-	2807	GO:0003676~nucleic acid binding;GO:0006139~nucleobase-containing compound metabolic process;GO:0006357~regulation of transcription from RNA polymerase II promoter;GO:0032784~regulation of DNA-templated transcription, elongation;	-	-	-
MD00G1025600	MD00G1025600	MD00G1025600	Chr00:4453943-4454840	WT	OVX	OK	20.2108	28.502	0.49594	2.20655	0.0516	0.104278	no	Transducin/WD40 repeat-like superfamily protein	STRAP, UNRIP	serine-threonine kinase receptor-associated protein	614	GO:0016301~kinase activity;GO:0030512~negative regulation of transforming growth factor beta receptor signaling pathway;	-	K13137	ko03013~RNA transport;
MD00G1025700	MD00G1025700	MD00G1025700	Chr00:4455527-4457958	WT	OVX	OK	5.55145	5.22462	-0.0875378	-0.235812	0.78385	0.85011	no	histone H2A protein 9	-	-	890	GO:0000786~nucleosome;GO:0003677~DNA binding;GO:0005634~nucleus;	-	-	-
MD00G1025800	MD00G1025800	MD00G1025800	Chr00:4458251-4461108	WT	OVX	OK	7.08883	4.48285	-0.66113	-1.90968	0.0045	0.0131466	no	3-ketoacyl-CoA synthase 11	KCS	3-ketoacyl-CoA synthase	2219	GO:0006084~acetyl-CoA metabolic process;GO:0006633~fatty acid biosynthetic process;GO:0006816~calcium ion transport;GO:0007030~Golgi organization;GO:0009409~response to cold;GO:0009416~response to light stimulus;GO:0009651~response to salt stress;GO:0009832~plant-type cell wall biogenesis;GO:0016020~membrane;GO:0016021~integral component of membrane;GO:0016049~cell growth;GO:0016126~sterol biosyn…	EC:2.3.1.199	K15397	ko00062~Fatty acid elongation;
MD00G1026100	MD00G1026100	MD00G1026100	Chr00:4468146-4477308	WT	OVX	OK	2.57159	3.38195	0.395194	0.940707	0.136	0.227991	no	disease resistance protein (TIR-NBS-LRR class)	-	-	3832	GO:0005524~ATP binding;GO:0007165~signal transduction;GO:0009817~defense response to fungus, incompatible interaction;GO:0043531~ADP binding;GO:2000071~regulation of defense response by callose deposition;	-	-	-
MD00G1026200	MD00G1026200	MD00G1026200	Chr00:4468146-4477308	WT	OVX	OK	2.23686	2.59176	0.212457	0.235923	0.6777	0.767563	no	Domain of unknown function (DUF1767)	-	-	1618	GO:0007165~signal transduction;GO:0043531~ADP binding;	-	-	-
MD00G1026300	MD00G1026300	MD00G1026300	Chr00:4484678-4486028	WT	OVX	NOTEST	0.336996	0.362921	0.106923	0	1	1	no	-	-	-	1270	-	-	-	-
MD00G1026400	MD00G1026400	MD00G1026400	Chr00:4486180-4487387	WT	OVX	OK	1.1721	1.18717	0.018429	0.0322864	0.97535	0.983367	no	myosin heavy chain-related	-	-	1207	-	-	-	-
MD00G1027000	MD00G1027000	MD00G1027000	Chr00:4521053-4539409	WT	OVX	NOTEST	0.133576	0.152431	0.190496	0	1	1	no	Disease resistance protein (TIR-NBS-LRR class) family	-	-	3897	GO:0005524~ATP binding;GO:0007165~signal transduction;GO:0042742~defense response to bacterium;GO:0043531~ADP binding;	-	-	-
MD00G1027200	MD00G1027200	MD00G1027200	Chr00:4521053-4539409	WT	OVX	OK	3.2223	3.27912	0.0252208	0.0415772	0.93665	0.958279	no	-	TDRD3	tudor domain-containing protein 3	1390	GO:0005739~mitochondrion;	-	K18404	-
MD00G1027600	MD00G1027600	MD00G1027600	Chr00:4561447-4577029	WT	OVX	OK	10.8522	8.51094	-0.350592	-0.937917	0.1277	0.216903	no	syntaxin of plants 132	STX1B_2_3	syntaxin 1B/2/3	6056	GO:0000149~SNARE binding;GO:0005886~plasma membrane;GO:0006886~intracellular protein transport;GO:0006887~exocytosis;GO:0006906~vesicle fusion;GO:0007165~signal transduction;GO:0012505~endomembrane system;GO:0016021~integral component of membrane;GO:0031201~SNARE complex;GO:0043531~ADP binding;GO:0048278~vesicle docking;	-	K08486	ko04130~SNARE interactions in vesicular transport;
MD00G1027800	MD00G1027800	MD00G1027800	Chr00:4561447-4577029	WT	OVX	NOTEST	0	0.0364129	inf	0	1	1	no	Disease resistance protein (TIR-NBS-LRR class) family	-	-	4954	GO:0005524~ATP binding;GO:0005737~cytoplasm;GO:0007165~signal transduction;GO:0009626~plant-type hypersensitive response;GO:0043531~ADP binding;	-	-	-
MD00G1027900	MD00G1027900	MD00G1027900	Chr00:4579158-4593179	WT	OVX	OK	0.752894	1.15413	0.616289	0.865668	0.14035	0.232631	no	ATP binding	-	-	2043	GO:0005524~ATP binding;GO:0007165~signal transduction;GO:0009817~defense response to fungus, incompatible interaction;GO:0043531~ADP binding;GO:2000071~regulation of defense response by callose deposition;	-	-	-
MD00G1028000	MD00G1028000	MD00G1028000	Chr00:4593874-4595965	WT	OVX	OK	0.65017	0.933543	0.521899	0.824035	0.2247	0.334547	no	Disease resistance protein (TIR-NBS-LRR class) family	-	-	1863	GO:0003677~DNA binding;	-	-	-
MD00G1028200	MD00G1028200	MD00G1028200	Chr00:4614139-4617470	WT	OVX	NOTEST	0.174607	0.264583	0.599612	0	1	1	no	Disease resistance protein (TIR-NBS-LRR class) family	-	-	2260	GO:0005524~ATP binding;GO:0007165~signal transduction;GO:0009817~defense response to fungus, incompatible interaction;GO:0043531~ADP binding;GO:2000071~regulation of defense response by callose deposition;	-	-	-
MD00G1028300	MD00G1028300	MD00G1028300	Chr00:4617558-4621479	WT	OVX	OK	0.540057	1.04018	0.94565	1.36923	0.02175	0.0507808	no	-	-	-	2280	GO:0003677~DNA binding;	-	-	-
MD00G1028400	MD00G1028400	MD00G1028400	Chr00:4663463-4666477	WT	OVX	OK	97.1572	116.259	0.258954	1.06421	0.15955	0.256051	no	proteasome beta subunit C1	PSMB3	20S proteasome subunit beta 3	1177	GO:0000502~proteasome complex;GO:0004175~endopeptidase activity;GO:0004298~threonine-type endopeptidase activity;GO:0005634~nucleus;GO:0005737~cytoplasm;GO:0005774~vacuolar membrane;GO:0005829~cytosol;GO:0005839~proteasome core complex;GO:0010499~proteasomal ubiquitin-independent protein catabolic process;GO:0043161~proteasome-mediated ubiquitin-dependent protein catabolic process;GO:0051603~prot…	EC:3.4.25.1	K02735	ko03050~Proteasome;
MD00G1028700	MD00G1028700	MD00G1028700	Chr00:4724309-4737576	WT	OVX	OK	6.07978	10.6489	0.808611	2.00641	0.00125	0.00428487	no	C2 calcium/lipid-binding domain (CaLB) protein	-	-	7002	-	-	-	-
MD00G1028800	MD00G1028800	MD00G1028800	Chr00:4724309-4737576	WT	OVX	OK	19.9328	21.5147	0.110178	0.214329	0.70735	0.791365	no	replication factor C subunit 3	RFC3_5	replication factor C subunit 3/5	2304	GO:0000398~mRNA splicing, via spliceosome;GO:0003677~DNA binding;GO:0005524~ATP binding;GO:0005634~nucleus;GO:0006260~DNA replication;GO:0006312~mitotic recombination;GO:0006346~methylation-dependent chromatin silencing;GO:0009560~embryo sac egg cell differentiation;GO:0009909~regulation of flower development;GO:0016246~RNA interference;GO:0031048~chromatin silencing by small RNA;GO:0031348~negat…	-	K10756	ko03030~DNA replication;ko03420~Nucleotide excision repair;ko03430~Mismatch repair;
MD00G1028900	MD00G1028900	MD00G1028900	Chr00:4742126-4754587	WT	OVX	OK	13.7272	12.3454	-0.153064	-0.469452	0.4116	0.531553	no	P-loop containing nucleoside triphosphate hydrolases superfamily protein	CENPE	centromeric protein E	3941	GO:0003777~microtubule motor activity;GO:0005524~ATP binding;GO:0005737~cytoplasm;GO:0005871~kinesin complex;GO:0005874~microtubule;GO:0005886~plasma membrane;GO:0007018~microtubule-based movement;	-	K11498	-
MD00G1029100	MD00G1029100	MD00G1029100	Chr00:4760805-4769242	WT	OVX	OK	25.0063	36.2807	0.536911	1.72032	0.0039	0.0116077	no	aldehyde dehydrogenase 3H1	E1.2.1.3	aldehyde dehydrogenase (NAD+)	1956	GO:0004028~3-chloroallyl aldehyde dehydrogenase activity;GO:0004029~aldehyde dehydrogenase (NAD) activity;GO:0004030~aldehyde dehydrogenase [NAD(P)+] activity;GO:0005773~vacuole;GO:0005783~endoplasmic reticulum;GO:0005794~Golgi apparatus;GO:0006081~cellular aldehyde metabolic process;GO:0009269~response to desiccation;GO:0009506~plasmodesma;GO:0009536~plastid;GO:0009651~response to salt stress;GO…	EC:1.2.1.3	K00128	ko00010~Glycolysis / Gluconeogenesis;ko00040~Pentose and glucuronate interconversions;ko00053~Ascorbate and aldarate metabolism;ko00071~Fatty acid degradation;ko00280~Valine, leucine and isoleucine degradation;ko00310~Lysine degradation;ko00330~Arginine and proline metabolism;ko00340~Histidine metabolism;ko00380~Tryptophan metabolism;ko00410~beta-Alanine metabolism;ko00561~Glycerolipid metabolism…
MD00G1029300	MD00G1029300	MD00G1029300	Chr00:4781976-4785291	WT	OVX	OK	142.331	165.445	0.2171	0.575172	0.3027	0.419336	no	thylakoidal ascorbate peroxidase	E1.11.1.11	L-ascorbate peroxidase	1850	GO:0006979~response to oxidative stress;GO:0016021~integral component of membrane;GO:0016688~L-ascorbate peroxidase activity;GO:0020037~heme binding;GO:0031969~chloroplast membrane;GO:0042744~hydrogen peroxide catabolic process;GO:0046872~metal ion binding;	EC:1.11.1.11	K00434	ko00053~Ascorbate and aldarate metabolism;ko00480~Glutathione metabolism;
MD00G1029900	MD00G1029900	MD00G1029900	Chr00:4840552-4846384	WT	OVX	OK	14.3663	13.5157	-0.0880465	-0.143898	0.79145	0.855678	no	-	-	-	2424	-	-	-	-
MD00G1030000	MD00G1030000	MD00G1030000	Chr00:4849549-4860943	WT	OVX	OK	6.19563	5.59152	-0.148011	-0.387697	0.49385	0.609174	no	SWITCH/sucrose nonfermenting 3C	SMARCC	SWI/SNF related-matrix-associated actin-dependent regulator of chromatin subfamily C	2750	GO:0003677~DNA binding;GO:0003682~chromatin binding;GO:0006338~chromatin remodeling;GO:0006351~transcription, DNA-templated;GO:0006355~regulation of transcription, DNA-templated;GO:0007062~sister chromatid cohesion;GO:0007275~multicellular organismal development;GO:0016514~SWI/SNF complex;GO:0031048~chromatin silencing by small RNA;GO:0045132~meiotic chromosome segregation;GO:0045893~positive reg…	-	K11649	-
MD00G1030400	MD00G1030400	MD00G1030400	Chr00:4910011-4913883	WT	OVX	OK	2.37389	2.21857	-0.0976242	-0.235338	0.7193	0.800991	no	Pentatricopeptide repeat (PPR) superfamily protein	-	-	2836	-	-	-	-
MD00G1030500	MD00G1030500	MD00G1030500	Chr00:4945696-4952823	WT	OVX	OK	11.4065	7.6887	-0.569044	-1.36952	0.03945	0.0835131	no	SET domain-containing protein	-	-	2161	GO:0016279~protein-lysine N-methyltransferase activity;GO:0018026~peptidyl-lysine monomethylation;	-	-	-
MD00G1030600	MD00G1030600	MD00G1030600	Chr00:4945696-4952823	WT	OVX	OK	5.85945	5.07068	-0.208588	-0.423486	0.47355	0.590536	no	chloride channel C	CLCN7	chloride channel 7	3193	GO:0005247~voltage-gated chloride channel activity;GO:0005774~vacuolar membrane;GO:0009705~plant-type vacuole membrane;GO:0016021~integral component of membrane;GO:0034707~chloride channel complex;	-	K05016	-
MD00G1031100	MD00G1031100	MD00G1031100	Chr00:5162082-5185688	WT	OVX	OK	18.2104	22.3967	0.298527	0.961868	0.11445	0.199154	no	target of rapamycin	-	-	6560	GO:0000724~double-strand break repair via homologous recombination;GO:0000975~regulatory region DNA binding;GO:0004674~protein serine/threonine kinase activity;GO:0005524~ATP binding;GO:0005634~nucleus;GO:0005737~cytoplasm;GO:0008144~drug binding;GO:0009303~rRNA transcription;GO:0009791~post-embryonic development;GO:0009793~embryo development ending in seed dormancy;GO:0010507~negative regulation…	-	-	-
MD00G1031200	MD00G1031200	MD00G1031200	Chr00:5201476-5206123	WT	OVX	OK	12.2982	24.8911	1.01719	2.78952	5e-05	0.000233664	yes	4-trisphosphate 5/6-kinase family protein	ITPK1	inositol-1,3,4-trisphosphate 5/6-kinase / inositol-tetrakisphosphate 1-kinase	1715	GO:0000287~magnesium ion binding;GO:0005524~ATP binding;GO:0005622~intracellular;GO:0032957~inositol trisphosphate metabolic process;GO:0047325~inositol tetrakisphosphate 1-kinase activity;GO:0052725~inositol-1,3,4-trisphosphate 6-kinase activity;GO:0052726~inositol-1,3,4-trisphosphate 5-kinase activity;	EC:2.7.1.159 2.7.1.134	K00913	ko00562~Inositol phosphate metabolism;ko04070~Phosphatidylinositol signaling system;
MD00G1031300	MD00G1031300	MD00G1031300	Chr00:5300974-5305926	WT	OVX	OK	12.3131	17.9363	0.54268	1.66751	0.0056	0.0158779	no	Pyruvate kinase family protein	PK, pyk	pyruvate kinase	2563	GO:0000287~magnesium ion binding;GO:0004743~pyruvate kinase activity;GO:0005524~ATP binding;GO:0006096~glycolytic process;GO:0006629~lipid metabolic process;GO:0009507~chloroplast;GO:0009570~chloroplast stroma;GO:0010431~seed maturation;GO:0030955~potassium ion binding;GO:0046686~response to cadmium ion;	EC:2.7.1.40	K00873	ko00010~Glycolysis / Gluconeogenesis;ko00230~Purine metabolism;ko00620~Pyruvate metabolism;ko01200~Carbon metabolism;ko01230~Biosynthesis of amino acids;
MD00G1031500	MD00G1031500	MD00G1031500	Chr00:5416661-5417763	WT	OVX	NOTEST	0	0.303115	inf	0	1	1	no	Cysteine/Histidine-rich C1 domain family protein	-	-	877	GO:0008270~zinc ion binding;GO:0047134~protein-disulfide reductase activity;	-	-	-
MD00G1031600	MD00G1031600	MD00G1031600	Chr00:5419969-5426143	WT	OVX	OK	31.0911	28.6168	-0.119641	-0.38108	0.52615	0.638203	no	squamosa promoter binding protein-like 14	-	-	4568	GO:0003677~DNA binding;GO:0005634~nucleus;GO:0006351~transcription, DNA-templated;GO:0006355~regulation of transcription, DNA-templated;GO:0046872~metal ion binding;	-	-	-
MD00G1031700	MD00G1031700	MD00G1031700	Chr00:5522676-5530451	WT	OVX	OK	42.3847	32.4995	-0.383129	-1.30158	0.04015	0.0847365	no	C2H2 zinc-finger protein SERRATE (SE)	-	-	2873	GO:0000398~mRNA splicing, via spliceosome;GO:0003677~DNA binding;GO:0003700~transcription factor activity, sequence-specific DNA binding;GO:0005634~nucleus;GO:0005730~nucleolus;GO:0005829~cytosol;GO:0006355~regulation of transcription, DNA-templated;GO:0006397~mRNA processing;GO:0007346~regulation of mitotic cell cycle;GO:0008380~RNA splicing;GO:0009507~chloroplast;GO:0010267~production of ta-siR…	-	-	-
MD00G1031900	MD00G1031900	MD00G1031900	Chr00:5571163-5574534	WT	OVX	OK	6.5328	5.1792	-0.334972	-0.902754	0.124	0.211889	no	F-box protein 2	-	-	2784	GO:0016036~cellular response to phosphate starvation;	-	-	-
MD00G1032200	MD00G1032200	MD00G1032200	Chr00:5607796-5611268	WT	OVX	OK	4.77574	5.32836	0.157968	0.332825	0.54505	0.654926	no	NAD(P)-binding Rossmann-fold superfamily protein	E1.1.1.208	(+)-neomenthol dehydrogenase	1570	GO:0005737~cytoplasm;GO:0016491~oxidoreductase activity;GO:0031525~menthol biosynthetic process;GO:0042214~terpene metabolic process;GO:0052581~(-)-isopiperitenone reductase activity;GO:0070402~NADPH binding;	EC:1.1.1.208	K15095	ko00902~Monoterpenoid biosynthesis;
MD00G1032300	MD00G1032300	MD00G1032300	Chr00:5669249-5672552	WT	OVX	OK	7.1467	8.8033	0.300767	0.876684	0.23055	0.341146	no	SNF7 family protein	VPS24, CHMP3	charged multivesicular body protein 3	1232	GO:0000815~ESCRT III complex;GO:0005622~intracellular;GO:0005770~late endosome;GO:0005829~cytosol;GO:0007034~vacuolar transport;GO:0015031~protein transport;GO:0070676~intralumenal vesicle formation;	-	K12193	ko04144~Endocytosis;
MD00G1032400	MD00G1032400	MD00G1032400	Chr00:5675958-5678039	WT	OVX	NOTEST	0.0859577	0.285986	1.73424	0	1	1	no	serine carboxypeptidase-like 48	SCPL-IV	serine carboxypeptidase-like clade IV	1344	GO:0004185~serine-type carboxypeptidase activity;GO:0005576~extracellular region;	EC:3.4.16.-	K16298	-
MD00G1032500	MD00G1032500	MD00G1032500	Chr00:5679324-5683285	WT	OVX	OK	7.60747	5.24991	-0.535125	-1.56493	0.02645	0.0598578	no	alpha-L-fucosidase 1	FUCA	alpha-L-fucosidase	1756	GO:0004560~alpha-L-fucosidase activity;GO:0005773~vacuole;GO:0005975~carbohydrate metabolic process;GO:0006516~glycoprotein catabolic process;GO:0048046~apoplast;	EC:3.2.1.51	K01206	ko00511~Other glycan degradation;
MD00G1032600	MD00G1032600	MD00G1032600	Chr00:5708949-5710786	WT	OVX	OK	0.875406	0.816756	-0.100047	-0.155702	0.8392	0.890688	no	myb domain protein 36	MYBP	myb proto-oncogene protein, plant	1334	GO:0003677~DNA binding;GO:0003682~chromatin binding;GO:0003700~transcription factor activity, sequence-specific DNA binding;GO:0005634~nucleus;GO:0006351~transcription, DNA-templated;GO:0007275~multicellular organismal development;GO:0009751~response to salicylic acid;	-	K09422	-
MD00G1032700	MD00G1032700	MD00G1032700	Chr00:5730667-5735465	WT	OVX	OK	22.1203	23.6516	0.0965721	0.34946	0.66225	0.755156	no	lactoylglutathione lyase family protein / glyoxalase I family protein	GLO1, gloA	lactoylglutathione lyase	978	GO:0004462~lactoylglutathione lyase activity;GO:0005829~cytosol;GO:0006094~gluconeogenesis;GO:0006096~glycolytic process;GO:0009507~chloroplast;GO:0009651~response to salt stress;GO:0046872~metal ion binding;	EC:4.4.1.5	K01759	ko00620~Pyruvate metabolism;
MD00G1033100	MD00G1033100	MD00G1033100	Chr00:5754613-5757967	WT	OVX	OK	6.00101	5.53265	-0.117234	-0.330608	0.6257	0.724345	no	AMP-dependent synthetase and ligase family protein	4CL	4-coumarate--CoA ligase	1785	GO:0004321~fatty-acyl-CoA synthase activity;GO:0005524~ATP binding;GO:0005777~peroxisome;GO:0009695~jasmonic acid biosynthetic process;GO:0016874~ligase activity;GO:0031408~oxylipin biosynthetic process;	EC:6.2.1.12	K01904	ko00130~Ubiquinone and other terpenoid-quinone biosynthesis;ko00360~Phenylalanine metabolism;ko00940~Phenylpropanoid biosynthesis;
MD00G1033400	MD00G1033400	MD00G1033400	Chr00:5778271-5780104	WT	OVX	OK	26.1379	14.5228	-0.84782	-2.98354	0.0001	0.000444345	no	Heavy metal transport/detoxification superfamily protein	-	-	1111	GO:0030001~metal ion transport;GO:0046872~metal ion binding;	-	-	-
MD00G1033500	MD00G1033500	MD00G1033500	Chr00:5789938-5792705	WT	OVX	OK	2.47121	2.09478	-0.238414	-0.40506	0.4892	0.604871	no	Ribosomal L18p/L5e family protein	-	-	1417	GO:0003735~structural constituent of ribosome;GO:0005840~ribosome;GO:0006412~translation;	-	-	-
MD00G1033600	MD00G1033600	MD00G1033600	Chr00:5794282-5798966	WT	OVX	OK	68.9807	59.1119	-0.222745	-0.751983	0.2448	0.356494	no	ABC transporter family protein	ABCF2	ATP-binding cassette, subfamily F, member 2	2403	GO:0005215~transporter activity;GO:0005524~ATP binding;GO:0005886~plasma membrane;GO:0016887~ATPase activity;	-	K06185	-
MD00G1033800	MD00G1033800	MD00G1033800	Chr00:5806786-5807862	WT	OVX	NOTEST	0.327364	0.752973	1.2017	0	1	1	no	phosphatidate cytidylyltransferase family protein	E2.7.1.108	dolichol kinase	1076	GO:0004168~dolichol kinase activity;GO:0030176~integral component of endoplasmic reticulum membrane;GO:0043048~dolichyl monophosphate biosynthetic process;	EC:2.7.1.108	K00902	ko00510~N-Glycan biosynthesis;
MD00G1034100	MD00G1034100	MD00G1034100	Chr00:5823925-5824261	WT	OVX	OK	61.2819	100.725	0.716893	8.74301	0.0171	0.0414739	no	Argonaute family protein	-	-	336	-	-	-	-
MD00G1034300	MD00G1034300	MD00G1034300	Chr00:5940710-5942907	WT	OVX	OK	2.67008	2.46132	-0.117453	-0.166172	0.80445	0.865179	no	-	-	-	815	-	-	-	-
MD00G1034500	MD00G1034500	MD00G1034500	Chr00:6024420-6027943	WT	OVX	OK	35.5	16.6841	-1.08935	-3.9664	5e-05	0.000233664	yes	Polyketide cyclase/dehydrase and lipid transport superfamily protein	-	-	2226	GO:0005773~vacuole;GO:0008289~lipid binding;	-	-	-
MD00G1034600	MD00G1034600	MD00G1034600	Chr00:6038063-6042242	WT	OVX	OK	3.28501	2.44683	-0.42498	-0.825692	0.14735	0.240995	no	Galactosyltransferase family protein	-	-	1802	GO:0000139~Golgi membrane;GO:0005794~Golgi apparatus;GO:0006346~methylation-dependent chromatin silencing;GO:0006486~protein glycosylation;GO:0008378~galactosyltransferase activity;GO:0016021~integral component of membrane;GO:0031048~chromatin silencing by small RNA;GO:0051567~histone H3-K9 methylation;	-	-	-
MD00G1034800	MD00G1034800	MD00G1034800	Chr00:6075636-6080683	WT	OVX	OK	6.15514	8.11963	0.399621	1.05599	0.06905	0.132183	no	SUPPRESSOR OF AUXIN RESISTANCE1	NUP160, NUP120	nuclear pore complex protein Nup160	2194	GO:0000989~transcription factor activity, transcription factor binding;GO:0005634~nucleus;GO:0006351~transcription, DNA-templated;GO:0006355~regulation of transcription, DNA-templated;GO:0009740~gibberellic acid mediated signaling pathway;	-	K14303	ko03013~RNA transport;
MD00G1035000	MD00G1035000	MD00G1035000	Chr00:6100390-6104323	WT	OVX	OK	5.39427	5.76245	0.0952549	0.248897	0.6779	0.767741	no	Subtilase family protein	-	-	2386	GO:0004252~serine-type endopeptidase activity;GO:0005578~proteinaceous extracellular matrix;GO:0009505~plant-type cell wall;GO:0009682~induced systemic resistance;GO:0031012~extracellular matrix;	-	-	-
MD00G1035200	MD00G1035200	MD00G1035200	Chr00:6179370-6181485	WT	OVX	NOTEST	0.0696892	0.305966	2.13436	0	1	1	no	alpha-amylase-like	-	-	1635	GO:0004556~alpha-amylase activity;GO:0005509~calcium ion binding;GO:0005975~carbohydrate metabolic process;	-	-	-
MD00G1035400	MD00G1035400	MD00G1035400	Chr00:6184402-6191528	WT	OVX	OK	8.90599	9.05928	0.0246212	0.0794662	0.9164	0.94462	no	LAG1 homologue 2	CERS	ceramide synthetase	1522	GO:0002238~response to molecule of fungal origin;GO:0005783~endoplasmic reticulum;GO:0005789~endoplasmic reticulum membrane;GO:0005794~Golgi apparatus;GO:0005886~plasma membrane;GO:0016021~integral component of membrane;GO:0016126~sterol biosynthetic process;GO:0042759~long-chain fatty acid biosynthetic process;GO:0046520~sphingoid biosynthetic process;GO:0050291~sphingosine N-acyltransferase act…	EC:2.3.1.24	K04710	ko00600~Sphingolipid metabolism;
MD00G1035900	MD00G1035900	MD00G1035900	Chr00:6383839-6386471	WT	OVX	OK	42.2952	55.6482	0.395839	1.22077	0.0319	0.0700269	no	cytochrome B5 isoform E	-	-	1006	GO:0005789~endoplasmic reticulum membrane;GO:0006569~tryptophan catabolic process;GO:0009684~indoleacetic acid biosynthetic process;GO:0016021~integral component of membrane;GO:0019761~glucosinolate biosynthetic process;GO:0020037~heme binding;GO:0042742~defense response to bacterium;GO:0046872~metal ion binding;GO:0055114~oxidation-reduction process;	-	-	-
MD00G1036000	MD00G1036000	MD00G1036000	Chr00:6398397-6399824	WT	OVX	OK	0.117818	1.25048	3.40785	2.95371	0.1315	0.22183	no	-	TPR, MLP1, MLP2	nucleoprotein TPR	632	GO:0005622~intracellular;GO:0006606~protein import into nucleus;	-	K09291	ko03013~RNA transport;
MD00G1036100	MD00G1036100	MD00G1036100	Chr00:6401629-6403403	WT	OVX	NOTEST	0.41174	0.0881696	-2.22338	0	1	1	no	polypeptide 6	-	-	1698	GO:0004497~monooxygenase activity;GO:0005506~iron ion binding;GO:0016020~membrane;GO:0016021~integral component of membrane;GO:0016705~oxidoreductase activity, acting on paired donors, with incorporation or reduction of molecular oxygen;GO:0016709~oxidoreductase activity, acting on paired donors, with incorporation or reduction of molecular oxygen, NAD(P)H as one donor, and incorporation of one a…	-	-	-
MD00G1036800	MD00G1036800	MD00G1036800	Chr00:6511372-6516169	WT	OVX	NOTEST	0.435194	0.41546	-0.0669481	0	1	1	no	white-brown complex homolog protein 11	-	-	1850	GO:0005524~ATP binding;GO:0005886~plasma membrane;GO:0006869~lipid transport;GO:0009651~response to salt stress;GO:0009737~response to abscisic acid;GO:0010025~wax biosynthetic process;GO:0016020~membrane;GO:0016021~integral component of membrane;GO:0016887~ATPase activity;	-	-	-
MD00G1037000	MD00G1037000	MD00G1037000	Chr00:6564907-6569436	WT	OVX	OK	38.8585	41.731	0.10289	0.286658	0.609	0.71045	no	RNA-binding (RRM/RBD/RNP motifs) family protein	PABPN1, PABP2	polyadenylate-binding protein 2	1500	GO:0000166~nucleotide binding;GO:0003676~nucleic acid binding;GO:0003723~RNA binding;GO:0005737~cytoplasm;GO:0016607~nuclear speck;	-	K14396	ko03015~mRNA surveillance pathway;
MD00G1037100	MD00G1037100	MD00G1037100	Chr00:6583037-6586291	WT	OVX	OK	2.26559	0.307789	-2.87988	-4.13859	5e-05	0.000233664	yes	Class-II DAHP synthetase family protein	E2.5.1.54, aroF, aroG, aroH	3-deoxy-7-phosphoheptulonate synthase	2023	GO:0003849~3-deoxy-7-phosphoheptulonate synthase activity;GO:0005739~mitochondrion;GO:0009073~aromatic amino acid family biosynthetic process;GO:0009423~chorismate biosynthetic process;GO:0009507~chloroplast;GO:0009620~response to fungus;GO:0009695~jasmonic acid biosynthetic process;GO:0009753~response to jasmonic acid;	EC:2.5.1.54	K01626	ko00400~Phenylalanine, tyrosine and tryptophan biosynthesis;ko01230~Biosynthesis of amino acids;
MD00G1037200	MD00G1037200	MD00G1037200	Chr00:6592191-6596385	WT	OVX	OK	3.15114	6.11227	0.955835	1.37156	0.025	0.0570857	no	-	-	-	956	-	-	-	-
MD00G1037300	MD00G1037300	MD00G1037300	Chr00:6599622-6603696	WT	OVX	OK	14.087	11.5445	-0.28716	-0.758792	0.18285	0.284366	no	Protein of unknown function	-	-	1463	GO:0009941~chloroplast envelope;	-	-	-
MD00G1037700	MD00G1037700	MD00G1037700	Chr00:6657828-6658330	WT	OVX	NOTEST	0.158163	0.513964	1.70025	0	1	1	no	cysteine-rich RLK (RECEPTOR-like protein kinase) 8	-	-	807	GO:0003676~nucleic acid binding;GO:0003964~RNA-directed DNA polymerase activity;GO:0004190~aspartic-type endopeptidase activity;GO:0004519~endonuclease activity;GO:0008270~zinc ion binding;GO:0015074~DNA integration;	-	-	-
MD00G1038300	MD00G1038300	MD00G1038300	Chr00:6690677-6695711	WT	OVX	OK	8.09346	5.70818	-0.503726	-1.53307	0.01645	0.0401082	no	Protein kinase superfamily protein	-	-	2701	GO:0004674~protein serine/threonine kinase activity;GO:0005524~ATP binding;GO:0016021~integral component of membrane;	-	-	-
MD00G1038400	MD00G1038400	MD00G1038400	Chr00:6706132-6708062	WT	OVX	OK	10.1479	6.0187	-0.753655	-2.32017	0.0012	0.00413468	no	allene oxide synthase	AOS	hydroperoxide dehydratase	1930	GO:0000096~sulfur amino acid metabolic process;GO:0000165~MAPK cascade;GO:0004497~monooxygenase activity;GO:0005506~iron ion binding;GO:0005739~mitochondrion;GO:0006546~glycine catabolic process;GO:0006569~tryptophan catabolic process;GO:0006612~protein targeting to membrane;GO:0006636~unsaturated fatty acid biosynthetic process;GO:0006733~oxidoreduction coenzyme metabolic process;GO:0006766~vita…	EC:4.2.1.92	K01723	ko00592~alpha-Linolenic acid metabolism;
MD00G1038500	MD00G1038500	MD00G1038500	Chr00:6713289-6724094	WT	OVX	OK	14.0965	12.2563	-0.201818	-0.707295	0.35385	0.473209	no	Protein of unknown function	-	-	1347	-	-	-	-
MD00G1038700	MD00G1038700	MD00G1038700	Chr00:6725230-6726306	WT	OVX	NOTEST	0.81906	0.515796	-0.66717	0	1	1	no	Uncharacterised protein family (UPF0114)	-	-	766	-	-	-	-
MD00G1038800	MD00G1038800	MD00G1038800	Chr00:6734828-6736719	WT	OVX	OK	1.6705	1.60621	-0.0566142	-0.109541	0.8712	0.913486	no	IBR domain-containing protein	ARIH1	ariadne-1	1763	GO:0003676~nucleic acid binding;GO:0008270~zinc ion binding;GO:0016567~protein ubiquitination;GO:0016874~ligase activity;	-	K11968	-
MD00G1038900	MD00G1038900,MD00G1039000	MD00G1038900,MD00G1039000	Chr00:6737713-6755281	WT	OVX	OK	19.7963	17.8457	-0.149651	-0.323748	0.60735	0.70907	no	exocyst complex component sec3A	-	-	4933	GO:0005829~cytosol;GO:0005856~cytoskeleton;GO:0005886~plasma membrane;GO:0006887~exocytosis;GO:0009524~phragmoplast;	-	-	-
MD00G1039000	MD00G1039000	MD00G1039000	Chr00:6737713-6755281	WT	OVX	OK	9.93966	12.7177	0.355572	0.75728	0.233	0.343913	no	-	-	-	4730	-	-	-	-
MD00G1039300	MD00G1039300	MD00G1039300	Chr00:6757096-6760667	WT	OVX	OK	4.70421	3.88928	-0.274451	-0.720987	0.26355	0.376104	no	RING/U-box superfamily protein	ARIH1	ariadne-1	2366	GO:0008270~zinc ion binding;GO:0016567~protein ubiquitination;GO:0016874~ligase activity;	-	K11968	-
MD00G1039500	MD00G1039500	MD00G1039500	Chr00:6770900-6773293	WT	OVX	OK	10.7022	10.6806	-0.00292024	-0.00979719	0.98845	0.992095	no	F-box/RNI-like superfamily protein	-	-	1610	-	-	-	-
MD00G1039600	MD00G1039600	MD00G1039600	Chr00:6776958-6781841	WT	OVX	OK	3.09358	2.4554	-0.333317	-0.728511	0.22025	0.329395	no	DA1	-	-	2483	GO:0005886~plasma membrane;GO:0008270~zinc ion binding;GO:0043130~ubiquitin binding;GO:0046621~negative regulation of organ growth;GO:0048317~seed morphogenesis;GO:0048482~ovule morphogenesis;	-	-	-
MD00G1039900	MD00G1039900	MD00G1039900	Chr00:6821034-6824281	WT	OVX	OK	2.28239	1.70874	-0.417613	-0.642727	0.26015	0.372308	no	B-box zinc finger family protein	-	-	1469	GO:0005622~intracellular;GO:0005634~nucleus;GO:0006351~transcription, DNA-templated;GO:0006355~regulation of transcription, DNA-templated;GO:0008270~zinc ion binding;GO:0010100~negative regulation of photomorphogenesis;	-	-	-
MD00G1040000	MD00G1040000	MD00G1040000	Chr00:6824688-6827156	WT	OVX	OK	1.18393	2.37316	1.00323	1.97266	0.00815	0.0219448	yes	fructose-bisphosphate aldolase 2	ALDO	fructose-bisphosphate aldolase, class I	1690	GO:0004332~fructose-bisphosphate aldolase activity;GO:0006096~glycolytic process;GO:0009507~chloroplast;	EC:4.1.2.13	K01623	ko00010~Glycolysis / Gluconeogenesis;ko00030~Pentose phosphate pathway;ko00051~Fructose and mannose metabolism;ko00710~Carbon fixation in photosynthetic organisms;ko01200~Carbon metabolism;ko01230~Biosynthesis of amino acids;
MD00G1040100	MD00G1040100	MD00G1040100	Chr00:6827609-6829746	WT	OVX	OK	17.0438	17.4438	0.0334695	0.0840387	0.8865	0.924302	no	Protein of unknown function	-	-	935	-	-	-	-
MD00G1040200	MD00G1040200	MD00G1040200	Chr00:6843070-6847553	WT	OVX	OK	23.8678	21.7094	-0.136746	-0.500753	0.47425	0.591203	no	zinc knuckle (CCHC-type) family protein	CNBP	cellular nucleic acid-binding protein	1391	GO:0003676~nucleic acid binding;GO:0008270~zinc ion binding;	-	K09250	-
MD00G1040500	MD00G1040500	MD00G1040500	Chr00:6917154-6929574	WT	OVX	OK	16.2033	14.673	-0.143129	-0.446926	0.42935	0.548855	no	DNA binding	-	-	5661	GO:0003677~DNA binding;GO:0005634~nucleus;GO:0006352~DNA-templated transcription, initiation;GO:0008270~zinc ion binding;GO:0016570~histone modification;	-	-	-
MD00G1040600	MD00G1040600	MD00G1040600	Chr00:6937215-6940492	WT	OVX	OK	16.8559	14.7321	-0.194286	-0.682233	0.36525	0.484978	no	Protein of unknown function (DUF1640)	-	-	1218	GO:0005739~mitochondrion;GO:0005774~vacuolar membrane;GO:0046872~metal ion binding;	-	-	-
MD00G1040900	MD00G1040900	MD00G1040900	Chr00:6979061-6981904	WT	OVX	OK	0.398088	3.63868	3.19226	5.0386	5e-05	0.000233664	yes	myo-inositol-1-phosphate synthase 3	INO1, ISYNA1	myo-inositol-1-phosphate synthase	1913	GO:0004512~inositol-3-phosphate synthase activity;GO:0005737~cytoplasm;GO:0006021~inositol biosynthetic process;GO:0008654~phospholipid biosynthetic process;	EC:5.5.1.4	K01858	ko00562~Inositol phosphate metabolism;
MD00G1041000	MD00G1041000	MD00G1041000	Chr00:7085852-7086590	WT	OVX	OK	7.62677	4.803	-0.667138	-1.94151	0.0524	0.10559	no	DNAJ-like 20	-	-	738	GO:0005634~nucleus;GO:0005737~cytoplasm;GO:0009507~chloroplast;GO:0010322~regulation of isopentenyl diphosphate biosynthetic process, methylerythritol 4-phosphate pathway;GO:0061077~chaperone-mediated protein folding;GO:1902395~regulation of 1-deoxy-D-xylulose-5-phosphate synthase activity;	-	-	-
MD00G1041100	MD00G1041100	MD00G1041100	Chr00:7272940-7276177	WT	OVX	OK	2.11234	3.36102	0.670057	1.5092	0.013	0.0327358	no	Mitochondrial transcription termination factor family protein	-	-	2888	GO:0003690~double-stranded DNA binding;GO:0005739~mitochondrion;GO:0006355~regulation of transcription, DNA-templated;	-	-	-
MD00G1041200	MD00G1041200	MD00G1041200	Chr00:7291382-7297274	WT	OVX	OK	8.0328	8.1624	0.0230905	0.0556793	0.9223	0.948725	no	RNA-binding KH domain-containing protein	PCBP2_3_4	poly(rC)-binding protein 2/3/4	1518	GO:0003723~RNA binding;	-	K13162	-
MD00G1041300	MD00G1041300	MD00G1041300	Chr00:7344271-7345992	WT	OVX	NOTEST	0.495025	0.251399	-0.97752	0	1	1	no	Plant protein of unknown function (DUF247)	-	-	1721	-	-	-	-
MD00G1041400	MD00G1041400	MD00G1041400	Chr00:7346246-7353239	WT	OVX	OK	77.4338	77.2311	-0.00378236	-0.0159585	0.98395	0.989109	no	Protein of unknown function	-	-	1040	-	-	-	-
MD00G1041900	MD00G1041900	MD00G1041900	Chr00:7636626-7644220	WT	OVX	OK	13.3449	15.9842	0.260363	0.810399	0.15535	0.251066	no	SWITCH/sucrose nonfermenting 3C	SMARCC	SWI/SNF related-matrix-associated actin-dependent regulator of chromatin subfamily C	3044	GO:0003677~DNA binding;GO:0003682~chromatin binding;GO:0005634~nucleus;GO:0006338~chromatin remodeling;GO:0006351~transcription, DNA-templated;GO:0006355~regulation of transcription, DNA-templated;GO:0007275~multicellular organismal development;GO:0008270~zinc ion binding;GO:0016514~SWI/SNF complex;	-	K11649	-
MD00G1043300	MD00G1043300	MD00G1043300	Chr00:7806159-7809579	WT	OVX	OK	2.27229	2.65189	0.222871	0.503841	0.3708	0.490427	no	GRAS family transcription factor	-	-	3286	GO:0003700~transcription factor activity, sequence-specific DNA binding;GO:0005634~nucleus;GO:0006351~transcription, DNA-templated;GO:0006355~regulation of transcription, DNA-templated;GO:0010492~maintenance of shoot apical meristem identity;GO:0030154~cell differentiation;GO:0048768~root hair cell tip growth;GO:0051301~cell division;	-	-	-
MD00G1043700	MD00G1043700	MD00G1043700	Chr00:7938336-7945787	WT	OVX	OK	27.4975	19.2559	-0.513999	-1.98284	0.0094	0.0248004	no	plant VAP homolog 12	-	-	1253	GO:0000326~protein storage vacuole;GO:0005634~nucleus;GO:0005783~endoplasmic reticulum;GO:0005789~endoplasmic reticulum membrane;GO:0005829~cytosol;GO:0005886~plasma membrane;GO:0016021~integral component of membrane;GO:0016032~viral process;GO:0032586~protein storage vacuole membrane;GO:0046907~intracellular transport;	-	-	-
MD00G1044200	MD00G1044200	MD00G1044200	Chr00:8082576-8084831	WT	OVX	OK	2.15789	2.86254	0.407673	0.865543	0.39535	0.515459	no	zinc knuckle (CCHC-type) family protein	-	-	640	-	-	-	-
MD00G1044500	MD00G1044500	MD00G1044500	Chr00:8162035-8163527	WT	OVX	NOTEST	0.716002	0.64199	-0.157413	0	1	1	no	inhibitor/interactor with cyclin-dependent kinase	-	-	1022	GO:0000082~G1/S transition of mitotic cell cycle;GO:0004861~cyclin-dependent protein serine/threonine kinase inhibitor activity;GO:0005634~nucleus;GO:0005654~nucleoplasm;GO:0007050~cell cycle arrest;GO:0009737~response to abscisic acid;GO:0010311~lateral root formation;GO:0045736~negative regulation of cyclin-dependent protein serine/threonine kinase activity;GO:0045740~positive regulation of DNA…	-	-	-
MD00G1045200	MD00G1045200	MD00G1045200	Chr00:8255541-8260247	WT	OVX	OK	5.20491	4.15469	-0.325133	-0.82983	0.1651	0.263217	no	Protein of unknown function	-	-	2550	GO:0005622~intracellular;GO:0006486~protein glycosylation;GO:0006623~protein targeting to vacuole;GO:0016192~vesicle-mediated transport;	-	-	-
MD00G1045300	MD00G1045300	MD00G1045300	Chr00:8300189-8303484	WT	OVX	OK	22.8467	35.2716	0.626525	2.46483	0.001	0.00351799	no	Calcium-dependent lipid-binding (CaLB domain) family protein	-	-	1521	GO:0005829~cytosol;GO:0006612~protein targeting to membrane;GO:0009506~plasmodesma;GO:0009611~response to wounding;GO:0009612~response to mechanical stimulus;GO:0009646~response to absence of light;GO:0010200~response to chitin;GO:0010363~regulation of plant-type hypersensitive response;GO:0030968~endoplasmic reticulum unfolded protein response;GO:0043069~negative regulation of programmed cell de…	-	-	-
MD00G1045400	MD00G1045400	MD00G1045400	Chr00:8310655-8311393	WT	OVX	OK	33.3827	39.1615	0.230333	4.93467	0.73335	0.812042	no	cking 2	-	-	490	-	-	-	-
MD00G1045700	MD00G1045700	MD00G1045700	Chr00:8440889-8443922	WT	OVX	NOTEST	0	0.0385348	inf	0	1	1	no	Zinc-binding dehydrogenase family protein	K07119	uncharacterized protein	1274	GO:0008270~zinc ion binding;GO:0016491~oxidoreductase activity;GO:0047655~allyl-alcohol dehydrogenase activity;	-	K07119	-
MD00G1046300	MD00G1046300	MD00G1046300	Chr00:8708411-8722322	WT	OVX	OK	6.78074	6.84714	0.0140578	0.0344847	0.9524	0.968759	no	Root hair defective 3 GTP-binding protein (RHD3)	-	-	2408	GO:0003924~GTPase activity;GO:0005525~GTP binding;GO:0005783~endoplasmic reticulum;GO:0005789~endoplasmic reticulum membrane;GO:0016021~integral component of membrane;	-	-	-
MD00G1046500	MD00G1046500	MD00G1046500	Chr00:8729582-8808916	WT	OVX	OK	4.44903	6.97047	0.647765	1.10014	0.1464	0.240164	no	-	-	-	2399	-	-	-	-
MD00G1046600	MD00G1046600	MD00G1046600	Chr00:8729582-8808916	WT	OVX	OK	0.759172	1.45771	0.941207	1.18125	0.0707	0.134771	no	RAB homolog 1	-	-	5247	GO:0004672~protein kinase activity;GO:0004674~protein serine/threonine kinase activity;GO:0005524~ATP binding;GO:0005886~plasma membrane;GO:0016021~integral component of membrane;	-	-	-
MD00G1046700	MD00G1046700	MD00G1046700	Chr00:8729582-8808916	WT	OVX	OK	0.821337	1.17063	0.511234	0.596604	0.35395	0.473294	no	Leucine-rich repeat transmembrane protein kinase	-	-	4009	GO:0004672~protein kinase activity;GO:0004674~protein serine/threonine kinase activity;GO:0005524~ATP binding;GO:0005886~plasma membrane;GO:0016021~integral component of membrane;	-	-	-
MD00G1047100	MD00G1047100	MD00G1047100	Chr00:8729582-8808916	WT	OVX	OK	0.811767	1.17294	0.530993	0.480926	0.4646	0.582229	no	putative	TARS, thrS	threonyl-tRNA synthetase	2239	GO:0004829~threonine-tRNA ligase activity;GO:0005524~ATP binding;GO:0005737~cytoplasm;GO:0005739~mitochondrion;GO:0006435~threonyl-tRNA aminoacylation;GO:0009570~chloroplast stroma;GO:0009793~embryo development ending in seed dormancy;GO:0046872~metal ion binding;	EC:6.1.1.3	K01868	ko00970~Aminoacyl-tRNA biosynthesis;
MD00G1047400	MD00G1047400	MD00G1047400	Chr00:8729582-8808916	WT	OVX	OK	79.8452	6.15096	-3.69832	-14.0564	0.00025	0.00102084	yes	Leucine-rich repeat transmembrane protein kinase	-	-	1237	GO:0004672~protein kinase activity;GO:0004674~protein serine/threonine kinase activity;GO:0005524~ATP binding;GO:0005886~plasma membrane;GO:0016021~integral component of membrane;	-	-	-
MD00G1047900	MD00G1047900	MD00G1047900	Chr00:8993774-8996581	WT	OVX	OK	7.22973	9.13472	0.337417	0.915309	0.1172	0.202867	no	Clathrin light chain protein	-	-	2046	GO:0005198~structural molecule activity;GO:0005829~cytosol;GO:0005886~plasma membrane;GO:0006886~intracellular protein transport;GO:0009504~cell plate;GO:0009941~chloroplast envelope;GO:0016192~vesicle-mediated transport;GO:0030130~clathrin coat of trans-Golgi network vesicle;GO:0030132~clathrin coat of coated pit;	-	-	-
MD00G1048200	MD00G1048200	MD00G1048200	Chr00:9000246-9057562	WT	OVX	OK	11.6179	19.9656	0.781165	1.13212	0.05225	0.105345	no	-	-	-	939	-	-	-	-
MD00G1048400	MD00G1048400	MD00G1048400	Chr00:9102145-9102514	WT	OVX	OK	2.54405	4.84718	0.93002	3.66345	0.20035	0.306054	no	Clathrin light chain protein	-	-	369	GO:0005198~structural molecule activity;GO:0006886~intracellular protein transport;GO:0009504~cell plate;GO:0009941~chloroplast envelope;GO:0016192~vesicle-mediated transport;GO:0030130~clathrin coat of trans-Golgi network vesicle;GO:0030132~clathrin coat of coated pit;	-	-	-
MD00G1048500	MD00G1048500	MD00G1048500	Chr00:9113953-9116591	WT	OVX	OK	2.05034	1.71225	-0.259973	-0.320292	0.5925	0.696409	no	-	-	-	786	GO:0005634~nucleus;	-	-	-
MD00G1048800	MD00G1048800	MD00G1048800	Chr00:9125280-9127500	WT	OVX	OK	4.40356	2.80682	-0.649732	-1.55404	0.0429	0.0894962	no	4-lactone dehydrogenase	GLDH	L-galactono-1,4-lactone dehydrogenase	1264	GO:0003885~D-arabinono-1,4-lactone oxidase activity;GO:0005739~mitochondrion;GO:0008762~UDP-N-acetylmuramate dehydrogenase activity;GO:0009536~plastid;GO:0016020~membrane;GO:0016021~integral component of membrane;GO:0016633~galactonolactone dehydrogenase activity;GO:0019853~L-ascorbic acid biosynthetic process;GO:0031966~mitochondrial membrane;GO:0050660~flavin adenine dinucleotide binding;GO:008…	EC:1.3.2.3	K00225	ko00053~Ascorbate and aldarate metabolism;
MD00G1048900	MD00G1048900	MD00G1048900	Chr00:9157917-9161790	WT	OVX	OK	5.35732	5.88938	0.136604	0.287488	0.62085	0.720341	no	SEC14 cytosolic factor family protein / phosphoglyceride transfer family protein	-	-	1215	-	-	-	-
MD00G1049000	MD00G1049000	MD00G1049000	Chr00:9162604-9164743	WT	OVX	OK	2.41679	2.05699	-0.232554	-0.445442	0.44525	0.564019	no	lycopene cyclase	-	-	2004	GO:0009507~chloroplast;GO:0009509~chromoplast;GO:0016117~carotenoid biosynthetic process;GO:0016705~oxidoreductase activity, acting on paired donors, with incorporation or reduction of molecular oxygen;GO:0016853~isomerase activity;	-	-	-
MD00G1049200	MD00G1049200	MD00G1049200	Chr00:9257040-9258509	WT	OVX	NOTEST	0.166232	0.25714	0.629353	0	1	1	no	Aluminium activated malate transporter family protein	-	-	1469	GO:0005739~mitochondrion;	-	-	-
MD00G1050100	MD00G1050100	MD00G1050100	Chr00:9478918-9486208	WT	OVX	OK	19.911	27.1893	0.449468	1.58524	0.0147	0.0364205	no	RING/U-box superfamily protein	-	-	2950	GO:0008270~zinc ion binding;GO:0009908~flower development;GO:0010228~vegetative to reproductive phase transition of meristem;GO:0016567~protein ubiquitination;GO:0016874~ligase activity;GO:0040008~regulation of growth;GO:0043161~proteasome-mediated ubiquitin-dependent protein catabolic process;	-	-	-
MD00G1050200	MD00G1050200	MD00G1050200	Chr00:9538175-9548598	WT	OVX	OK	4.33626	3.57839	-0.277139	-0.798667	0.15325	0.248263	no	phragmoplast orienting kinesin 2	KIF15	kinesin family member 15	6389	GO:0000281~mitotic cytokinesis;GO:0000911~cytokinesis by cell plate formation;GO:0003777~microtubule motor activity;GO:0005524~ATP binding;GO:0005871~kinesin complex;GO:0005874~microtubule;GO:0007018~microtubule-based movement;GO:0008152~metabolic process;GO:0009524~phragmoplast;GO:0016887~ATPase activity;	-	K10400	-
MD00G1050500	MD00G1050500	MD00G1050500	Chr00:9553280-9563323	WT	OVX	OK	15.9986	14.3281	-0.159105	-0.433729	0.45415	0.572563	no	copper ion binding	argC	N-acetyl-gamma-glutamyl-phosphate reductase	1273	GO:0003942~N-acetyl-gamma-glutamyl-phosphate reductase activity;GO:0005507~copper ion binding;GO:0005730~nucleolus;GO:0005737~cytoplasm;GO:0006526~arginine biosynthetic process;GO:0008652~cellular amino acid biosynthetic process;GO:0009507~chloroplast;GO:0009570~chloroplast stroma;GO:0016020~membrane;GO:0046686~response to cadmium ion;GO:0051287~NAD binding;	EC:1.2.1.38	K00145	ko00220~Arginine biosynthesis;ko01210~2-Oxocarboxylic acid metabolism;ko01230~Biosynthesis of amino acids;
MD00G1050600	MD00G1050600	MD00G1050600	Chr00:9564813-9581910	WT	OVX	OK	14.6634	11.0748	-0.404937	-1.26725	0.0829	0.153622	no	embryo defective 1273	-	-	1535	-	-	-	-
MD00G1050700	MD00G1050700	MD00G1050700	Chr00:9595770-9602209	WT	OVX	OK	35.1979	30.7615	-0.194364	-0.685276	0.2792	0.393403	no	KH domain-containing protein	FUBP	far upstream element-binding protein	2214	GO:0003723~RNA binding;	-	K13210	-
MD00G1051000	MD00G1051000	MD00G1051000	Chr00:9624937-9629731	WT	OVX	OK	20.4249	21.8813	0.0993684	0.240621	0.6735	0.764208	no	-	-	-	2835	GO:0003676~nucleic acid binding;GO:0015074~DNA integration;	-	-	-
MD00G1051100	MD00G1051100	MD00G1051100	Chr00:9653986-9654710	WT	OVX	NOTEST	0.59337	0	#NAME?	0	1	1	no	-	-	-	572	-	-	-	-
MD00G1051200	MD00G1051200	MD00G1051200	Chr00:9659775-9669007	WT	OVX	OK	12.991	14.2662	0.135095	0.416089	0.47225	0.589317	no	Trimeric LpxA-like enzyme	EIF2B5	translation initiation factor eIF-2B subunit epsilon	2768	GO:0005085~guanyl-nucleotide exchange factor activity;GO:0005851~eukaryotic translation initiation factor 2B complex;GO:0009058~biosynthetic process;GO:0016779~nucleotidyltransferase activity;GO:0043547~positive regulation of GTPase activity;	-	K03240	ko03013~RNA transport;
MD00G1051300	MD00G1051300	MD00G1051300	Chr00:9675662-9680636	WT	OVX	OK	30.2853	33.389	0.140756	0.516977	0.4432	0.562019	no	sodium hydrogen exchanger 2	-	-	2800	GO:0005774~vacuolar membrane;GO:0005886~plasma membrane;GO:0006885~regulation of pH;GO:0009651~response to salt stress;GO:0010107~potassium ion import;GO:0015385~sodium:proton antiporter activity;GO:0015386~potassium:proton antiporter activity;GO:0016021~integral component of membrane;GO:0035725~sodium ion transmembrane transport;GO:0055075~potassium ion homeostasis;GO:0090333~regulation of stoma…	-	-	-
MD00G1051400	MD00G1051400	MD00G1051400	Chr00:9683760-9687529	WT	OVX	OK	9.16078	10.7322	0.228404	0.746925	0.25485	0.36631	no	FRIGIDA-like protein	-	-	2267	-	-	-	-
MD00G1051500	MD00G1051500	MD00G1051500	Chr00:9687846-9691721	WT	OVX	OK	9.72038	13.5331	0.477405	1.31785	0.02395	0.0550573	no	copper/zinc superoxide dismutase 1	-	-	1826	GO:0004784~superoxide dismutase activity;GO:0005737~cytoplasm;GO:0046872~metal ion binding;	-	-	-
MD00G1051800	MD00G1051800	MD00G1051800	Chr00:9703368-9705778	WT	OVX	OK	22.3678	16.5486	-0.434712	-1.64302	0.03135	0.0690345	no	transmembrane-40	-	-	1342	-	-	-	-
MD00G1052000	MD00G1052000	MD00G1052000	Chr00:9710115-9712255	WT	OVX	OK	53.7876	64.4205	0.260245	1.27038	0.1666	0.264779	no	acyl carrier protein 1	-	-	855	GO:0006633~fatty acid biosynthetic process;GO:0009507~chloroplast;	-	-	-
MD00G1052100	MD00G1052100	MD00G1052100	Chr00:9714680-9720015	WT	OVX	OK	10.8423	12.0933	0.157537	0.44471	0.43355	0.552914	no	vamp/synaptobrevin-associated protein 27-2	-	-	2982	GO:0005789~endoplasmic reticulum membrane;GO:0005886~plasma membrane;GO:0016021~integral component of membrane;GO:0016032~viral process;GO:0046907~intracellular transport;	-	-	-
MD00G1052200	MD00G1052200	MD00G1052200	Chr00:9714680-9720015	WT	OVX	OK	2.80772	2.64726	-0.0849034	-0.0972726	0.8772	0.917694	no	-	-	-	2038	GO:0005789~endoplasmic reticulum membrane;GO:0005886~plasma membrane;GO:0046907~intracellular transport;	-	-	-
MD00G1052300	MD00G1052300	MD00G1052300	Chr00:9720824-9722940	WT	OVX	OK	0.691042	0.888412	0.362456	0.56699	0.4775	0.594295	no	-	-	-	1279	-	-	-	-
MD00G1052400	MD00G1052400	MD00G1052400	Chr00:9752295-9754687	WT	OVX	OK	1.81439	1.44619	-0.327225	-0.678292	0.29915	0.415478	no	Thioredoxin superfamily protein	-	-	2392	GO:0004427~inorganic diphosphatase activity;GO:0005623~cell;GO:0005774~vacuolar membrane;GO:0009678~hydrogen-translocating pyrophosphatase activity;GO:0015992~proton transport;GO:0016021~integral component of membrane;GO:0045454~cell redox homeostasis;GO:0046872~metal ion binding;	-	-	-
MD00G1052700	MD00G1052700	MD00G1052700	Chr00:9764011-9766471	WT	OVX	OK	28.1134	33.2252	0.241017	1.05153	0.24185	0.353757	no	Transport protein particle (TRAPP) component	-	-	863	GO:0005783~endoplasmic reticulum;GO:0005794~Golgi apparatus;GO:0009737~response to abscisic acid;GO:0016192~vesicle-mediated transport;GO:0048868~pollen tube development;	-	-	-
MD00G1052900	MD00G1052900	MD00G1052900	Chr00:9794778-9796858	WT	OVX	OK	1.81858	1.06577	-0.770916	-1.12111	0.05355	0.10747	no	UDP-glucosyl transferase 85A2	-	-	1379	GO:0016758~transferase activity, transferring hexosyl groups;GO:0035251~UDP-glucosyltransferase activity;	-	-	-
MD00G1053300	MD00G1053300	MD00G1053300	Chr00:9937439-9958828	WT	OVX	OK	27.4669	19.3244	-0.507273	-1.70667	0.006	0.0168493	no	DNA-directed DNA polymerases	POLD1	DNA polymerase delta subunit 1	3885	GO:0000166~nucleotide binding;GO:0003677~DNA binding;GO:0003887~DNA-directed DNA polymerase activity;GO:0005634~nucleus;GO:0006260~DNA replication;GO:0008408~3'-5' exonuclease activity;GO:0046872~metal ion binding;	EC:2.7.7.7	K02327	ko00230~Purine metabolism;ko00240~Pyrimidine metabolism;ko03030~DNA replication;ko03410~Base excision repair;ko03420~Nucleotide excision repair;ko03430~Mismatch repair;ko03440~Homologous recombination;
MD00G1053500	MD00G1053500	MD00G1053500	Chr00:10018311-10019406	WT	OVX	NOTEST	0.150418	0.692147	2.2021	0	1	1	no	-	-	-	1095	-	-	-	-
MD00G1053600	MD00G1053600	MD00G1053600	Chr00:10021432-10022108	WT	OVX	NOTEST	0.548845	0.484831	-0.178918	0	1	1	no	-	-	-	1198	-	-	-	-
MD00G1053700	MD00G1053700	MD00G1053700	Chr00:10025149-10028207	WT	OVX	OK	7.15856	6.80423	-0.073238	-0.220281	0.72715	0.807203	no	Disease resistance protein (CC-NBS-LRR class) family	-	-	2391	GO:0006952~defense response;GO:0043531~ADP binding;	-	-	-
MD00G1053900	MD00G1053900	MD00G1053900	Chr00:10064618-10074036	WT	OVX	OK	2.48691	3.97441	0.676389	1.7229	0.1624	0.259666	no	Integrin-linked protein kinase family	-	-	704	GO:0004674~protein serine/threonine kinase activity;GO:0005524~ATP binding;GO:0009966~regulation of signal transduction;	-	-	-
MD00G1054000	MD00G1054000	MD00G1054000	Chr00:10090700-10091797	WT	OVX	OK	4.89894	1.48844	-1.71867	-3.45991	0.0002	0.000835417	yes	Protein of unknown function	-	-	1097	-	-	-	-
MD00G1054100	MD00G1054100	MD00G1054100	Chr00:10093048-10111648	WT	OVX	OK	4.83629	4.4777	-0.111145	-0.325261	0.5801	0.685596	no	DNA LIGASE 6	LIG1	DNA ligase 1	4719	GO:0003677~DNA binding;GO:0003910~DNA ligase (ATP) activity;GO:0005524~ATP binding;GO:0005634~nucleus;GO:0005737~cytoplasm;GO:0006260~DNA replication;GO:0006273~lagging strand elongation;GO:0006310~DNA recombination;GO:0007165~signal transduction;GO:0051103~DNA ligation involved in DNA repair;GO:0071897~DNA biosynthetic process;	EC:6.5.1.1 6.5.1.6 6.5.1.7	K10747	ko03030~DNA replication;ko03410~Base excision repair;ko03420~Nucleotide excision repair;ko03430~Mismatch repair;
MD00G1054200	MD00G1054200	MD00G1054200	Chr00:10112672-10115510	WT	OVX	OK	2.09421	1.66382	-0.331906	-0.673523	0.3744	0.494152	no	ASF1 like histone chaperone	ASF1	histone chaperone ASF1	1322	GO:0000724~double-strand break repair via homologous recombination;GO:0005634~nucleus;GO:0005737~cytoplasm;GO:0006333~chromatin assembly or disassembly;GO:0006351~transcription, DNA-templated;GO:0006355~regulation of transcription, DNA-templated;GO:0008361~regulation of cell size;GO:0009294~DNA mediated transformation;GO:0010091~trichome branching;GO:0016568~chromatin modification;GO:0031567~mito…	-	K10753	-
MD00G1054300	MD00G1054300	MD00G1054300	Chr00:10116419-10122998	WT	OVX	OK	2.93062	2.16275	-0.438341	-1.25795	0.0379	0.0807896	no	-	-	-	6489	GO:0003676~nucleic acid binding;	-	-	-
MD00G1054400	MD00G1054400	MD00G1054400	Chr00:10124822-10136812	WT	OVX	OK	2.01802	1.13893	-0.825261	-0.362905	0.5836	0.688597	no	-	-	-	1203	GO:0004674~protein serine/threonine kinase activity;GO:0005524~ATP binding;GO:0048544~recognition of pollen;GO:0048765~root hair cell differentiation;	-	-	-
MD00G1054500	MD00G1054500	MD00G1054500	Chr00:10124822-10136812	WT	OVX	OK	36.365	27.0317	-0.4279	-1.32479	0.02185	0.0509651	no	Thiamine pyrophosphate dependent pyruvate decarboxylase family protein	HACL1	2-hydroxyacyl-CoA lyase 1	2748	GO:0000287~magnesium ion binding;GO:0003824~catalytic activity;GO:0005829~cytosol;GO:0009407~toxin catabolic process;GO:0010583~response to cyclopentenone;GO:0016831~carboxy-lyase activity;GO:0030976~thiamine pyrophosphate binding;GO:0046482~para-aminobenzoic acid metabolic process;	EC:4.1.-.-	K12261	ko04146~Peroxisome;
MD00G1055100	MD00G1055100	MD00G1055100	Chr00:10251039-10252715	WT	OVX	OK	0.791198	0.102825	-2.94384	-2.75614	0.0052	0.0148952	yes	UDP-glucosyl transferase 73D1	UGT73C	UDP-glucosyl transferase 73C	1676	GO:0006865~amino acid transport;GO:0009813~flavonoid biosynthetic process;GO:0016021~integral component of membrane;GO:0016131~brassinosteroid metabolic process;GO:0016758~transferase activity, transferring hexosyl groups;GO:0043231~intracellular membrane-bounded organelle;GO:0046527~glucosyltransferase activity;GO:0050403~trans-zeatin O-beta-D-glucosyltransferase activity;GO:0050502~cis-zeatin O…	EC:2.4.1.-	K13496	-
MD00G1055200	MD00G1055200	MD00G1055200	Chr00:10319066-10326187	WT	OVX	OK	50.4507	32.6049	-0.629784	-2.00964	0.0003	0.00120123	no	Peptidase family C54 protein	ATG4	cysteine protease ATG4	2210	GO:0005737~cytoplasm;GO:0006914~autophagy;GO:0008234~cysteine-type peptidase activity;GO:0015031~protein transport;	EC:3.4.22.-	K08342	ko04140~Regulation of autophagy;
MD00G1055300	MD00G1055300	MD00G1055300	Chr00:10334467-10350054	WT	OVX	OK	118.14	66.959	-0.819144	-2.93766	5e-05	0.000233664	no	Citrate synthase family protein	-	-	1860	GO:0004108~citrate (Si)-synthase activity;GO:0005759~mitochondrial matrix;GO:0006099~tricarboxylic acid cycle;GO:0044262~cellular carbohydrate metabolic process;	-	-	-
MD00G1055400	MD00G1055400	MD00G1055400	Chr00:10389206-10390224	WT	OVX	OK	11.8289	1.3403	-3.14169	-7.38283	5e-05	0.000233664	yes	Protein of unknown function	-	-	1018	-	-	-	-
MD00G1055500	MD00G1055500	MD00G1055500	Chr00:10390419-10396080	WT	OVX	OK	6.64731	6.06	-0.133452	-0.201279	0.73335	0.812042	no	-	-	-	1450	GO:0009507~chloroplast;GO:0009532~plastid stroma;GO:0009570~chloroplast stroma;GO:0009579~thylakoid;GO:0009941~chloroplast envelope;GO:0019538~protein metabolic process;GO:0043424~protein histidine kinase binding;	-	-	-
MD00G1055600	MD00G1055600	MD00G1055600	Chr00:10390419-10396080	WT	OVX	OK	17.902	15.8487	-0.17576	-0.499568	0.4188	0.538614	no	Double Clp-N motif protein	-	-	1743	GO:0009507~chloroplast;GO:0009532~plastid stroma;GO:0009570~chloroplast stroma;GO:0009579~thylakoid;GO:0009941~chloroplast envelope;GO:0019538~protein metabolic process;GO:0043424~protein histidine kinase binding;	-	-	-
MD00G1055800	MD00G1055800	MD00G1055800	Chr00:10461618-10469499	WT	OVX	OK	18.1928	15.9169	-0.192813	-0.660505	0.28655	0.401497	no	Acyl-CoA N-acyltransferase with RING/FYVE/PHD-type zinc finger domain	-	-	3608	GO:0008270~zinc ion binding;GO:0009630~gravitropism;	-	-	-
MD00G1056100	MD00G1056100	MD00G1056100	Chr00:10514303-10520904	WT	OVX	OK	4.07615	3.15823	-0.368091	-0.778422	0.15915	0.255542	no	DEGP protease 2	-	-	2044	GO:0004252~serine-type endopeptidase activity;GO:0009507~chloroplast;GO:0009533~chloroplast stromal thylakoid;GO:0009535~chloroplast thylakoid membrane;GO:0009570~chloroplast stroma;GO:0009658~chloroplast organization;GO:0009941~chloroplast envelope;GO:0010075~regulation of meristem growth;GO:0010206~photosystem II repair;GO:0019288~isopentenyl diphosphate biosynthetic process, methylerythritol 4…	-	-	-
MD00G1056300	MD00G1056300	MD00G1056300	Chr00:10523937-10536301	WT	OVX	OK	3.99711	4.10568	0.0386651	0.0954245	0.86575	0.909786	no	auxin response factor 2	K14486, ARF	auxin response factor	2725	GO:0003677~DNA binding;GO:0003700~transcription factor activity, sequence-specific DNA binding;GO:0005634~nucleus;GO:0006351~transcription, DNA-templated;GO:0006355~regulation of transcription, DNA-templated;GO:0009506~plasmodesma;GO:0009734~auxin-activated signaling pathway;	-	K14486	ko04075~Plant hormone signal transduction;
MD00G1056400	MD00G1056400	MD00G1056400	Chr00:10536999-10539425	WT	OVX	OK	1.40891	1.32716	-0.0862386	-0.121487	0.88605	0.923951	no	Protein of unknown function	-	-	887	-	-	-	-
MD00G1056500	MD00G1056500	MD00G1056500	Chr00:10536999-10539425	WT	OVX	OK	1.42377	1.53075	0.104517	0.108004	0.85555	0.902595	no	NAD(P)-binding Rossmann-fold superfamily protein	-	-	932	GO:0016491~oxidoreductase activity;	-	-	-
MD00G1056700	MD00G1056700	MD00G1056700	Chr00:10553938-10569577	WT	OVX	OK	6.64205	8.26173	0.314816	0.912213	0.1528	0.247705	no	putative	-	-	2176	GO:0003677~DNA binding;	-	-	-
MD00G1056800	MD00G1056800	MD00G1056800	Chr00:10576619-10577324	WT	OVX	OK	2.41236	0.271607	-3.15085	-3.52669	0.1149	0.19975	no	microtubule-associated proteins 70-5	-	-	494	GO:0005819~spindle;GO:0007010~cytoskeleton organization;GO:0008017~microtubule binding;GO:0009524~phragmoplast;GO:0009832~plant-type cell wall biogenesis;GO:0010005~cortical microtubule, transverse to long axis;GO:0010051~xylem and phloem pattern formation;GO:0010413~glucuronoxylan metabolic process;GO:0045492~xylan biosynthetic process;GO:0071555~cell wall organization;	-	-	-
MD00G1057100	MD00G1057100	MD00G1057100	Chr00:10586414-10590455	WT	OVX	OK	1.35852	1.6568	0.286365	0.552392	0.34795	0.46714	no	FAR1-related sequence 10	-	-	3156	GO:0008270~zinc ion binding;	-	-	-
MD00G1057200	MD00G1057200,MD00G1057300	MD00G1057200,MD00G1057300	Chr00:10591797-10594006	WT	OVX	OK	1.27694	1.69577	0.409251	0.110289	0.75765	0.830517	no	Protein of unknown function	-	-	612	-	-	-	-
MD00G1057300	MD00G1057300	MD00G1057300	Chr00:10591797-10594006	WT	OVX	OK	2.10034	1.86567	-0.170934	-0.118851	0.8727	0.914482	no	Protein of unknown function	-	-	877	-	-	-	-
MD00G1057400	MD00G1057400	MD00G1057400	Chr00:10601189-10604314	WT	OVX	OK	5.32361	7.39461	0.474069	1.35381	0.10575	0.186818	no	-	-	-	997	-	-	-	-
MD00G1057500	MD00G1057500	MD00G1057500	Chr00:10605678-10608723	WT	OVX	OK	4.05486	7.19606	0.827555	1.87038	0.0017	0.00562583	no	F-box family protein with a domain of unknown function (DUF295)	-	-	1850	-	-	-	-
MD00G1057700	MD00G1057700	MD00G1057700	Chr00:10613586-10614499	WT	OVX	NOTEST	0.383559	0.655531	0.773215	0	1	1	no	Protein of unknown function	-	-	913	-	-	-	-
MD00G1057800	MD00G1057800	MD00G1057800	Chr00:10617495-10625095	WT	OVX	OK	4.68848	5.50476	0.231559	0.609175	0.2981	0.414303	no	agenet domain-containing protein / bromo-adjacent homology (BAH) domain-containing protein	-	-	2687	GO:0003682~chromatin binding;	-	-	-
MD00G1057900	MD00G1057900	MD00G1057900	Chr00:10625341-10630611	WT	OVX	OK	10.9509	10.629	-0.0430493	-0.138682	0.8272	0.881997	no	homolog of yeast ADA2 2B	TADA2A, ADA2	transcriptional adapter 2-alpha	2269	GO:0000278~mitotic cell cycle;GO:0000956~nuclear-transcribed mRNA catabolic process;GO:0003677~DNA binding;GO:0003682~chromatin binding;GO:0003713~transcription coactivator activity;GO:0005634~nucleus;GO:0006346~methylation-dependent chromatin silencing;GO:0006351~transcription, DNA-templated;GO:0006357~regulation of transcription from RNA polymerase II promoter;GO:0006396~RNA processing;GO:00082…	-	K11314	-
MD00G1058000	MD00G1058000	MD00G1058000	Chr00:10630773-10633506	WT	OVX	OK	10.0419	8.62436	-0.219542	-0.56521	0.3198	0.437709	no	Protein of unknown function	-	-	1823	-	-	-	-
MD00G1058500	MD00G1058500	MD00G1058500	Chr00:10650178-10654137	WT	OVX	NOTEST	0	0	0	0	1	1	no	ferredoxin hydrogenases	-	-	1213	-	-	-	-
MD00G1058600	MD00G1058600	MD00G1058600	Chr00:10654901-10655552	WT	OVX	OK	109.775	101.124	-0.118429	-0.771567	0.52965	0.641388	no	Protein of unknown function	-	-	564	GO:0005747~mitochondrial respiratory chain complex I;GO:0006511~ubiquitin-dependent protein catabolic process;GO:0009853~photorespiration;GO:0051788~response to misfolded protein;GO:0080129~proteasome core complex assembly;	-	-	-
MD00G1058700	MD00G1058700	MD00G1058700	Chr00:10714786-10718119	WT	OVX	OK	7.68236	7.67058	-0.00221497	-0.00593267	0.9906	0.993518	no	Phosphoglycerate mutase family protein	-	-	1969	-	-	-	-
MD00G1058900	MD00G1058900	MD00G1058900	Chr00:10720256-10722967	WT	OVX	OK	12.7483	13.9687	0.131897	0.457732	0.57755	0.683413	no	Protein of unknown function	-	-	995	-	-	-	-
MD00G1059000	MD00G1059000	MD00G1059000	Chr00:10744042-10753039	WT	OVX	OK	10.8332	5.74339	-0.915489	-2.20884	0.0182	0.043705	no	ascorbate peroxidase 3	-	-	918	-	-	-	-
MD00G1059100	MD00G1059100	MD00G1059100	Chr00:10823967-10826682	WT	OVX	OK	21.7873	24.9834	0.197482	0.616829	0.28795	0.403017	no	PLATZ transcription factor family protein	-	-	1909	-	-	-	-
MD00G1059200	MD00G1059200	MD00G1059200	Chr00:11006507-11009617	WT	OVX	OK	6.03807	25.0445	2.05233	4.74241	5e-05	0.000233664	yes	Protein of unknown function (DUF788)	-	-	1094	-	-	-	-
MD00G1060000	MD00G1060000	MD00G1060000	Chr00:11175414-11176745	WT	OVX	NOTEST	0.303175	0.399915	0.399546	0	1	1	no	Protein of unknown function	-	-	1192	-	-	-	-
MD00G1060100	MD00G1060100	MD00G1060100	Chr00:11176990-11185970	WT	OVX	OK	30.4587	19.1675	-0.668192	-2.10922	0.0003	0.00120123	no	Tetratricopeptide repeat (TPR)-like superfamily protein	PRPF39, PRP39	pre-mRNA-processing factor 39	3171	GO:0005634~nucleus;GO:0006397~mRNA processing;GO:0008380~RNA splicing;	-	K13217	-
MD00G1060300	MD00G1060300	MD00G1060300	Chr00:11197885-11198779	WT	OVX	OK	28.5158	14.6485	-0.961013	-3.75866	0.00015	0.000642755	no	translocase of outer membrane 22-V	TOM22	mitochondrial import receptor subunit TOM22	894	GO:0005739~mitochondrion;GO:0005741~mitochondrial outer membrane;GO:0005742~mitochondrial outer membrane translocase complex;GO:0005774~vacuolar membrane;GO:0006626~protein targeting to mitochondrion;GO:0006886~intracellular protein transport;GO:0009536~plastid;GO:0015450~P-P-bond-hydrolysis-driven protein transmembrane transporter activity;GO:0016021~integral component of membrane;GO:0071806~pro…	-	K17769	-
MD00G1060400	MD00G1060400	MD00G1060400	Chr00:11207480-11209714	WT	OVX	OK	3.97966	3.62016	-0.136593	-0.338484	0.62415	0.723102	no	plasmodesmata-located protein 2	-	-	1591	GO:0009505~plant-type cell wall;GO:0009506~plasmodesma;GO:0010497~plasmodesmata-mediated intercellular transport;GO:0016021~integral component of membrane;GO:0046739~transport of virus in multicellular host;	-	-	-
MD00G1060600	MD00G1060600	MD00G1060600	Chr00:11211113-11219556	WT	OVX	NOTEST	0.257444	0.0435508	-2.56349	0	1	1	no	protodermal factor 2	-	-	1528	-	-	-	-
MD00G1060700	MD00G1060700	MD00G1060700	Chr00:11221323-11227094	WT	OVX	OK	13.553	7.73549	-0.80905	-2.37206	5e-05	0.000233664	no	SET-domain containing protein lysine methyltransferase family protein	-	-	2847	GO:0005634~nucleus;GO:0005694~chromosome;GO:0005730~nucleolus;GO:0008270~zinc ion binding;GO:0009506~plasmodesma;GO:0018024~histone-lysine N-methyltransferase activity;	-	-	-
MD00G1060800	MD00G1060800	MD00G1060800	Chr00:11235573-11237181	WT	OVX	OK	11.558	2.88806	-2.00072	-5.3119	5e-05	0.000233664	yes	subfamily IIIB acid phosphatase	-	-	1105	GO:0003993~acid phosphatase activity;	-	-	-
MD00G1060900	MD00G1060900	MD00G1060900	Chr00:11238561-11243812	WT	OVX	OK	17.99	10.5401	-0.771306	-2.28034	5e-05	0.000233664	no	phosphate starvation response 1	-	-	2143	GO:0003677~DNA binding;GO:0003682~chromatin binding;GO:0003700~transcription factor activity, sequence-specific DNA binding;GO:0005634~nucleus;GO:0006351~transcription, DNA-templated;	-	-	-
MD00G1061500	MD00G1061500	MD00G1061500	Chr00:11391197-11393711	WT	OVX	OK	1.49832	1.26762	-0.241222	-0.469544	0.46695	0.584438	no	-	-	-	2338	-	-	-	-
MD00G1061600	MD00G1061600	MD00G1061600	Chr00:11416403-11419081	WT	OVX	OK	10.2851	10.7845	0.068406	0.173362	0.7648	0.835848	no	electron transport SCO1/SenC family protein	SCO1_2	protein SCO1/2	1368	GO:0005507~copper ion binding;GO:0005739~mitochondrion;GO:0005743~mitochondrial inner membrane;GO:0009790~embryo development;GO:0009793~embryo development ending in seed dormancy;GO:0016021~integral component of membrane;GO:0033617~mitochondrial respiratory chain complex IV assembly;	-	K07152	-
MD00G1061700	MD00G1061700	MD00G1061700	Chr00:11419360-11428898	WT	OVX	OK	32.3569	27.643	-0.227156	-0.714388	0.21865	0.327489	no	putative	AMPD	AMP deaminase	3267	GO:0003876~AMP deaminase activity;GO:0005524~ATP binding;GO:0005634~nucleus;GO:0005783~endoplasmic reticulum;GO:0005829~cytosol;GO:0007062~sister chromatid cohesion;GO:0009640~photomorphogenesis;GO:0009737~response to abscisic acid;GO:0009793~embryo development ending in seed dormancy;GO:0009845~seed germination;GO:0009880~embryonic pattern specification;GO:0009909~regulation of flower developmen…	EC:3.5.4.6	K01490	ko00230~Purine metabolism;
MD00G1061800	MD00G1061800	MD00G1061800	Chr00:11439565-11443372	WT	OVX	OK	22.2305	21.4248	-0.0532562	-0.20291	0.7753	0.843822	no	UbiA prenyltransferase family protein	chlG, bchG	chlorophyll synthase	1608	GO:0009507~chloroplast;GO:0009534~chloroplast thylakoid;GO:0015995~chlorophyll biosynthetic process;GO:0016021~integral component of membrane;GO:0031969~chloroplast membrane;GO:0046408~chlorophyll synthetase activity;	EC:2.5.1.62	K04040	ko00860~Porphyrin and chlorophyll metabolism;
MD00G1061900	MD00G1061900	MD00G1061900	Chr00:11443857-11445128	WT	OVX	NOTEST	0.225366	0.184074	-0.291979	0	1	1	no	Stress induced protein	-	-	1271	GO:0005829~cytosol;GO:0009640~photomorphogenesis;GO:0009737~response to abscisic acid;GO:0009845~seed germination;GO:0009909~regulation of flower development;GO:0009933~meristem structural organization;GO:0010162~seed dormancy process;GO:0010182~sugar mediated signaling pathway;GO:0010228~vegetative to reproductive phase transition of meristem;GO:0016567~protein ubiquitination;GO:0019915~lipid st…	-	-	-
MD00G1062100	MD00G1062100	MD00G1062100	Chr00:11456169-11458328	WT	OVX	OK	2.40374	1.12621	-1.09381	-2.06453	0.00445	0.0130218	yes	Mitochondrial substrate carrier family protein	SLC25A1, CTP	solute carrier family 25 (mitochondrial citrate transporter), member 1	1466	GO:0005743~mitochondrial inner membrane;GO:0015141~succinate transmembrane transporter activity;GO:0015744~succinate transport;GO:0016021~integral component of membrane;GO:0055085~transmembrane transport;GO:0071422~succinate transmembrane transport;	-	K15100	-
MD00G1062200	MD00G1062200	MD00G1062200	Chr00:11465700-11469432	WT	OVX	OK	137.004	130.111	-0.0744704	-0.256821	0.70675	0.790832	no	metallopeptidase M24 family protein	-	-	1570	GO:0001510~RNA methylation;GO:0001558~regulation of cell growth;GO:0003723~RNA binding;GO:0004177~aminopeptidase activity;GO:0005634~nucleus;GO:0005730~nucleolus;GO:0005886~plasma membrane;GO:0006164~purine nucleotide biosynthetic process;GO:0006364~rRNA processing;GO:0006606~protein import into nucleus;GO:0007275~multicellular organismal development;GO:0008235~metalloexopeptidase activity;GO:000…	-	-	-
MD00G1062300	MD00G1062300	MD00G1062300	Chr00:11471120-11475258	WT	OVX	OK	3.399	3.44423	0.0190709	0.041259	0.94435	0.963449	no	DNAJ heat shock N-terminal domain-containing protein	-	-	2348	GO:0005788~endoplasmic reticulum lumen;GO:0006457~protein folding;GO:0009408~response to heat;GO:0009506~plasmodesma;GO:0009644~response to high light intensity;GO:0009688~abscisic acid biosynthetic process;GO:0009860~pollen tube growth;GO:0010286~heat acclimation;GO:0016491~oxidoreductase activity;GO:0034605~cellular response to heat;GO:0042542~response to hydrogen peroxide;GO:0055114~oxidation-…	-	-	-
MD00G1062900	MD00G1062900	MD00G1062900	Chr00:11537575-11587938	WT	OVX	OK	3.14848	2.67374	-0.235794	-0.539406	0.5635	0.671071	no	-	-	-	839	GO:0005198~structural molecule activity;GO:0005856~cytoskeleton;GO:0005886~plasma membrane;GO:0006886~intracellular protein transport;GO:0009504~cell plate;GO:0009524~phragmoplast;GO:0009941~chloroplast envelope;GO:0016192~vesicle-mediated transport;GO:0030125~clathrin vesicle coat;GO:0030130~clathrin coat of trans-Golgi network vesicle;GO:0030132~clathrin coat of coated pit;GO:0032050~clathrin h…	-	-	-
MD00G1063400	MD00G1063400	MD00G1063400	Chr00:11682457-11687062	WT	OVX	OK	18.2408	18.6738	0.0338489	0.118519	0.85445	0.901806	no	Chaperone DnaJ-domain superfamily protein	-	-	2650	GO:0005829~cytosol;GO:0005886~plasma membrane;	-	-	-
MD00G1063500	MD00G1063500	MD00G1063500	Chr00:11747404-11749649	WT	OVX	OK	3.44312	2.21599	-0.635765	-1.50776	0.02305	0.0533155	no	Protein kinase superfamily protein	-	-	2245	GO:0004674~protein serine/threonine kinase activity;GO:0005524~ATP binding;GO:0016021~integral component of membrane;	-	-	-
MD00G1063900	MD00G1063900	MD00G1063900	Chr00:11970011-11975308	WT	OVX	OK	37.9004	32.6729	-0.214121	-0.637227	0.2385	0.349961	no	FKBP-like peptidyl-prolyl cis-trans isomerase family protein	FPR3_4	FK506-binding nuclear protein	2531	GO:0003755~peptidyl-prolyl cis-trans isomerase activity;GO:0005622~intracellular;GO:0006312~mitotic recombination;GO:0006457~protein folding;GO:0009560~embryo sac egg cell differentiation;GO:0042991~transcription factor import into nucleus;	EC:5.2.1.8	K14826	-
MD00G1064000	MD00G1064000	MD00G1064000	Chr00:11975845-11978095	WT	OVX	OK	91.6957	59.3512	-0.627577	-2.43921	0.0007	0.00256425	no	2	CDK	cyclin-dependent kinase	1428	GO:0004672~protein kinase activity;GO:0004674~protein serine/threonine kinase activity;GO:0004693~cyclin-dependent protein serine/threonine kinase activity;GO:0005524~ATP binding;GO:0007346~regulation of mitotic cell cycle;GO:0008353~RNA polymerase II carboxy-terminal domain kinase activity;GO:0009755~hormone-mediated signaling pathway;GO:0009934~regulation of meristem structural organization;GO:…	EC:2.7.11.22	K07760	-
MD00G1064100	MD00G1064100	MD00G1064100	Chr00:12050988-12078833	WT	OVX	OK	21.4017	20.7886	-0.0419321	-0.146675	0.82765	0.882299	no	Protein of unknown function	-	-	2805	GO:0006811~ion transport;GO:0016021~integral component of membrane;GO:0031965~nuclear membrane;	-	-	-
MD00G1064400	MD00G1064400	MD00G1064400	Chr00:12105983-12110933	WT	OVX	OK	75.5171	82.4392	0.126527	0.515842	0.4919	0.607279	no	voltage dependent anion channel 4	-	-	1277	GO:0005741~mitochondrial outer membrane;GO:0005886~plasma membrane;GO:0008308~voltage-gated anion channel activity;GO:0015288~porin activity;GO:0046930~pore complex;	-	-	-
MD00G1064700	MD00G1064700	MD00G1064700	Chr00:12268193-12283487	WT	OVX	OK	11.254	9.19027	-0.292262	-0.727483	0.2123	0.320114	no	Protein of unknown function	-	-	1246	GO:0010207~photosystem II assembly;	-	-	-
MD00G1064800	MD00G1064800	MD00G1064800	Chr00:12392295-12399312	WT	OVX	OK	14.9345	22.9684	0.620998	2.35201	0.00395	0.0117362	no	Thioesterase superfamily protein	fabZ	3-hydroxyacyl-[acyl-carrier-protein] dehydratase	1072	GO:0005737~cytoplasm;GO:0006633~fatty acid biosynthetic process;GO:0009245~lipid A biosynthetic process;GO:0016836~hydro-lyase activity;GO:0047451~3-hydroxyoctanoyl-[acyl-carrier-protein] dehydratase activity;	EC:4.2.1.59	K02372	ko00061~Fatty acid biosynthesis;ko00780~Biotin metabolism;ko01212~Fatty acid metabolism;
MD00G1065200	MD00G1065200	MD00G1065200	Chr00:12522163-12522941	WT	OVX	NOTEST	0.0653752	0.170881	1.38617	0	1	1	no	polypeptide 9	-	-	785	GO:0003676~nucleic acid binding;GO:0008270~zinc ion binding;GO:0015074~DNA integration;	-	-	-
MD00G1065300	MD00G1065300	MD00G1065300	Chr00:12542383-12547013	WT	OVX	OK	0.658666	0.157062	-2.06821	-2.27349	0.0009	0.00320498	yes	ubiquitin-specific protease 13	-	-	2753	GO:0005829~cytosol;GO:0006511~ubiquitin-dependent protein catabolic process;GO:0008234~cysteine-type peptidase activity;GO:0009506~plasmodesma;GO:0036459~ubiquitinyl hydrolase activity;	-	-	-
MD00G1066300	MD00G1066300	MD00G1066300	Chr00:12758023-12766971	WT	OVX	OK	6.47743	5.65542	-0.195787	-0.337515	0.538	0.648718	no	polypyrimidine tract-binding protein 3	PTBP2, NPTB	polypyrimidine tract-binding protein 2	2035	GO:0000166~nucleotide binding;GO:0000932~cytoplasmic mRNA processing body;GO:0003723~RNA binding;GO:0005634~nucleus;GO:0005737~cytoplasm;GO:0006397~mRNA processing;GO:0006417~regulation of translation;GO:0008380~RNA splicing;GO:0043484~regulation of RNA splicing;	-	K14948	-
MD00G1066600	MD00G1066600	MD00G1066600	Chr00:12851614-12853781	WT	OVX	OK	19.3392	17.2031	-0.168864	-0.608668	0.3651	0.484807	no	GLN phosphoribosyl pyrophosphate amidotransferase 2	purF, PPAT	amidophosphoribosyltransferase	2167	GO:0004044~amidophosphoribosyltransferase activity;GO:0006164~purine nucleotide biosynthetic process;GO:0006189~'de novo' IMP biosynthetic process;GO:0006541~glutamine metabolic process;GO:0009113~purine nucleobase biosynthetic process;GO:0009116~nucleoside metabolic process;GO:0009507~chloroplast;GO:0009532~plastid stroma;GO:0009570~chloroplast stroma;GO:0009658~chloroplast organization;GO:00468…	EC:2.4.2.14	K00764	ko00230~Purine metabolism;ko00250~Alanine, aspartate and glutamate metabolism;
MD00G1066700	MD00G1066700	MD00G1066700	Chr00:12876167-12879834	WT	OVX	OK	15.523	14.6153	-0.0869262	-0.304009	0.67425	0.764788	no	Protein of unknown function	-	-	1448	GO:0000276~mitochondrial proton-transporting ATP synthase complex, coupling factor F(o);GO:0015078~hydrogen ion transmembrane transporter activity;GO:0015986~ATP synthesis coupled proton transport;	-	-	-
MD00G1066800	MD00G1066800	MD00G1066800	Chr00:12879853-12883755	WT	OVX	OK	6.32248	5.3356	-0.244841	-0.525591	0.3663	0.486048	no	ribosome-binding factor A family protein	rbfA	ribosome-binding factor A	1284	GO:0006364~rRNA processing;GO:0009507~chloroplast;GO:0009793~embryo development ending in seed dormancy;GO:0010027~thylakoid membrane organization;GO:0010228~vegetative to reproductive phase transition of meristem;GO:0016226~iron-sulfur cluster assembly;GO:0042254~ribosome biogenesis;GO:0045893~positive regulation of transcription, DNA-templated;GO:0048481~ovule development;	-	K02834	-
MD00G1067200	MD00G1067200	MD00G1067200	Chr00:12920804-12921715	WT	OVX	OK	7.07215	7.07602	0.00078841	0.00232145	0.9915	0.994109	no	SAUR-like auxin-responsive protein family	SAUR	SAUR family protein	911	GO:0005737~cytoplasm;GO:0009734~auxin-activated signaling pathway;GO:0009958~positive gravitropism;GO:0016049~cell growth;GO:0040008~regulation of growth;GO:0060918~auxin transport;GO:0090057~root radial pattern formation;	-	K14488	ko04075~Plant hormone signal transduction;
MD00G1067300	MD00G1067300	MD00G1067300	Chr00:12968737-12973565	WT	OVX	OK	12.5325	9.67357	-0.373554	-1.25854	0.0471	0.0967434	no	extra-large G-protein 1	-	-	3112	GO:0001664~G-protein coupled receptor binding;GO:0003924~GTPase activity;GO:0004871~signal transducer activity;GO:0005525~GTP binding;GO:0005634~nucleus;GO:0005834~heterotrimeric G-protein complex;GO:0007186~G-protein coupled receptor signaling pathway;GO:0007188~adenylate cyclase-modulating G-protein coupled receptor signaling pathway;GO:0008152~metabolic process;GO:0009737~response to abscisic …	-	-	-
MD00G1067500	MD00G1067500	MD00G1067500	Chr00:13025454-13027485	WT	OVX	OK	7.90002	15.3182	0.955324	3.14747	0.00065	0.00240311	no	Protein of unknown function	-	-	854	-	-	-	-
MD00G1067900	MD00G1067900	MD00G1067900	Chr00:13258247-13266066	WT	OVX	OK	11.5072	4.84098	-1.24916	-2.42755	0.0001	0.000444345	yes	alpha carbonic anhydrase 7	cah	carbonic anhydrase	4461	GO:0004089~carbonate dehydratase activity;GO:0006730~one-carbon metabolic process;GO:0008270~zinc ion binding;GO:0009570~chloroplast stroma;	EC:4.2.1.1	K01674	ko00910~Nitrogen metabolism;
MD00G1068300	MD00G1068300	MD00G1068300	Chr00:13391589-13397078	WT	OVX	OK	9.558	9.88132	0.0479956	0.162856	0.7986	0.86108	no	SU(VAR)3-9 homolog 3	EHMT	euchromatic histone-lysine N-methyltransferase	3828	GO:0000775~chromosome, centromeric region;GO:0003677~DNA binding;GO:0005634~nucleus;GO:0005694~chromosome;GO:0008270~zinc ion binding;GO:0018024~histone-lysine N-methyltransferase activity;GO:0040029~regulation of gene expression, epigenetic;GO:0042054~histone methyltransferase activity;	EC:2.1.1.43	K11420	ko00310~Lysine degradation;
MD00G1068500	MD00G1068500	MD00G1068500	Chr00:13445614-13448835	WT	OVX	NOTEST	0	0	0	0	1	1	no	phosphoribulokinase	PRK, prkB	phosphoribulokinase	1527	GO:0000165~MAPK cascade;GO:0005524~ATP binding;GO:0005975~carbohydrate metabolic process;GO:0006098~pentose-phosphate shunt;GO:0006364~rRNA processing;GO:0006612~protein targeting to membrane;GO:0008974~phosphoribulokinase activity;GO:0009507~chloroplast;GO:0009535~chloroplast thylakoid membrane;GO:0009570~chloroplast stroma;GO:0009595~detection of biotic stimulus;GO:0009637~response to blue ligh…	EC:2.7.1.19	K00855	ko00710~Carbon fixation in photosynthetic organisms;ko01200~Carbon metabolism;
MD00G1068600	MD00G1068600	MD00G1068600	Chr00:13450082-13458301	WT	OVX	OK	75.9596	52.8662	-0.522887	-2.24552	0.00435	0.0127663	no	SCAMP family protein	-	-	1406	GO:0005739~mitochondrion;GO:0005794~Golgi apparatus;GO:0005886~plasma membrane;GO:0015031~protein transport;GO:0016021~integral component of membrane;GO:0016192~vesicle-mediated transport;GO:0030658~transport vesicle membrane;	-	-	-
MD00G1068700	MD00G1068700	MD00G1068700	Chr00:13458728-13474791	WT	OVX	NOTEST	0.34724	0.148701	-1.22352	0	1	1	no	DEA(D/H)-box RNA helicase family protein	DBP3	ATP-dependent RNA helicase DBP3	1644	GO:0001510~RNA methylation;GO:0003676~nucleic acid binding;GO:0003723~RNA binding;GO:0004386~helicase activity;GO:0005524~ATP binding;GO:0005730~nucleolus;GO:0005829~cytosol;GO:0006364~rRNA processing;	EC:3.6.4.13	K14811	-
MD00G1069800	MD00G1069800	MD00G1069800	Chr00:13601892-13612256	WT	OVX	OK	2.34234	2.75697	0.235137	0.406929	0.48815	0.603857	no	copper chaperone for SOD1	-	-	1470	GO:0004784~superoxide dismutase activity;GO:0005737~cytoplasm;GO:0005829~cytosol;GO:0006801~superoxide metabolic process;GO:0006878~cellular copper ion homeostasis;GO:0008270~zinc ion binding;GO:0009507~chloroplast;GO:0009570~chloroplast stroma;GO:0016532~superoxide dismutase copper chaperone activity;GO:0019430~removal of superoxide radicals;GO:0030001~metal ion transport;GO:0043085~positive reg…	-	-	-
MD00G1069900	MD00G1069900	MD00G1069900	Chr00:13639301-13641439	WT	OVX	OK	3.98482	2.64062	-0.593638	-1.43793	0.15685	0.252969	no	-	-	-	803	-	-	-	-
MD00G1070000	MD00G1070000	MD00G1070000	Chr00:13648574-13650477	WT	OVX	OK	1.86424	0	#NAME?	#NAME?	5e-05	0.000233664	yes	F-box family protein	-	-	1903	GO:0005634~nucleus;	-	-	-
MD00G1070400	MD00G1070400	MD00G1070400	Chr00:13698960-13702360	WT	OVX	OK	21.4747	20.4554	-0.0701611	-0.213983	0.70045	0.785855	no	general control non-repressible 4	ABCF1	ATP-binding cassette, subfamily F, member 1	2550	GO:0005215~transporter activity;GO:0005524~ATP binding;GO:0016887~ATPase activity;GO:0019243~methylglyoxal catabolic process to D-lactate via S-lactoyl-glutathione;	-	K06184	-
MD00G1070700	MD00G1070700	MD00G1070700	Chr00:13731055-13732403	WT	OVX	NOTEST	2.74544	2.66909	-0.040689	0	1	1	no	actin-related protein 8	PARP8	actin-related protein 8, plant	663	GO:0005200~structural constituent of cytoskeleton;GO:0005524~ATP binding;GO:0005634~nucleus;GO:0005730~nucleolus;GO:0005737~cytoplasm;GO:0030029~actin filament-based process;	-	K16616	-
MD00G1070900	MD00G1070900	MD00G1070900	Chr00:13767650-13770211	WT	OVX	OK	2.10186	1.97837	-0.0873498	-0.115994	0.83475	0.887385	no	-	-	-	986	-	-	-	-
MD00G1071100	MD00G1071100	MD00G1071100	Chr00:13801792-13802886	WT	OVX	OK	57.9896	55.7075	-0.0579231	-0.250354	0.75045	0.825059	no	Cytosol aminopeptidase family protein	CARP, pepA	leucyl aminopeptidase	1094	GO:0004177~aminopeptidase activity;GO:0005737~cytoplasm;GO:0005773~vacuole;GO:0005829~cytosol;GO:0008235~metalloexopeptidase activity;GO:0009570~chloroplast stroma;GO:0030145~manganese ion binding;GO:0046686~response to cadmium ion;	EC:3.4.11.1	K01255	ko00480~Glutathione metabolism;
MD00G1071200	MD00G1071200	MD00G1071200	Chr00:13811014-13815173	WT	OVX	OK	9.6748	13.4425	0.474497	1.25113	0.0293	0.0651823	no	FAD/NAD(P)-binding oxidoreductase family protein	-	-	2380	GO:0016491~oxidoreductase activity;GO:0050660~flavin adenine dinucleotide binding;	-	-	-
MD00G1071300	MD00G1071300	MD00G1071300	Chr00:13816185-13827303	WT	OVX	OK	23.7329	25.5742	0.107799	0.326411	0.5639	0.671377	no	P-loop containing nucleoside triphosphate hydrolases superfamily protein	BMS1	ribosome biogenesis protein BMS1	4661	GO:0003924~GTPase activity;GO:0005524~ATP binding;GO:0005525~GTP binding;GO:0005634~nucleus;GO:0005730~nucleolus;GO:0042254~ribosome biogenesis;GO:0042255~ribosome assembly;GO:0044822~poly(A) RNA binding;	-	K14569	ko03008~Ribosome biogenesis in eukaryotes;
MD00G1071700	MD00G1071700	MD00G1071700	Chr00:13877403-13885465	WT	OVX	NOTEST	0.323292	0.244857	-0.400895	0	1	1	no	transferring acyl groups	-	-	4173	GO:0005524~ATP binding;GO:0009507~chloroplast;GO:0042026~protein refolding;	-	-	-
MD00G1071900	MD00G1071900	MD00G1071900	Chr00:14108539-14111938	WT	OVX	OK	10.7068	10.0938	-0.0850586	-0.284768	0.7048	0.789321	no	SNARE associated Golgi protein family	-	-	1505	-	-	-	-
MD00G1072100	MD00G1072100	MD00G1072100	Chr00:14144366-14148297	WT	OVX	OK	1.35742	0.841653	-0.689574	-1.41083	0.02905	0.0647065	no	Leucine-rich repeat protein kinase family protein	-	-	3701	GO:0004672~protein kinase activity;GO:0004674~protein serine/threonine kinase activity;GO:0005524~ATP binding;GO:0005886~plasma membrane;GO:0016021~integral component of membrane;	-	-	-
MD00G1072200	MD00G1072200	MD00G1072200	Chr00:14148877-14151810	WT	OVX	OK	3.88941	3.11674	-0.319515	-0.810247	0.2374	0.348861	no	ACC synthase 10	ACS10_12	aminotransferase	2003	GO:0004069~L-aspartate:2-oxoglutarate aminotransferase activity;GO:0006520~cellular amino acid metabolic process;GO:0008483~transaminase activity;GO:0008793~aromatic-amino-acid:2-oxoglutarate aminotransferase activity;GO:0009058~biosynthetic process;GO:0030170~pyridoxal phosphate binding;	-	K14270	-
MD00G1072300	MD00G1072300	MD00G1072300	Chr00:14214252-14224843	WT	OVX	OK	27.2467	23.6025	-0.207145	-0.624462	0.2988	0.41505	no	Pre-mRNA-processing-splicing factor	PRPF8, PRP8	pre-mRNA-processing factor 8	7486	GO:0000244~spliceosomal tri-snRNP complex assembly;GO:0000386~second spliceosomal transesterification activity;GO:0000398~mRNA splicing, via spliceosome;GO:0005634~nucleus;GO:0005681~spliceosomal complex;GO:0005682~U5 snRNP;GO:0016020~membrane;GO:0016607~nuclear speck;GO:0017070~U6 snRNA binding;GO:0030619~U1 snRNA binding;GO:0030620~U2 snRNA binding;GO:0030623~U5 snRNA binding;GO:0044822~poly(A)…	-	K12856	ko03040~Spliceosome;
MD00G1072600	MD00G1072600	MD00G1072600	Chr00:14499240-14501507	WT	OVX	OK	5.16329	4.01579	-0.362604	-0.86422	0.1431	0.236188	no	-	-	-	2117	-	-	-	-
MD00G1072800	MD00G1072800	MD00G1072800	Chr00:14559072-14561718	WT	OVX	OK	1.40216	1.80641	0.365477	0.48118	0.37955	0.499374	no	-	ygfZ	tRNA-modifying protein YgfZ	1089	GO:0005759~mitochondrial matrix;GO:0016226~iron-sulfur cluster assembly;GO:0019243~methylglyoxal catabolic process to D-lactate via S-lactoyl-glutathione;	-	K06980	-
MD00G1073300	MD00G1073300	MD00G1073300	Chr00:14705230-14708316	WT	OVX	OK	3.00733	3.80523	0.3395	0.836642	0.16175	0.258849	no	pentatricopeptide (PPR) domain protein 40	-	-	2957	GO:0005739~mitochondrion;GO:0006979~response to oxidative stress;GO:0009651~response to salt stress;GO:0009737~response to abscisic acid;GO:0042775~mitochondrial ATP synthesis coupled electron transport;	-	-	-
MD00G1073400	MD00G1073400	MD00G1073400	Chr00:14835572-14837176	WT	OVX	OK	1.25072	1.41347	0.176486	0.309538	0.7305	0.809808	no	Protein of unknown function (DUF581)	-	-	855	-	-	-	-
MD00G1073900	MD00G1073900	MD00G1073900	Chr00:14896318-14897116	WT	OVX	NOTEST	0	0.0655457	inf	0	1	1	no	Protein of unknown function	-	-	604	-	-	-	-
MD00G1074000	MD00G1074000	MD00G1074000	Chr00:14897283-14903651	WT	OVX	OK	30.0132	23.0256	-0.382362	-1.37507	0.0367	0.078683	no	4-lactone dehydrogenase	-	-	2129	GO:0003885~D-arabinono-1,4-lactone oxidase activity;GO:0008762~UDP-N-acetylmuramate dehydrogenase activity;GO:0016020~membrane;GO:0016021~integral component of membrane;GO:0016633~galactonolactone dehydrogenase activity;GO:0019853~L-ascorbic acid biosynthetic process;GO:0031966~mitochondrial membrane;GO:0050660~flavin adenine dinucleotide binding;	-	-	-
MD00G1074100	MD00G1074100	MD00G1074100	Chr00:14927645-14930443	WT	OVX	OK	31.0529	25.7731	-0.268858	-0.739944	0.19855	0.3039	no	SEC14 cytosolic factor family protein / phosphoglyceride transfer family protein	-	-	866	-	-	-	-
MD00G1075100	MD00G1075100	MD00G1075100	Chr00:15132975-15139617	WT	OVX	OK	4.88276	4.20482	-0.21565	-0.514775	0.35505	0.474439	no	microtubule-associated proteins 70-2	-	-	2256	GO:0005737~cytoplasm;GO:0005874~microtubule;GO:0007010~cytoskeleton organization;	-	-	-
MD00G1075300	MD00G1075300	MD00G1075300	Chr00:15206808-15209408	WT	OVX	OK	13.8213	13.3438	-0.0507221	-0.132123	0.8215	0.877738	no	Calcium-binding EF-hand family protein	CML	calcium-binding protein CML	1495	GO:0005509~calcium ion binding;	-	K13448	ko04626~Plant-pathogen interaction;
MD00G1075400	MD00G1075400	MD00G1075400	Chr00:15240958-15243686	WT	OVX	OK	68.8995	72.3267	0.0700352	0.215957	0.7056	0.790039	no	Glycosyl hydrolase superfamily protein	-	-	1888	GO:0005576~extracellular region;GO:0005618~cell wall;GO:0005634~nucleus;GO:0005737~cytoplasm;GO:0005975~carbohydrate metabolic process;GO:0006952~defense response;GO:0042973~glucan endo-1,3-beta-D-glucosidase activity;GO:0046658~anchored component of plasma membrane;GO:0071555~cell wall organization;	-	-	-
MD00G1075500	MD00G1075500	MD00G1075500	Chr00:15266311-15268306	WT	OVX	OK	515.561	466.304	-0.144874	-0.694664	0.47575	0.592619	no	ferredoxin 3	petF	ferredoxin	753	GO:0009055~electron carrier activity;GO:0009507~chloroplast;GO:0022900~electron transport chain;GO:0046872~metal ion binding;GO:0051537~2 iron, 2 sulfur cluster binding;	-	K02639	ko00195~Photosynthesis;
MD00G1075700	MD00G1075700	MD00G1075700	Chr00:15323477-15326230	WT	OVX	OK	157.886	234.301	0.56948	1.77649	0.0109	0.0281735	no	Protein of unknown function	-	-	1827	GO:0005773~vacuole;GO:0009610~response to symbiotic fungus;GO:0009738~abscisic acid-activated signaling pathway;GO:0046482~para-aminobenzoic acid metabolic process;	-	-	-
MD00G1075800	MD00G1075800	MD00G1075800	Chr00:15326868-15329814	WT	OVX	OK	7.11061	7.58743	0.0936376	0.249117	0.6575	0.751107	no	Mitochondrial substrate carrier family protein	SLC25A23S	solute carrier family 25 (mitochondrial phosphate transporter), member 23/24/25/41	2341	GO:0002082~regulation of oxidative phosphorylation;GO:0005509~calcium ion binding;GO:0005743~mitochondrial inner membrane;GO:0016021~integral component of membrane;GO:0043457~regulation of cellular respiration;GO:0051282~regulation of sequestering of calcium ion;GO:0051503~adenine nucleotide transport;GO:0055085~transmembrane transport;GO:0071277~cellular response to calcium ion;GO:0097274~urea h…	-	K14684	-
MD00G1076000	MD00G1076000	MD00G1076000	Chr00:15335332-15337304	WT	OVX	OK	2.74703	1.88452	-0.543677	-1.21529	0.07935	0.148271	no	Pentatricopeptide repeat (PPR) superfamily protein	-	-	1972	-	-	-	-
MD00G1076100	MD00G1076100	MD00G1076100	Chr00:15338521-15339362	WT	OVX	OK	0.780176	1.67132	1.09911	1.78722	0.07085	0.135011	no	Protein of unknown function	-	-	754	GO:0006457~protein folding;GO:0009408~response to heat;GO:0009644~response to high light intensity;GO:0042542~response to hydrogen peroxide;	-	-	-
MD00G1076200	MD00G1076200	MD00G1076200	Chr00:15346261-15348870	WT	OVX	OK	1.88577	1.37262	-0.458219	-0.971486	0.1384	0.230627	no	Tetratricopeptide repeat (TPR)-like superfamily protein	-	-	2609	-	-	-	-
MD00G1076300	MD00G1076300	MD00G1076300	Chr00:15349359-15352748	WT	OVX	OK	204.979	200.425	-0.0324149	-0.0871939	0.8905	0.927069	no	calnexin 1	CANX	calnexin	2141	GO:0005509~calcium ion binding;GO:0005783~endoplasmic reticulum;GO:0005789~endoplasmic reticulum membrane;GO:0006457~protein folding;GO:0016021~integral component of membrane;GO:0030246~carbohydrate binding;	-	K08054	ko04141~Protein processing in endoplasmic reticulum;ko04145~Phagosome;
MD00G1076400	MD00G1076400	MD00G1076400	Chr00:15355038-15362418	WT	OVX	OK	86.5365	97.078	0.165835	0.459295	0.441	0.559998	no	TUDOR-SN protein 1	-	-	3387	GO:0003676~nucleic acid binding;GO:0003712~transcription cofactor activity;GO:0004518~nuclease activity;GO:0005737~cytoplasm;GO:0016442~RISC complex;GO:0035194~posttranscriptional gene silencing by RNA;	-	-	-
MD00G1076500	MD00G1076500	MD00G1076500	Chr00:15364805-15370411	WT	OVX	OK	22.1386	20.5495	-0.10746	-0.355782	0.56115	0.66902	no	Amidase family protein	-	-	3383	GO:0016884~carbon-nitrogen ligase activity, with glutamine as amido-N-donor;	-	-	-
MD00G1076700	MD00G1076700	MD00G1076700	Chr00:15392458-15397069	WT	OVX	OK	10.079	11.3781	0.17491	0.587402	0.3614	0.481136	no	Amidase family protein	gatA, QRSL1	aspartyl-tRNA(Asn)/glutamyl-tRNA(Gln) amidotransferase subunit A	2924	GO:0005524~ATP binding;GO:0005622~intracellular;GO:0006412~translation;GO:0006487~protein N-linked glycosylation;GO:0006635~fatty acid beta-oxidation;GO:0006869~lipid transport;GO:0006891~intra-Golgi vesicle-mediated transport;GO:0010351~lithium ion transport;GO:0016558~protein import into peroxisome matrix;GO:0016884~carbon-nitrogen ligase activity, with glutamine as amido-N-donor;GO:0050567~glu…	EC:6.3.5.6 6.3.5.7	K02433	ko00970~Aminoacyl-tRNA biosynthesis;
MD00G1076800	MD00G1076800	MD00G1076800	Chr00:15401606-15403514	WT	OVX	OK	57.7909	57.599	-0.00479832	-0.0145371	0.98005	0.986462	no	inositol polyphosphate kinase 2 beta	IPMK, IPK2	inositol-polyphosphate multikinase	1134	GO:0000823~inositol-1,4,5-trisphosphate 6-kinase activity;GO:0000824~inositol tetrakisphosphate 3-kinase activity;GO:0005524~ATP binding;GO:0005634~nucleus;GO:0005829~cytosol;GO:0005886~plasma membrane;GO:0008440~inositol-1,4,5-trisphosphate 3-kinase activity;GO:0009555~pollen development;GO:0009793~embryo development ending in seed dormancy;GO:0009846~pollen germination;GO:0009860~pollen tube gr…	EC:2.7.1.140 2.7.1.151	K00915	ko00562~Inositol phosphate metabolism;ko04070~Phosphatidylinositol signaling system;
MD00G1077100	MD00G1077100	MD00G1077100	Chr00:15420385-15424504	WT	OVX	OK	31.9528	33.8273	0.082246	0.354844	0.6921	0.779044	no	anaphase promoting complex 6	RAB11A	Ras-related protein Rab-11A	848	GO:0005525~GTP binding;GO:0005622~intracellular;GO:0005774~vacuolar membrane;GO:0005886~plasma membrane;GO:0006886~intracellular protein transport;GO:0007264~small GTPase mediated signal transduction;GO:0015031~protein transport;GO:0016192~vesicle-mediated transport;GO:0042538~hyperosmotic salinity response;	-	K07904	ko04144~Endocytosis;
MD00G1077800	MD00G1077800	MD00G1077800	Chr00:15491301-15491860	WT	OVX	NOTEST	0.884783	0.947176	0.0983084	0	1	1	no	receptor like protein 2	-	-	559	-	-	-	-
MD00G1077900	MD00G1077900	MD00G1077900	Chr00:15502511-15514300	WT	OVX	OK	34.0956	23.7527	-0.521497	-6.50516	0.30385	0.420616	no	UDP-Glycosyltransferase superfamily protein	-	-	1266	-	-	-	-
MD00G1078100	MD00G1078100	MD00G1078100	Chr00:15534074-15544196	WT	OVX	OK	15.6143	18.404	0.237148	0.755515	0.19555	0.300191	no	FORMS APLOID AND BINUCLEATE CELLS 1A	PIKFYVE, FAB1	1-phosphatidylinositol-3-phosphate 5-kinase	5523	GO:0000285~1-phosphatidylinositol-3-phosphate 5-kinase activity;GO:0005524~ATP binding;GO:0016307~phosphatidylinositol phosphate kinase activity;	EC:2.7.1.150	K00921	ko00562~Inositol phosphate metabolism;ko04070~Phosphatidylinositol signaling system;ko04145~Phagosome;
MD00G1078300	MD00G1078300	MD00G1078300	Chr00:15580918-15599192	WT	OVX	OK	9.39395	9.29147	-0.0158256	-0.0475129	0.9308	0.954607	no	homolog of histone chaperone HIRA	HIRA, HIR1	protein HIRA/HIR1	3577	GO:0005634~nucleus;GO:0006351~transcription, DNA-templated;GO:0006355~regulation of transcription, DNA-templated;GO:0016568~chromatin modification;	-	K11293	-
MD00G1078400	MD00G1078400	MD00G1078400	Chr00:15606603-15612634	WT	OVX	OK	8.12341	10.1189	0.316893	0.880637	0.1278	0.217032	no	Regulator of Vps4 activity in the MVB pathway protein	-	-	2140	-	-	-	-
MD00G1078500	MD00G1078500	MD00G1078500	Chr00:15853930-15867241	WT	OVX	OK	12.4269	8.40642	-0.563905	-0.584551	0.43495	0.55421	no	Leucine-rich repeat protein kinase family protein	-	-	1530	GO:0004674~protein serine/threonine kinase activity;GO:0005524~ATP binding;GO:0005886~plasma membrane;GO:0016021~integral component of membrane;	-	-	-
MD00G1078600	MD00G1078600	MD00G1078600	Chr00:15853930-15867241	WT	OVX	OK	94.2471	46.7284	-1.01215	-2.98837	5e-05	0.000233664	yes	Ankyrin repeat family protein	-	-	1642	-	-	-	-
MD00G1078900	MD00G1078900	MD00G1078900	Chr00:15874243-15891884	WT	OVX	OK	6.39843	5.19894	-0.299499	-0.767774	0.1736	0.273075	no	RECQ helicase L2	RECQL	ATP-dependent DNA helicase Q1	2420	GO:0003676~nucleic acid binding;GO:0003677~DNA binding;GO:0005524~ATP binding;GO:0005622~intracellular;GO:0006260~DNA replication;GO:0006281~DNA repair;GO:0006310~DNA recombination;GO:0006351~transcription, DNA-templated;GO:0006355~regulation of transcription, DNA-templated;GO:0009378~four-way junction helicase activity;GO:0016592~mediator complex;GO:0032508~DNA duplex unwinding;GO:0043138~3'-5' …	EC:3.6.4.12	K10899	-
MD00G1079200	MD00G1079200	MD00G1079200	Chr00:15971474-15993809	WT	OVX	OK	2.86189	4.65743	0.702563	1.66113	0.0039	0.0116077	no	SAC domain-containing protein 8	-	-	5361	GO:0004674~protein serine/threonine kinase activity;GO:0005524~ATP binding;GO:0005783~endoplasmic reticulum;GO:0005789~endoplasmic reticulum membrane;GO:0016021~integral component of membrane;GO:0052866~phosphatidylinositol phosphate phosphatase activity;	-	-	-
MD00G1079900	MD00G1079900	MD00G1079900	Chr00:16026559-16034480	WT	OVX	NOTEST	0	0	0	0	1	1	no	PHF5-like protein	PHF5A	PHD finger-like domain-containing protein 5A	556	-	-	K12834	ko03040~Spliceosome;
MD00G1080000	MD00G1080000	MD00G1080000	Chr00:16026559-16034480	WT	OVX	NOTEST	0.0290256	0.0383952	0.403604	0	1	1	no	Leucine-rich repeat protein kinase family protein	-	-	3206	GO:0004674~protein serine/threonine kinase activity;GO:0005524~ATP binding;GO:0005886~plasma membrane;GO:0016021~integral component of membrane;	-	-	-
MD00G1080300	MD00G1080300	MD00G1080300	Chr00:16046512-16047895	WT	OVX	OK	1.17018	0.986805	-0.245893	-0.428043	0.574	0.680255	no	-	-	-	1383	GO:0006351~transcription, DNA-templated;GO:0043565~sequence-specific DNA binding;	-	-	-
MD00G1080400	MD00G1080400	MD00G1080400	Chr00:16049026-16057407	WT	OVX	OK	4.45414	5.41657	0.282234	0.704727	0.21255	0.320389	no	Protein of unknown function	-	-	2992	-	-	-	-
MD00G1080700	MD00G1080700	MD00G1080700	Chr00:16094165-16097136	WT	OVX	OK	43.0993	48.2834	0.163862	0.630546	0.36535	0.485068	no	adenylosuccinate synthase	purA, ADSS	adenylosuccinate synthase	1888	GO:0000287~magnesium ion binding;GO:0004019~adenylosuccinate synthase activity;GO:0005525~GTP binding;GO:0009507~chloroplast;GO:0044208~'de novo' AMP biosynthetic process;	EC:6.3.4.4	K01939	ko00230~Purine metabolism;ko00250~Alanine, aspartate and glutamate metabolism;
MD00G1080800	MD00G1080800	MD00G1080800	Chr00:16133069-16136545	WT	OVX	OK	195.892	232.763	0.2488	0.701491	0.2893	0.404471	no	FAD/NAD(P)-binding oxidoreductase family protein	-	-	2104	GO:0004506~squalene monooxygenase activity;GO:0016021~integral component of membrane;GO:0050660~flavin adenine dinucleotide binding;	-	-	-
MD00G1080900	MD00G1080900	MD00G1080900	Chr00:16178424-16182247	WT	OVX	OK	4.82872	5.43747	0.171297	0.482947	0.45455	0.572922	no	O-fucosyltransferase family protein	-	-	2207	GO:0000139~Golgi membrane;GO:0005768~endosome;GO:0005794~Golgi apparatus;GO:0005802~trans-Golgi network;GO:0008152~metabolic process;GO:0016021~integral component of membrane;GO:0016757~transferase activity, transferring glycosyl groups;	-	-	-
MD00G1081200	MD00G1081200	MD00G1081200	Chr00:16191670-16233569	WT	OVX	OK	0.0468188	1.41088	4.91337	1.44981	0.0008	0.00288583	yes	EXS (ERD1/XPR1/SYG1) family protein	-	-	3119	GO:0005768~endosome;GO:0005794~Golgi apparatus;GO:0005802~trans-Golgi network;GO:0005886~plasma membrane;GO:0006817~phosphate ion transport;GO:0016021~integral component of membrane;GO:0016036~cellular response to phosphate starvation;	-	-	-
MD00G1081400	MD00G1081400	MD00G1081400	Chr00:16191670-16233569	WT	OVX	OK	0.593299	0.429235	-0.466994	-0.520505	0.348	0.467186	no	EXS (ERD1/XPR1/SYG1) family protein	-	-	3569	GO:0005886~plasma membrane;GO:0006817~phosphate ion transport;GO:0016021~integral component of membrane;GO:0016036~cellular response to phosphate starvation;	-	-	-
MD00G1081500	MD00G1081500	MD00G1081500	Chr00:16235244-16237552	WT	OVX	NOTEST	0.535686	0.130364	-2.03884	0	1	1	no	fucosyltransferase 1	FUT	xyloglucan fucosyltransferase	2092	GO:0006486~protein glycosylation;GO:0008107~galactoside 2-alpha-L-fucosyltransferase activity;GO:0016020~membrane;GO:0016021~integral component of membrane;GO:0032580~Golgi cisterna membrane;GO:0042546~cell wall biogenesis;GO:0071555~cell wall organization;	EC:2.4.1.-	K13681	-
MD00G1081600	MD00G1081600	MD00G1081600	Chr00:16238071-16239668	WT	OVX	OK	47.7287	57.2708	0.262942	1.13075	0.1591	0.25548	no	FKBP-like peptidyl-prolyl cis-trans isomerase family protein	-	-	869	GO:0003755~peptidyl-prolyl cis-trans isomerase activity;	-	-	-
MD00G1082000	MD00G1082000	MD00G1082000	Chr00:16329350-16330140	WT	OVX	OK	136.132	77.1623	-0.819043	-4.69	5e-05	0.000233664	no	Protein of unknown function	-	-	682	-	-	-	-
MD00G1082100	MD00G1082100	MD00G1082100	Chr00:16395201-16431736	WT	OVX	OK	32.5955	28.1033	-0.213937	-0.751027	0.25165	0.362975	no	Leucine-rich receptor-like protein kinase family protein	-	-	2686	GO:0001653~peptide receptor activity;GO:0004674~protein serine/threonine kinase activity;GO:0004888~transmembrane signaling receptor activity;GO:0005524~ATP binding;GO:0005886~plasma membrane;GO:0009506~plasmodesma;GO:0009755~hormone-mediated signaling pathway;GO:0009826~unidimensional cell growth;GO:0016021~integral component of membrane;GO:0045851~pH reduction;GO:0046777~protein autophosphoryla…	-	-	-
MD00G1082200	MD00G1082200	MD00G1082200	Chr00:16395201-16431736	WT	OVX	NOTEST	0.351246	0.0502877	-2.80421	0	1	1	no	receptor like protein 2	-	-	678	-	-	-	-
MD00G1082300	MD00G1082300	MD00G1082300	Chr00:16395201-16431736	WT	OVX	OK	0.96544	0.663903	-0.540215	-0.251331	0.69345	0.780152	no	Leucine-rich receptor-like protein kinase family protein	-	-	2398	GO:0004674~protein serine/threonine kinase activity;GO:0005524~ATP binding;GO:0005886~plasma membrane;GO:0016021~integral component of membrane;	-	-	-
MD00G1082400	MD00G1082400	MD00G1082400	Chr00:16446586-16448976	WT	OVX	NOTEST	0.262838	0.0780999	-1.75078	0	1	1	no	receptor like protein 3	-	-	2390	GO:0001653~peptide receptor activity;GO:0004674~protein serine/threonine kinase activity;GO:0004888~transmembrane signaling receptor activity;GO:0005524~ATP binding;GO:0005886~plasma membrane;GO:0009506~plasmodesma;GO:0009755~hormone-mediated signaling pathway;GO:0009826~unidimensional cell growth;GO:0016021~integral component of membrane;GO:0045851~pH reduction;GO:0046777~protein autophosphoryla…	-	-	-
MD00G1082700	MD00G1082700	MD00G1082700	Chr00:16463481-16465776	WT	OVX	OK	1.58255	1.70229	0.105224	0.20496	0.8144	0.872474	no	-	-	-	982	-	-	-	-
MD00G1082900	MD00G1082900	MD00G1082900	Chr00:16480179-16482897	WT	OVX	NOTEST	0.525575	0.274106	-0.939163	0	1	1	no	receptor like protein 2	-	-	2718	GO:0001653~peptide receptor activity;GO:0004383~guanylate cyclase activity;GO:0004672~protein kinase activity;GO:0004674~protein serine/threonine kinase activity;GO:0004675~transmembrane receptor protein serine/threonine kinase activity;GO:0005524~ATP binding;GO:0005886~plasma membrane;GO:0006182~cGMP biosynthetic process;GO:0007178~transmembrane receptor protein serine/threonine kinase signaling…	-	-	-
MD00G1083000	MD00G1083000	MD00G1083000	Chr00:16538090-16540579	WT	OVX	OK	44.8949	39.4987	-0.184745	-0.725869	0.307	0.424053	no	ACT domain repeat 8	-	-	1503	GO:0008152~metabolic process;GO:0009737~response to abscisic acid;GO:0016597~amino acid binding;	-	-	-
MD00G1083100	MD00G1083100	MD00G1083100	Chr00:16578646-16583754	WT	OVX	OK	43.8693	34.9355	-0.328517	-1.26544	0.07475	0.14116	no	AT-hook motif nuclear-localized protein 1	-	-	1828	GO:0003677~DNA binding;GO:0003680~AT DNA binding;GO:0005634~nucleus;GO:0005654~nucleoplasm;GO:0005730~nucleolus;GO:0005737~cytoplasm;GO:0005739~mitochondrion;GO:0006351~transcription, DNA-templated;GO:0006355~regulation of transcription, DNA-templated;GO:0043565~sequence-specific DNA binding;GO:0098687~chromosomal region;	-	-	-
MD00G1083700	MD00G1083700	MD00G1083700	Chr00:16610590-16669700	WT	OVX	OK	9.00811	12.6072	0.484955	1.15594	0.0519	0.104769	no	MATE efflux family protein	-	-	1782	GO:0009507~chloroplast;GO:0015238~drug transmembrane transporter activity;GO:0015297~antiporter activity;GO:0016021~integral component of membrane;GO:0031969~chloroplast membrane;	-	-	-
MD00G1083800	MD00G1083800	MD00G1083800	Chr00:16671758-16674808	WT	OVX	OK	0.721189	0.935437	0.375264	0.546866	0.5411	0.651395	no	lysm domain GPI-anchored protein 2 precursor	-	-	1078	GO:0005886~plasma membrane;GO:0006952~defense response;GO:0008061~chitin binding;GO:0009506~plasmodesma;GO:0009627~systemic acquired resistance;GO:0031225~anchored component of membrane;GO:0034976~response to endoplasmic reticulum stress;GO:0046658~anchored component of plasma membrane;	-	-	-
MD00G1083900	MD00G1083900	MD00G1083900	Chr00:16676369-16681463	WT	OVX	OK	9.2405	7.70021	-0.263073	-0.826141	0.22835	0.338613	no	glycerol-3-phosphate acyltransferase 9	GPAT3_4, AGPAT9, AGPAT6	glycerol-3-phosphate O-acyltransferase 3/4	1842	GO:0003841~1-acylglycerol-3-phosphate O-acyltransferase activity;GO:0004366~glycerol-3-phosphate O-acyltransferase activity;GO:0005783~endoplasmic reticulum;GO:0005789~endoplasmic reticulum membrane;GO:0005886~plasma membrane;GO:0006301~postreplication repair;GO:0006651~diacylglycerol biosynthetic process;GO:0006655~phosphatidylglycerol biosynthetic process;GO:0016021~integral component of membra…	EC:2.3.1.15	K13506	ko00561~Glycerolipid metabolism;ko00564~Glycerophospholipid metabolism;
MD00G1084000	MD00G1084000	MD00G1084000	Chr00:16783005-16786008	WT	OVX	OK	57.3691	49.7931	-0.204329	-0.883399	0.26355	0.376104	no	Ribosomal protein L30/L7 family protein	RP-L7e, RPL7	large subunit ribosomal protein L7e	1043	GO:0001510~RNA methylation;GO:0003723~RNA binding;GO:0005730~nucleolus;GO:0005840~ribosome;GO:0022625~cytosolic large ribosomal subunit;	-	K02937	ko03010~Ribosome;
MD00G1084200	MD00G1084200	MD00G1084200	Chr00:16818676-16819545	WT	OVX	NOTEST	0.146698	0.23332	0.669456	0	1	1	no	Mitochondrial transcription termination factor family protein	-	-	895	GO:0000166~nucleotide binding;GO:0003690~double-stranded DNA binding;GO:0005739~mitochondrion;GO:0006355~regulation of transcription, DNA-templated;	-	-	-
MD00G1084300	MD00G1084300	MD00G1084300	Chr00:16846758-16848809	WT	OVX	NOTEST	0.293084	0.551874	0.913026	0	1	1	no	Cysteine/Histidine-rich C1 domain family protein	-	-	1813	GO:0008270~zinc ion binding;GO:0047134~protein-disulfide reductase activity;	-	-	-
MD00G1084400	MD00G1084400	MD00G1084400	Chr00:16850954-16853109	WT	OVX	NOTEST	0.126937	0.32238	1.34465	0	1	1	no	Protein of unknown function	-	-	1591	-	-	-	-
MD00G1084600	MD00G1084600	MD00G1084600	Chr00:16958687-16964905	WT	OVX	OK	2.13165	0.932002	-1.19356	-2.32335	0.0011	0.00382828	yes	DYNAMIN-like 1E	-	-	2296	GO:0003924~GTPase activity;GO:0005525~GTP binding;GO:0005739~mitochondrion;GO:0005773~vacuole;GO:0005774~vacuolar membrane;GO:0005874~microtubule;GO:0005886~plasma membrane;GO:0007049~cell cycle;GO:0009506~plasmodesma;GO:0009524~phragmoplast;GO:0016192~vesicle-mediated transport;GO:0046686~response to cadmium ion;GO:0050832~defense response to fungus;GO:0051301~cell division;	-	-	-
MD00G1085000	MD00G1085000	MD00G1085000	Chr00:17074345-17076588	WT	OVX	OK	2.81475	6.22234	1.14445	1.67443	0.0064	0.0178261	yes	-	-	-	1047	-	-	-	-
MD00G1085100	MD00G1085100	MD00G1085100	Chr00:17087464-17093702	WT	OVX	OK	1.9734	4.92244	1.31869	2.86852	5e-05	0.000233664	yes	CTP synthase family protein	pyrG, CTPS	CTP synthase	2724	GO:0003883~CTP synthase activity;GO:0005524~ATP binding;GO:0006241~CTP biosynthetic process;GO:0006541~glutamine metabolic process;GO:0008654~phospholipid biosynthetic process;GO:0019856~pyrimidine nucleobase biosynthetic process;GO:0044210~'de novo' CTP biosynthetic process;	EC:6.3.4.2	K01937	ko00240~Pyrimidine metabolism;
MD00G1085200	MD00G1085200	MD00G1085200	Chr00:17094066-17099131	WT	OVX	OK	2.78472	5.43185	0.963911	1.91452	0.0011	0.00382828	no	S-adenosyl-L-methionine-dependent methyltransferases superfamily protein	-	-	1626	-	-	-	-
MD00G1085300	MD00G1085300	MD00G1085300	Chr00:17110409-17113016	WT	OVX	OK	1.95227	24.7716	3.66546	9.24425	5e-05	0.000233664	yes	NAC (No Apical Meristem) domain transcriptional regulator superfamily protein	-	-	1591	GO:0003002~regionalization;GO:0003677~DNA binding;GO:0003700~transcription factor activity, sequence-specific DNA binding;GO:0005634~nucleus;GO:0006351~transcription, DNA-templated;GO:0006355~regulation of transcription, DNA-templated;GO:0009834~plant-type secondary cell wall biogenesis;GO:0010455~positive regulation of cell fate commitment;GO:0048829~root cap development;	-	-	-
MD00G1085400	MD00G1085400	MD00G1085400	Chr00:17133011-17139978	WT	OVX	OK	6.69258	5.97724	-0.163084	-0.368979	0.6072	0.70895	no	-	-	-	802	-	-	-	-
MD00G1085500	MD00G1085500	MD00G1085500	Chr00:17149588-17160069	WT	OVX	OK	36.7258	37.0978	0.0145367	0.0516319	0.93765	0.958941	no	vacuolar proton ATPase A3	ATPeV0A, ATP6N	V-type H+-transporting ATPase subunit a	2981	GO:0000220~vacuolar proton-transporting V-type ATPase, V0 domain;GO:0000325~plant-type vacuole;GO:0005739~mitochondrion;GO:0005773~vacuole;GO:0005774~vacuolar membrane;GO:0005794~Golgi apparatus;GO:0007035~vacuolar acidification;GO:0009507~chloroplast;GO:0009678~hydrogen-translocating pyrophosphatase activity;GO:0009705~plant-type vacuole membrane;GO:0015078~hydrogen ion transmembrane transporter…	-	K02154	ko00190~Oxidative phosphorylation;ko04145~Phagosome;
MD00G1085600	MD00G1085600	MD00G1085600	Chr00:17161477-17172959	WT	OVX	OK	13.4532	9.69982	-0.471921	-1.41537	0.0123	0.0312633	no	Minichromosome maintenance (MCM2/3/5) family protein	MCM4, CDC54	DNA replication licensing factor MCM4	2867	GO:0000280~nuclear division;GO:0000911~cytokinesis by cell plate formation;GO:0003677~DNA binding;GO:0003678~DNA helicase activity;GO:0005524~ATP binding;GO:0005634~nucleus;GO:0005829~cytosol;GO:0006268~DNA unwinding involved in DNA replication;GO:0006270~DNA replication initiation;GO:0006275~regulation of DNA replication;GO:0006306~DNA methylation;GO:0006342~chromatin silencing;GO:0007000~nucleo…	EC:3.6.4.12	K02212	ko03030~DNA replication;
MD00G1085900	MD00G1085900	MD00G1085900	Chr00:17354290-17360784	WT	OVX	OK	2.46813	2.41719	-0.0300839	-0.0645579	0.9107	0.940705	no	XB3 ortholog 2 in Arabidopsis thaliana	XBAT32_33	E3 ubiquitin-protein ligase XBAT32/33	2541	GO:0004842~ubiquitin-protein transferase activity;GO:0006511~ubiquitin-dependent protein catabolic process;GO:0008270~zinc ion binding;GO:0009693~ethylene biosynthetic process;GO:0009733~response to auxin;GO:0010311~lateral root formation;GO:0010366~negative regulation of ethylene biosynthetic process;GO:0016132~brassinosteroid biosynthetic process;GO:0016567~protein ubiquitination;GO:0016874~lig…	EC:6.3.2.19	K19044	-
MD00G1086100	MD00G1086100	MD00G1086100	Chr00:17507716-17514645	WT	OVX	OK	7.15369	5.15814	-0.471837	-1.31796	0.0186	0.0445008	no	ATP binding microtubule motor family protein	CENPE	centromeric protein E	3732	GO:0000919~cell plate assembly;GO:0003777~microtubule motor activity;GO:0005524~ATP binding;GO:0005634~nucleus;GO:0005871~kinesin complex;GO:0005874~microtubule;GO:0007018~microtubule-based movement;GO:0009524~phragmoplast;	-	K11498	-
MD00G1086200	MD00G1086200	MD00G1086200	Chr00:17522783-17526701	WT	OVX	OK	71.3121	65.7529	-0.117092	-0.510563	0.51715	0.630188	no	LYR family of Fe/S cluster biogenesis protein	NDUFB9	NADH dehydrogenase (ubiquinone) 1 beta subcomplex subunit 9	1107	GO:0005739~mitochondrion;GO:0005747~mitochondrial respiratory chain complex I;GO:0005774~vacuolar membrane;GO:0005975~carbohydrate metabolic process;GO:0006120~mitochondrial electron transport, NADH to ubiquinone;GO:0008137~NADH dehydrogenase (ubiquinone) activity;GO:0009853~photorespiration;GO:0031966~mitochondrial membrane;GO:0045271~respiratory chain complex I;	-	K03965	ko00190~Oxidative phosphorylation;
MD00G1086500	MD00G1086500	MD00G1086500	Chr00:17591778-17595664	WT	OVX	OK	16.0944	12.1568	-0.404791	-1.38562	0.0359	0.0772843	no	Protein of unknown function (DUF604)	-	-	2392	-	-	-	-
MD00G1086800	MD00G1086800	MD00G1086800	Chr00:17672507-17676779	WT	OVX	OK	7.73204	1.43831	-2.42647	-6.01541	5e-05	0.000233664	yes	Clp amino terminal domain-containing protein	-	-	3288	GO:0019538~protein metabolic process;	-	-	-
MD00G1086900	MD00G1086900	MD00G1086900	Chr00:17756579-17758856	WT	OVX	OK	1.54742	1.48306	-0.0612888	-0.10569	0.858	0.904359	no	Protein of unknown function	-	-	1997	GO:0009909~regulation of flower development;GO:0016570~histone modification;GO:0048449~floral organ formation;	-	-	-
MD00G1087000	MD00G1087000	MD00G1087000	Chr00:17758977-17763069	WT	OVX	OK	10.8244	17.8027	0.717818	1.97498	0.00075	0.00272666	no	uridine-ribohydrolase 2	-	-	1556	GO:0005829~cytosol;GO:0006148~inosine catabolic process;GO:0010150~leaf senescence;GO:0035251~UDP-glucosyltransferase activity;GO:0045437~uridine nucleosidase activity;GO:0047724~inosine nucleosidase activity;	-	-	-
MD00G1087100	MD00G1087100	MD00G1087100	Chr00:17763545-17767974	WT	OVX	OK	0.508831	0.66317	0.382192	0.475627	0.39485	0.514957	no	4-trisphosphate 5/6-kinase 4	-	-	2047	GO:0000287~magnesium ion binding;GO:0005524~ATP binding;GO:0005829~cytosol;GO:0010264~myo-inositol hexakisphosphate biosynthetic process;GO:0032957~inositol trisphosphate metabolic process;GO:0047325~inositol tetrakisphosphate 1-kinase activity;GO:0052725~inositol-1,3,4-trisphosphate 6-kinase activity;GO:0052726~inositol-1,3,4-trisphosphate 5-kinase activity;	-	-	-
MD00G1087300	MD00G1087300	MD00G1087300	Chr00:17784913-17789048	WT	OVX	OK	14.1231	17.5358	0.31224	1.09386	0.09975	0.178361	no	RNA-binding protein	LARP7	La-related protein 7	2056	GO:0000166~nucleotide binding;GO:0003723~RNA binding;GO:0005634~nucleus;GO:0006351~transcription, DNA-templated;GO:0006355~regulation of transcription, DNA-templated;GO:0006396~RNA processing;GO:0030529~ribonucleoprotein complex;	-	K15191	-
MD00G1087400	MD00G1087400	MD00G1087400	Chr00:17789162-17792931	WT	OVX	OK	7.47695	7.44511	-0.00615623	-0.0192124	0.9787	0.985635	no	chloroplast outer envelope protein 37	-	-	1791	GO:0005216~ion channel activity;GO:0005739~mitochondrion;GO:0006812~cation transport;GO:0009507~chloroplast;GO:0009536~plastid;GO:0009706~chloroplast inner membrane;GO:0009941~chloroplast envelope;GO:0015288~porin activity;GO:0016020~membrane;GO:0031359~integral component of chloroplast outer membrane;GO:0034220~ion transmembrane transport;GO:0042802~identical protein binding;GO:0046930~pore comp…	-	-	-
MD00G1087500	MD00G1087500	MD00G1087500	Chr00:17793325-17796696	WT	OVX	OK	3.01944	4.66465	0.62749	1.09542	0.05195	0.104839	no	Protein of unknown function	-	-	1176	-	-	-	-
MD00G1087700	MD00G1087700	MD00G1087700	Chr00:17805171-17808978	WT	OVX	OK	1.8052	4.37683	1.27772	2.77207	5e-05	0.000233664	yes	Ankyrin repeat family protein	-	-	2897	GO:0005783~endoplasmic reticulum;GO:0005886~plasma membrane;GO:0016021~integral component of membrane;	-	-	-
MD00G1087900	MD00G1087900	MD00G1087900	Chr00:17831820-17833938	WT	OVX	OK	168.46	202.056	0.262346	9.96512	0.4971	0.612095	no	Pectin lyase-like superfamily protein	K07119	uncharacterized protein	790	GO:0008270~zinc ion binding;GO:0016491~oxidoreductase activity;	-	K07119	-
MD00G1088100	MD00G1088100	MD00G1088100	Chr00:17871546-17873103	WT	OVX	NOTEST	0.0247533	0.0205392	-0.269238	0	1	1	no	S-adenosyl-L-methionine-dependent methyltransferases superfamily protein	-	-	1151	GO:0008171~O-methyltransferase activity;GO:0009809~lignin biosynthetic process;GO:0042409~caffeoyl-CoA O-methyltransferase activity;GO:0046872~metal ion binding;	-	-	-
MD00G1088400	MD00G1088400	MD00G1088400	Chr00:18079626-18080383	WT	OVX	OK	4.6695	0.191871	-4.60506	-4.54667	0.0254	0.0578236	no	Peroxidase superfamily protein	-	-	757	GO:0004601~peroxidase activity;GO:0005576~extracellular region;GO:0006979~response to oxidative stress;GO:0020037~heme binding;GO:0042744~hydrogen peroxide catabolic process;GO:0046872~metal ion binding;	-	-	-
MD00G1088600	MD00G1088600	MD00G1088600	Chr00:18115074-18122022	WT	OVX	OK	13.8325	12.5506	-0.140306	-0.406561	0.48055	0.597062	no	Plant protein 1589 of unknown function	-	-	1820	-	-	-	-
MD00G1089200	MD00G1089200	MD00G1089200	Chr00:18311890-18320221	WT	OVX	OK	15.4529	15.8231	0.0341512	0.104648	0.857	0.903571	no	ATP-dependent Clp protease	-	-	2560	GO:0005524~ATP binding;GO:0006457~protein folding;GO:0008233~peptidase activity;GO:0008270~zinc ion binding;	-	-	-
MD00G1089400	MD00G1089400	MD00G1089400	Chr00:18475464-18486805	WT	OVX	OK	3.17332	5.73	0.852541	2.18578	0.0009	0.00320498	no	silencing defective 5	-	-	2001	GO:0010267~production of ta-siRNAs involved in RNA interference;	-	-	-
MD00G1089500	MD00G1089500	MD00G1089500	Chr00:18488304-18490256	WT	OVX	OK	1.9478	3.05825	0.650861	0.838226	0.1484	0.24219	no	Protein of unknown function	-	-	734	-	-	-	-
MD00G1089600	MD00G1089600	MD00G1089600	Chr00:18492357-18499575	WT	OVX	OK	2.28287	5.39612	1.24107	2.50112	5e-05	0.000233664	yes	Seven transmembrane MLO family protein	MLO	mlo protein	2282	GO:0006952~defense response;GO:0009607~response to biotic stimulus;GO:0016021~integral component of membrane;	-	K08472	-
MD00G1089700	MD00G1089700	MD00G1089700	Chr00:18509895-18515760	WT	OVX	OK	88.4237	91.2499	0.0453909	0.154483	0.81515	0.873037	no	GTP-binding family protein	NUG2, GNL2	nuclear GTP-binding protein	2052	GO:0003924~GTPase activity;GO:0005525~GTP binding;GO:0005730~nucleolus;GO:0008152~metabolic process;GO:0042254~ribosome biogenesis;	-	K14537	ko03008~Ribosome biogenesis in eukaryotes;
MD00G1089800	MD00G1089800	MD00G1089800	Chr00:18516673-18518756	WT	OVX	OK	4.73623	5.0853	0.102594	0.12578	0.8226	0.878505	no	-	-	-	664	GO:0003676~nucleic acid binding;GO:0004527~exonuclease activity;GO:0046872~metal ion binding;	-	-	-
MD00G1089900	MD00G1089900	MD00G1089900	Chr00:18516673-18518756	WT	OVX	OK	3.53871	5.798	0.712331	0.422763	0.508	0.622035	no	Exonuclease family protein	-	-	377	GO:0003676~nucleic acid binding;GO:0004527~exonuclease activity;GO:0046872~metal ion binding;	-	-	-
MD00G1090000	MD00G1090000	MD00G1090000	Chr00:18537816-18554428	WT	OVX	OK	3.61477	4.00637	0.148391	0.320824	0.57235	0.678901	no	Leucine-rich repeat (LRR) family protein	-	-	2161	-	-	-	-
MD00G1090300	MD00G1090300	MD00G1090300	Chr00:18613117-18653587	WT	OVX	OK	2.80678	3.31184	0.238717	0.442045	0.61805	0.718005	no	-	-	-	855	-	-	-	-
MD00G1090600	MD00G1090600	MD00G1090600	Chr00:18613117-18653587	WT	OVX	OK	2.01962	1.93714	-0.0601522	-0.0372791	0.96465	0.976759	no	-	-	-	467	-	-	-	-
MD00G1090900	MD00G1090900	MD00G1090900	Chr00:18739408-18745127	WT	OVX	NOTEST	0.0589244	0.0332139	-0.827078	0	1	1	no	phospholipase D alpha 1	PLD1_2	phospholipase D1/2	3028	GO:0004630~phospholipase D activity;GO:0005509~calcium ion binding;GO:0005773~vacuole;GO:0005783~endoplasmic reticulum;GO:0005886~plasma membrane;GO:0009536~plastid;GO:0016020~membrane;GO:0016042~lipid catabolic process;GO:0046470~phosphatidylcholine metabolic process;GO:0070290~N-acylphosphatidylethanolamine-specific phospholipase D activity;	EC:3.1.4.4	K01115	ko00564~Glycerophospholipid metabolism;ko00565~Ether lipid metabolism;ko04144~Endocytosis;
MD00G1091100	MD00G1091100	MD00G1091100	Chr00:18908576-18911555	WT	OVX	OK	8.09961	8.73983	0.109753	0.344869	0.5937	0.697472	no	Ubiquitin-associated/translation elongation factor EF1B protein	-	-	2438	-	-	-	-
MD00G1091200	MD00G1091200	MD00G1091200	Chr00:18972074-18978278	WT	OVX	OK	0.930149	20.1796	4.43929	9.09506	5e-05	0.000233664	yes	Protein of unknown function (DUF788)	-	-	1129	-	-	-	-
MD00G1091600	MD00G1091600	MD00G1091600	Chr00:19095732-19101200	WT	OVX	OK	21.3118	23.163	0.120169	0.363733	0.5181	0.631114	no	Protein kinase superfamily protein	-	-	1726	GO:0004672~protein kinase activity;GO:0004674~protein serine/threonine kinase activity;GO:0005524~ATP binding;	-	-	-
MD00G1091800	MD00G1091800	MD00G1091800	Chr00:19229674-19255797	WT	OVX	OK	3.9847	3.05941	-0.381219	-0.641175	0.25435	0.365767	no	sirtuin 2	SIRT4, SIR2L4	NAD-dependent deacetylase sirtuin 4	1711	GO:0005634~nucleus;GO:0005759~mitochondrial matrix;GO:0006471~protein ADP-ribosylation;GO:0008270~zinc ion binding;GO:0034979~NAD-dependent protein deacetylase activity;GO:0070403~NAD+ binding;	EC:3.5.1.-	K11414	-
MD00G1092100	MD00G1092100	MD00G1092100	Chr00:19490498-19496129	WT	OVX	OK	3.50185	5.50956	0.653819	1.82306	0.00225	0.00720109	no	hAT family dimerisation domain	-	-	3882	GO:0003677~DNA binding;GO:0006310~DNA recombination;GO:0032196~transposition;	-	-	-
MD00G1092200	MD00G1092200	MD00G1092200	Chr00:19508437-19511393	WT	OVX	OK	3.2782	3.49416	0.0920382	0.187499	0.753	0.82702	no	-	-	-	1895	-	-	-	-
MD00G1092600	MD00G1092600	MD00G1092600	Chr00:19545304-19547562	WT	OVX	OK	12.5816	20.1583	0.680053	1.74831	0.00235	0.00747572	no	Protein of unknown function	-	-	1417	-	-	-	-
MD00G1092800	MD00G1092800	MD00G1092800	Chr00:19553443-19554730	WT	OVX	OK	17.8823	19.1446	0.0984124	0.409748	0.7155	0.797951	no	cytomatrix protein-related	-	-	610	-	-	-	-
MD00G1092900	MD00G1092900	MD00G1092900	Chr00:19567206-19568614	WT	OVX	OK	26.0418	50.3992	0.952572	5.02071	0.00015	0.000642755	no	NAD(P)-linked oxidoreductase superfamily protein	-	-	573	GO:0016491~oxidoreductase activity;	-	-	-
MD00G1093200	MD00G1093200	MD00G1093200	Chr00:19600233-19601012	WT	OVX	OK	2.16766	2.48078	0.194658	0.406224	0.66035	0.753488	no	DUF584	-	-	779	-	-	-	-
MD00G1093300	MD00G1093300	MD00G1093300	Chr00:19607321-19616843	WT	OVX	OK	3.35971	4.34535	0.371137	0.728604	0.18775	0.290478	no	Pentatricopeptide repeat (PPR) superfamily protein	-	-	1483	GO:0009507~chloroplast;	-	-	-
MD00G1093400	MD00G1093400	MD00G1093400	Chr00:19607321-19616843	WT	OVX	NOTEST	0	0	0	0	1	1	no	subtilase family protein	-	-	2944	GO:0004252~serine-type endopeptidase activity;GO:0005618~cell wall;GO:0005783~endoplasmic reticulum;GO:0005886~plasma membrane;GO:0010074~maintenance of meristem identity;GO:0040008~regulation of growth;	-	-	-
MD00G1093600	MD00G1093600	MD00G1093600	Chr00:19626624-19630183	WT	OVX	NOTEST	0	0	0	0	1	1	no	GDSL-like Lipase/Acylhydrolase superfamily protein	-	-	1477	GO:0005634~nucleus;GO:0009627~systemic acquired resistance;GO:0016042~lipid catabolic process;GO:0016788~hydrolase activity, acting on ester bonds;GO:0048046~apoplast;	-	-	-
MD00G1093800	MD00G1093800	MD00G1093800	Chr00:19639557-19639835	WT	OVX	OK	18.8939	27.2017	0.525776	6.45889	0.36805	0.487763	no	-	-	-	278	-	-	-	-
MD00G1094100	MD00G1094100	MD00G1094100	Chr00:19673917-19679357	WT	OVX	NOTEST	0.063447	0	#NAME?	0	1	1	no	cation/H+ exchanger 18	-	-	2251	-	-	-	-
MD00G1094500	MD00G1094500	MD00G1094500	Chr00:19725771-19726474	WT	OVX	NOTEST	0.921815	0.590414	-0.642751	0	1	1	no	-	-	-	703	-	-	-	-
MD00G1094600	MD00G1094600	MD00G1094600	Chr00:19750848-19753112	WT	OVX	NOTEST	0	0	0	0	1	1	no	Protein of unknown function	-	-	1007	GO:0005886~plasma membrane;GO:0009507~chloroplast;	-	-	-
MD00G1094900	MD00G1094900	MD00G1094900	Chr00:19804415-19807005	WT	OVX	OK	9.00169	6.2476	-0.526893	-1.26041	0.0289	0.0644269	no	Protein of unknown function	-	-	1497	-	-	-	-
MD00G1095100	MD00G1095100	MD00G1095100	Chr00:19901306-19903402	WT	OVX	OK	0.595982	1.15605	0.955859	1.45756	0.0265	0.0599467	no	vWA	-	-	2096	-	-	-	-
MD00G1095300	MD00G1095300	MD00G1095300	Chr00:19915325-19919242	WT	OVX	OK	2.11973	2.29925	0.117282	0.256363	0.6536	0.747883	no	type 2	mutS2	DNA mismatch repair protein MutS2	3236	GO:0004519~endonuclease activity;GO:0005524~ATP binding;GO:0006298~mismatch repair;GO:0016887~ATPase activity;GO:0030983~mismatched DNA binding;GO:0045910~negative regulation of DNA recombination;	-	K07456	ko03430~Mismatch repair;
MD00G1095600	MD00G1095600	MD00G1095600	Chr00:19928384-19932947	WT	OVX	OK	3.72096	2.20358	-0.755825	-1.74632	0.0077	0.0208939	no	silencing defective 5	-	-	2029	-	-	-	-
MD00G1095700	MD00G1095700	MD00G1095700	Chr00:19933244-19936268	WT	OVX	OK	42.2465	25.8477	-0.708793	-2.56713	0.00025	0.00102084	no	thioredoxin family protein	-	-	2142	GO:0000280~nuclear division;GO:0005829~cytosol;GO:0007000~nucleolus organization;GO:0009055~electron carrier activity;GO:0009408~response to heat;GO:0009926~auxin polar transport;GO:0015035~protein disulfide oxidoreductase activity;GO:0045454~cell redox homeostasis;GO:0046872~metal ion binding;GO:0051537~2 iron, 2 sulfur cluster binding;GO:0051726~regulation of cell cycle;GO:0072593~reactive oxyg…	-	-	-
MD00G1095800	MD00G1095800	MD00G1095800	Chr00:19936704-19938628	WT	OVX	OK	7.24545	4.51885	-0.681119	-1.53535	0.0068	0.0187784	no	Tetratricopeptide repeat (TPR)-like superfamily protein	-	-	1721	GO:0005739~mitochondrion;	-	-	-
MD00G1095900	MD00G1095900	MD00G1095900	Chr00:19939172-19941353	WT	OVX	NOTEST	0.444368	0	#NAME?	0	1	1	no	heat shock transcription factor B2A	HSFF	heat shock transcription factor, other eukaryote	767	GO:0003700~transcription factor activity, sequence-specific DNA binding;GO:0005634~nucleus;GO:0006351~transcription, DNA-templated;GO:0009408~response to heat;GO:0010200~response to chitin;GO:0043565~sequence-specific DNA binding;	-	K09419	-
MD00G1096000	MD00G1096000	MD00G1096000	Chr00:19947270-19948896	WT	OVX	OK	13.3852	5.26088	-1.34726	-4.14775	5e-05	0.000233664	yes	RING membrane-anchor 1	-	-	1626	GO:0004842~ubiquitin-protein transferase activity;GO:0005789~endoplasmic reticulum membrane;GO:0006970~response to osmotic stress;GO:0008270~zinc ion binding;GO:0009409~response to cold;GO:0009414~response to water deprivation;GO:0009611~response to wounding;GO:0009723~response to ethylene;GO:0016021~integral component of membrane;GO:0016567~protein ubiquitination;GO:0016874~ligase activity;GO:00…	-	-	-
MD00G1096200	MD00G1096200	MD00G1096200	Chr00:19991410-19995172	WT	OVX	OK	2.91631	2.32943	-0.324166	-0.628966	0.24425	0.35589	no	Other Eukaryotes -37 (source: NCBI BLink).	-	-	2152	GO:0005634~nucleus;GO:0007065~male meiosis sister chromatid cohesion;GO:0007066~female meiosis sister chromatid cohesion;GO:0007131~reciprocal meiotic recombination;GO:0007275~multicellular organismal development;	-	-	-
MD00G1096500	MD00G1096500	MD00G1096500	Chr00:20140720-20141038	WT	OVX	OK	7.3356	5.74622	-0.352302	-2.06632	0.63015	0.727981	no	Protein of unknown function	-	-	318	-	-	-	-
MD00G1096600	MD00G1096600	MD00G1096600	Chr00:20298908-20303119	WT	OVX	OK	16.0206	12.3637	-0.373815	-1.11541	0.04165	0.0873157	no	NAC 014	-	-	3181	GO:0003677~DNA binding;GO:0003700~transcription factor activity, sequence-specific DNA binding;GO:0005634~nucleus;GO:0006351~transcription, DNA-templated;GO:0006355~regulation of transcription, DNA-templated;GO:0016021~integral component of membrane;	-	-	-
MD00G1096700	MD00G1096700	MD00G1096700	Chr00:20306150-20306793	WT	OVX	NOTEST	0	0	0	0	1	1	no	Protein of unknown function	-	-	643	-	-	-	-
MD00G1096900	MD00G1096900	MD00G1096900	Chr00:20350409-20355998	WT	OVX	OK	7.56902	5.70748	-0.407253	-1.10824	0.0586	0.115653	no	Subtilase family protein	-	-	2492	GO:0004252~serine-type endopeptidase activity;GO:0005618~cell wall;GO:0008236~serine-type peptidase activity;GO:0016020~membrane;	-	-	-
MD00G1097000	MD00G1097000	MD00G1097000	Chr00:20363902-20366998	WT	OVX	OK	2.84809	5.82545	1.03238	2.00483	0.0008	0.00288583	yes	-	-	-	1444	GO:0008270~zinc ion binding;	-	-	-
MD00G1097100	MD00G1097100	MD00G1097100	Chr00:20374918-20377762	WT	OVX	OK	1.24668	0.923096	-0.433539	-0.751568	0.5279	0.639822	no	-	-	-	642	-	-	-	-
MD00G1097300	MD00G1097300	MD00G1097300	Chr00:20393680-20397200	WT	OVX	OK	30.272	38.5887	0.350197	1.42254	0.05965	0.117334	no	gamma-soluble NSF attachment protein	-	-	1207	GO:0005483~soluble NSF attachment protein activity;GO:0005622~intracellular;GO:0005774~vacuolar membrane;GO:0005886~plasma membrane;GO:0006886~intracellular protein transport;GO:0016192~vesicle-mediated transport;GO:0019905~syntaxin binding;GO:0031201~SNARE complex;GO:0061025~membrane fusion;	-	-	-
MD00G1097500	MD00G1097500	MD00G1097500	Chr00:20399951-20406180	WT	OVX	OK	4.09717	6.25325	0.609977	1.65288	0.0038	0.0113523	no	JUMONJI 14	KDM5, JARID1	histone demethylase JARID1	3767	GO:0003700~transcription factor activity, sequence-specific DNA binding;GO:0005634~nucleus;GO:0006351~transcription, DNA-templated;GO:0006355~regulation of transcription, DNA-templated;GO:0016568~chromatin modification;GO:0046872~metal ion binding;GO:0051213~dioxygenase activity;	EC:1.14.11.-	K11446	-
MD00G1097700	MD00G1097700	MD00G1097700	Chr00:20420401-20423042	WT	OVX	OK	1.16623	1.73321	0.571586	0.75161	0.2077	0.314672	no	-	-	-	1054	GO:0003883~CTP synthase activity;GO:0005524~ATP binding;GO:0005737~cytoplasm;GO:0005829~cytosol;GO:0006241~CTP biosynthetic process;GO:0006541~glutamine metabolic process;GO:0022008~neurogenesis;GO:0035167~larval lymph gland hemopoiesis;GO:0044210~'de novo' CTP biosynthetic process;GO:0097268~cytoophidium;	-	-	-
MD00G1098000	MD00G1098000	MD00G1098000	Chr00:20458190-20459078	WT	OVX	OK	1.92907	2.09612	0.119819	0.232732	0.78405	0.850224	no	AGAMOUS-like 80	-	-	888	GO:0003677~DNA binding;GO:0003700~transcription factor activity, sequence-specific DNA binding;GO:0005634~nucleus;GO:0006351~transcription, DNA-templated;GO:0006355~regulation of transcription, DNA-templated;GO:0043078~polar nucleus;	-	-	-
MD00G1098200	MD00G1098200	MD00G1098200	Chr00:20473106-20475019	WT	OVX	OK	0.780062	0.782759	0.00497893	0.00559063	0.9926	0.994744	no	-	-	-	1166	-	-	-	-
MD00G1098300	MD00G1098300	MD00G1098300	Chr00:20490445-20493822	WT	OVX	OK	5.27991	6.39133	0.275604	0.558212	0.3759	0.495686	no	Transducin/WD40 repeat-like superfamily protein	-	-	1301	-	-	-	-
MD00G1098400	MD00G1098400	MD00G1098400	Chr00:20508187-20511734	WT	OVX	OK	25.9341	22.508	-0.204412	-0.595441	0.29145	0.406905	no	transthyretin-like protein	TTHL	5-hydroxyisourate hydrolase / 2-oxo-4-hydroxy-4-carboxy-5-ureidoimidazoline decarboxylase	1359	GO:0001560~regulation of cell growth by extracellular stimulus;GO:0005777~peroxisome;GO:0005829~cytosol;GO:0006144~purine nucleobase metabolic process;GO:0006499~N-terminal protein myristoylation;GO:0009627~systemic acquired resistance;GO:0009742~brassinosteroid mediated signaling pathway;GO:0019428~allantoin biosynthetic process;GO:0019628~urate catabolic process;GO:0031234~extrinsic component o…	EC:3.5.2.17 4.1.1.97	K13484	ko00230~Purine metabolism;
MD00G1098500	MD00G1098500	MD00G1098500	Chr00:20512907-20520216	WT	OVX	OK	6.3963	3.93338	-0.701467	-1.56977	0.00665	0.0184256	no	beta-hydroxyisobutyryl-CoA hydrolase 1	HIBCH	3-hydroxyisobutyryl-CoA hydrolase	1801	GO:0003824~catalytic activity;GO:0003860~3-hydroxyisobutyryl-CoA hydrolase activity;GO:0005777~peroxisome;GO:0006574~valine catabolic process;	EC:3.1.2.4	K05605	ko00280~Valine, leucine and isoleucine degradation;ko00410~beta-Alanine metabolism;ko00640~Propanoate metabolism;ko01200~Carbon metabolism;
MD00G1099100	MD00G1099100	MD00G1099100	Chr00:20792969-20796588	WT	OVX	OK	18.4153	22.6348	0.297643	1.13081	0.12105	0.207879	no	Protein of unknown function	-	-	1584	GO:0005739~mitochondrion;GO:0006096~glycolytic process;GO:0006857~oligopeptide transport;GO:0009060~aerobic respiration;GO:0009507~chloroplast;GO:0016020~membrane;GO:0046686~response to cadmium ion;	-	-	-
MD00G1099400	MD00G1099400	MD00G1099400	Chr00:20797955-20801356	WT	OVX	OK	46.4791	45.777	-0.0219592	-0.0701438	0.9098	0.940047	no	zinc transporter 11 precursor	SLC39A1_2_3, ZIP1_2_3	solute carrier family 39 (zinc transporter), member 1/2/3	1739	GO:0005886~plasma membrane;GO:0006829~zinc II ion transport;GO:0016020~membrane;GO:0016021~integral component of membrane;GO:0046873~metal ion transmembrane transporter activity;	-	K14709	-
MD00G1099600	MD00G1099600	MD00G1099600	Chr00:21028503-21032557	WT	OVX	OK	0.822327	4.64574	2.49812	4.53512	5e-05	0.000233664	yes	vesicle-associated membrane protein 726	ATVAMP72	vesicle-associated membrane protein 72	1122	GO:0000149~SNARE binding;GO:0005484~SNAP receptor activity;GO:0005768~endosome;GO:0005886~plasma membrane;GO:0006887~exocytosis;GO:0006906~vesicle fusion;GO:0015031~protein transport;GO:0016021~integral component of membrane;GO:0016192~vesicle-mediated transport;GO:0031201~SNARE complex;	-	K08511	-
MD00G1099800	MD00G1099800	MD00G1099800	Chr00:21135818-21138352	WT	OVX	OK	388.897	404.069	0.0552165	0.232424	0.7878	0.852927	no	ribosomal protein S13A	RP-S13e, RPS13	small subunit ribosomal protein S13e	909	GO:0003735~structural constituent of ribosome;GO:0005840~ribosome;GO:0006412~translation;	-	K02953	ko03010~Ribosome;
MD00G1099900	MD00G1099900	MD00G1099900	Chr00:21142125-21142590	WT	OVX	OK	3.06468	1.28374	-1.25538	-3.06306	0.07425	0.140403	no	Transducin/WD40 repeat-like superfamily protein	EIF3I	translation initiation factor 3 subunit I	465	GO:0001731~formation of translation preinitiation complex;GO:0003743~translation initiation factor activity;GO:0005829~cytosol;GO:0005852~eukaryotic translation initiation factor 3 complex;GO:0006446~regulation of translational initiation;GO:0009651~response to salt stress;GO:0016282~eukaryotic 43S preinitiation complex;GO:0033290~eukaryotic 48S preinitiation complex;GO:0046686~response to cadmiu…	-	K03246	ko03013~RNA transport;
MD00G1100000	MD00G1100000	MD00G1100000	Chr00:21149829-21155056	WT	OVX	OK	13.1928	11.422	-0.207937	-0.698469	0.3215	0.439437	no	Tpt1 / KptA family	TRPT1, TPT1	2'-phosphotransferase	1876	GO:0000215~tRNA 2'-phosphotransferase activity;GO:0005634~nucleus;GO:0006388~tRNA splicing, via endonucleolytic cleavage and ligation;GO:0016772~transferase activity, transferring phosphorus-containing groups;	EC:2.7.1.160	K10669	-
MD00G1100400	MD00G1100400	MD00G1100400	Chr00:21227307-21235908	WT	OVX	OK	2.25921	2.12103	-0.0910518	-0.169017	0.77615	0.844329	no	-	-	-	2024	GO:0005739~mitochondrion;	-	-	-
MD00G1100600	MD00G1100600	MD00G1100600	Chr00:21325004-21335402	WT	OVX	OK	6.25705	6.37956	0.0279751	0.0799726	0.8861	0.923982	no	Preprotein translocase SecA family protein	secA	preprotein translocase subunit SecA	3488	GO:0005524~ATP binding;GO:0005622~intracellular;GO:0006605~protein targeting;GO:0016020~membrane;GO:0017038~protein import;GO:0031969~chloroplast membrane;	-	K03070	ko03060~Protein export;
MD00G1101100	MD00G1101100	MD00G1101100	Chr00:21434545-21440495	WT	OVX	OK	3.39258	3.90628	0.203414	0.518471	0.38445	0.504479	no	Protein of unknown function	-	-	3242	-	-	-	-
MD00G1101300	MD00G1101300	MD00G1101300	Chr00:21463121-21463832	WT	OVX	NOTEST	0	1.01465	inf	0	1	1	no	heat shock protein 60	groEL, HSPD1	chaperonin GroEL	599	GO:0005507~copper ion binding;GO:0005524~ATP binding;GO:0005737~cytoplasm;GO:0005739~mitochondrion;GO:0005774~vacuolar membrane;GO:0005886~plasma membrane;GO:0009507~chloroplast;GO:0009570~chloroplast stroma;GO:0009735~response to cytokinin;GO:0009941~chloroplast envelope;GO:0042026~protein refolding;	-	K04077	ko03018~RNA degradation;
MD00G1101400	MD00G1101400	MD00G1101400	Chr00:21480018-21482305	WT	OVX	OK	2.06843	0.77407	-1.418	-1.8143	0.0037	0.0110843	yes	cysteine-rich RLK (RECEPTOR-like protein kinase) 27	-	-	1411	GO:0000302~response to reactive oxygen species;GO:0001653~peptide receptor activity;GO:0004672~protein kinase activity;GO:0004674~protein serine/threonine kinase activity;GO:0004675~transmembrane receptor protein serine/threonine kinase activity;GO:0005524~ATP binding;GO:0005886~plasma membrane;GO:0007178~transmembrane receptor protein serine/threonine kinase signaling pathway;GO:0009506~plasmode…	-	-	-
MD00G1101700	MD00G1101700	MD00G1101700	Chr00:21511652-21515650	WT	OVX	OK	50.8806	23.2886	-1.12749	-3.86841	5e-05	0.000233664	yes	cysteine-rich RLK (RECEPTOR-like protein kinase) 26	-	-	3418	GO:0004674~protein serine/threonine kinase activity;GO:0005524~ATP binding;GO:0016021~integral component of membrane;	-	-	-
MD00G1102100	MD00G1102100	MD00G1102100	Chr00:21529590-21530850	WT	OVX	NOTEST	0.876094	0	#NAME?	0	1	1	no	cysteine-rich RLK (RECEPTOR-like protein kinase) 25	-	-	782	GO:0001653~peptide receptor activity;GO:0004674~protein serine/threonine kinase activity;GO:0004675~transmembrane receptor protein serine/threonine kinase activity;GO:0005524~ATP binding;GO:0005886~plasma membrane;GO:0007178~transmembrane receptor protein serine/threonine kinase signaling pathway;GO:0009506~plasmodesma;GO:0009755~hormone-mediated signaling pathway;GO:0016021~integral component of…	-	-	-
MD00G1102200	MD00G1102200	MD00G1102200	Chr00:21548451-21550872	WT	OVX	OK	1.11999	0.0837792	-3.74075	-3.62071	0.00335	0.0101771	yes	cysteine-rich RLK (RECEPTOR-like protein kinase) 25	-	-	1740	GO:0001653~peptide receptor activity;GO:0004674~protein serine/threonine kinase activity;GO:0004675~transmembrane receptor protein serine/threonine kinase activity;GO:0005524~ATP binding;GO:0005886~plasma membrane;GO:0007178~transmembrane receptor protein serine/threonine kinase signaling pathway;GO:0009506~plasmodesma;GO:0009755~hormone-mediated signaling pathway;GO:0016021~integral component of…	-	-	-
MD00G1102300	MD00G1102300	MD00G1102300	Chr00:21604456-21608103	WT	OVX	OK	4.39156	0.0467585	-6.55336	-0.912416	0.23695	0.348337	no	-	-	-	1052	-	-	-	-
MD00G1102500	MD00G1102500	MD00G1102500	Chr00:21609842-21612549	WT	OVX	NOTEST	1.06603	1.06403	-0.00271434	0	1	1	no	-	-	-	530	-	-	-	-
MD00G1102700	MD00G1102700	MD00G1102700	Chr00:21634863-21636550	WT	OVX	OK	220.154	258.049	0.22913	0.900169	0.24575	0.357534	no	Heavy metal transport/detoxification superfamily protein	-	-	1026	GO:0030001~metal ion transport;GO:0046872~metal ion binding;	-	-	-
MD00G1102900	MD00G1102900	MD00G1102900	Chr00:21698080-21703146	WT	OVX	OK	8.67279	9.82372	0.179773	0.424672	0.46675	0.584269	no	ELMO/CED-12 family protein	-	-	1563	GO:0009522~photosystem I;GO:0009535~chloroplast thylakoid membrane;GO:0015979~photosynthesis;GO:0016021~integral component of membrane;	-	-	-
MD00G1103200	MD00G1103200	MD00G1103200	Chr00:21775483-21778400	WT	OVX	OK	0.286277	1.15632	2.01405	3.22149	0.0002	0.000835417	yes	-	-	-	2917	-	-	-	-
MD00G1103300	MD00G1103300	MD00G1103300	Chr00:21778472-21784273	WT	OVX	OK	2.84945	3.4627	0.281215	0.820261	0.18645	0.288906	no	glycine-rich protein	BSK	BR-signaling kinase	4889	GO:0001653~peptide receptor activity;GO:0004675~transmembrane receptor protein serine/threonine kinase activity;GO:0005524~ATP binding;GO:0005773~vacuole;GO:0005886~plasma membrane;GO:0007178~transmembrane receptor protein serine/threonine kinase signaling pathway;GO:0009506~plasmodesma;GO:0009737~response to abscisic acid;GO:0009742~brassinosteroid mediated signaling pathway;GO:0016020~membrane;…	EC:2.7.11.1	K14500	ko04075~Plant hormone signal transduction;
MD00G1103800	MD00G1103800	MD00G1103800	Chr00:21865539-21868554	WT	OVX	OK	5.40875	7.44218	0.460431	1.05466	0.06395	0.12424	no	Co-chaperone GrpE family protein	GRPE	molecular chaperone GrpE	1485	GO:0000774~adenyl-nucleotide exchange factor activity;GO:0005507~copper ion binding;GO:0005737~cytoplasm;GO:0005759~mitochondrial matrix;GO:0006457~protein folding;GO:0009570~chloroplast stroma;GO:0009793~embryo development ending in seed dormancy;GO:0010027~thylakoid membrane organization;GO:0010228~vegetative to reproductive phase transition of meristem;GO:0016226~iron-sulfur cluster assembly;G…	-	K03687	-
MD00G1103900	MD00G1103900	MD00G1103900	Chr00:21868680-21873232	WT	OVX	OK	5.52359	9.74699	0.819351	2.53158	0.00015	0.000642755	no	auxin response factor 17	-	-	2646	GO:0000987~core promoter proximal region sequence-specific DNA binding;GO:0003677~DNA binding;GO:0003700~transcription factor activity, sequence-specific DNA binding;GO:0005634~nucleus;GO:0006351~transcription, DNA-templated;GO:0006355~regulation of transcription, DNA-templated;GO:0009555~pollen development;GO:0009653~anatomical structure morphogenesis;GO:0009734~auxin-activated signaling pathway…	-	-	-
MD00G1104000	MD00G1104000	MD00G1104000	Chr00:21884499-21887434	WT	OVX	OK	68.0155	101.489	0.577381	1.96231	0.0023	0.00733882	no	Translation initiation factor IF2/IF5	EIF5	translation initiation factor 5	1931	GO:0003743~translation initiation factor activity;GO:0005525~GTP binding;	-	K03262	ko03013~RNA transport;
MD00G1104100	MD00G1104100	MD00G1104100	Chr00:21888367-21891671	WT	OVX	OK	58.5575	78.9387	0.430878	1.08165	0.05895	0.116226	no	Protein of unknown function	-	-	689	GO:0006511~ubiquitin-dependent protein catabolic process;GO:0009853~photorespiration;GO:0051788~response to misfolded protein;GO:0080129~proteasome core complex assembly;	-	-	-
MD00G1104200	MD00G1104200	MD00G1104200	Chr00:21899225-21903014	WT	OVX	OK	40.6032	57.9316	0.512758	1.58494	0.0048	0.01391	no	Galactosyltransferase family protein	-	-	1912	GO:0000139~Golgi membrane;GO:0005794~Golgi apparatus;GO:0006486~protein glycosylation;GO:0008378~galactosyltransferase activity;GO:0016021~integral component of membrane;	-	-	-
MD00G1104300	MD00G1104300	MD00G1104300	Chr00:21911357-21917101	WT	OVX	OK	4.10296	5.78282	0.495109	1.22541	0.0311	0.0685801	no	Vacuolar sorting protein 9 (VPS9) domain	-	-	2434	GO:0000919~cell plate assembly;GO:0005089~Rho guanyl-nucleotide exchange factor activity;GO:0005096~GTPase activator activity;GO:0005525~GTP binding;GO:0005634~nucleus;GO:0005829~cytosol;GO:0009793~embryo development ending in seed dormancy;GO:0016020~membrane;GO:0042546~cell wall biogenesis;GO:0043547~positive regulation of GTPase activity;GO:0048528~post-embryonic root development;	-	-	-
MD00G1104600	MD00G1104600	MD00G1104600	Chr00:21958024-21965541	WT	OVX	NOTEST	0.459728	0.573813	0.3198	0	1	1	no	cGMP-dependent and protein kinase C) kinase family protein	-	-	4040	GO:0004674~protein serine/threonine kinase activity;GO:0005524~ATP binding;GO:0009826~unidimensional cell growth;GO:0016301~kinase activity;GO:0040008~regulation of growth;GO:0046872~metal ion binding;	-	-	-
MD00G1104700	MD00G1104700	MD00G1104700	Chr00:21970757-21972022	WT	OVX	OK	4.07323	2.75984	-0.561588	-1.29292	0.10485	0.185517	no	myb domain protein 42	-	-	1035	GO:0003677~DNA binding;GO:0003682~chromatin binding;GO:0005634~nucleus;GO:0006351~transcription, DNA-templated;GO:0006355~regulation of transcription, DNA-templated;	-	-	-
MD00G1104800	MD00G1104800	MD00G1104800	Chr00:21978157-21981232	WT	OVX	OK	7.31426	6.51659	-0.166596	-0.490039	0.5156	0.628839	no	P-loop containing nucleoside triphosphate hydrolases superfamily protein	CMPK1, UMPK	UMP-CMP kinase	1372	GO:0004127~cytidylate kinase activity;GO:0005524~ATP binding;GO:0005634~nucleus;GO:0005737~cytoplasm;GO:0006207~'de novo' pyrimidine nucleobase biosynthetic process;GO:0006221~pyrimidine nucleotide biosynthetic process;GO:0006354~DNA-templated transcription, elongation;GO:0009041~uridylate kinase activity;	EC:2.7.4.- 2.7.4.14	K13800	ko00240~Pyrimidine metabolism;
MD00G1104900	MD00G1104900	MD00G1104900	Chr00:21981353-21983248	WT	OVX	OK	1.07304	0.940425	-0.190321	-0.333203	0.63005	0.727941	no	Tetratricopeptide repeat (TPR)-like superfamily protein	-	-	1895	GO:0008380~RNA splicing;GO:0009507~chloroplast;	-	-	-
MD00G1105000	MD00G1105000	MD00G1105000	Chr00:21987610-21988651	WT	OVX	OK	257.401	499.659	0.956926	3.47595	5e-05	0.000233664	no	Plant invertase/pectin methylesterase inhibitor superfamily protein	-	-	1041	GO:0004857~enzyme inhibitor activity;GO:0030599~pectinesterase activity;	-	-	-
MD00G1105300	MD00G1105300	MD00G1105300	Chr00:22004205-22005066	WT	OVX	OK	5.77594	9.70279	0.748344	2.17115	0.01275	0.032205	no	Plant invertase/pectin methylesterase inhibitor superfamily protein	-	-	861	GO:0004857~enzyme inhibitor activity;GO:0030599~pectinesterase activity;	-	-	-
MD00G1105400	MD00G1105400	MD00G1105400	Chr00:22006167-22009649	WT	OVX	OK	38.356	54.422	0.504738	1.70525	0.00955	0.0251236	no	Leucine-rich repeat protein kinase family protein	-	-	3388	GO:0004674~protein serine/threonine kinase activity;GO:0005524~ATP binding;GO:0005886~plasma membrane;GO:0016021~integral component of membrane;	-	-	-
MD00G1105600	MD00G1105600	MD00G1105600	Chr00:22033514-22034060	WT	OVX	OK	45.5033	51.4722	0.177824	0.992583	0.4265	0.546132	no	Histone superfamily protein	-	-	546	GO:0000786~nucleosome;GO:0003677~DNA binding;GO:0005634~nucleus;	-	-	-
MD00G1106000	MD00G1106000	MD00G1106000	Chr00:22100898-22102811	WT	OVX	NOTEST	0.385691	0.480274	0.316412	0	1	1	no	-	CIRBP	cold-inducible RNA-binding protein	820	GO:0000166~nucleotide binding;GO:0003676~nucleic acid binding;GO:0005768~endosome;GO:0005802~trans-Golgi network;	-	K13195	-
MD00G1106300	MD00G1106300	MD00G1106300	Chr00:22236487-22241658	WT	OVX	OK	0.1913	1.32926	2.79671	3.16404	0.0039	0.0116077	yes	AGAMOUS-like 18	-	-	1220	GO:0003677~DNA binding;GO:0003700~transcription factor activity, sequence-specific DNA binding;GO:0005634~nucleus;GO:0006351~transcription, DNA-templated;GO:0009555~pollen development;GO:0009908~flower development;GO:0009910~negative regulation of flower development;GO:0048577~negative regulation of short-day photoperiodism, flowering;	-	-	-
MD00G1106400	MD00G1106400	MD00G1106400	Chr00:22346500-22361262	WT	OVX	OK	21.6527	24.8441	0.198357	0.629842	0.2804	0.394733	no	LA RNA-binding protein	LARP1	la-related protein 1	3430	GO:0000932~cytoplasmic mRNA processing body;GO:0003723~RNA binding;GO:0005829~cytosol;GO:0005844~polysome;GO:0006402~mRNA catabolic process;GO:0010286~heat acclimation;	-	K18757	-
MD00G1106500	MD00G1106500	MD00G1106500	Chr00:22371631-22378253	WT	OVX	OK	15.7388	17.5866	0.160159	0.486363	0.3899	0.50992	no	Protein of unknown function (DUF630 and DUF632)	-	-	2712	GO:0005622~intracellular;GO:0005886~plasma membrane;GO:0006486~protein glycosylation;GO:0006635~fatty acid beta-oxidation;GO:0009506~plasmodesma;GO:0016558~protein import into peroxisome matrix;	-	-	-
MD00G1106600	MD00G1106600	MD00G1106600	Chr00:22381189-22382302	WT	OVX	OK	59.3621	54.4294	-0.125157	-0.571441	0.50835	0.622353	no	Late embryogenesis abundant (LEA) hydroxyproline-rich glycoprotein family	-	-	1113	-	-	-	-
MD00G1106800	MD00G1106800	MD00G1106800	Chr00:22438563-22440708	WT	OVX	OK	6.83908	3.43381	-0.993991	-1.84639	0.0034	0.0103076	no	Lactoylglutathione lyase / glyoxalase I family protein	-	-	1537	-	-	-	-
MD00G1106900	MD00G1106900	MD00G1106900	Chr00:22444089-22445864	WT	OVX	NOTEST	0.0456438	0.823692	4.17361	0	1	1	no	Dynein light chain type 1 family protein	-	-	767	GO:0003774~motor activity;GO:0005737~cytoplasm;GO:0005874~microtubule;GO:0005875~microtubule associated complex;GO:0007017~microtubule-based process;GO:0030286~dynein complex;	-	-	-
MD00G1107000	MD00G1107000	MD00G1107000	Chr00:22451999-22453118	WT	OVX	OK	46.4587	32.5767	-0.512111	-2.11009	0.0067	0.0185417	no	-	-	-	1119	-	-	-	-
MD00G1107100	MD00G1107100	MD00G1107100	Chr00:22453897-22457459	WT	OVX	OK	3.15652	2.23204	-0.49997	-1.18234	0.05485	0.109612	no	CCCH-type zinc finger family protein	-	-	2654	GO:0003677~DNA binding;GO:0046872~metal ion binding;	-	-	-
MD00G1107200	MD00G1107200	MD00G1107200	Chr00:22457653-22467926	WT	OVX	OK	57.3177	46.4046	-0.304712	-1.21242	0.08985	0.163896	no	FAD/NAD(P)-binding oxidoreductase	E1.6.2.2	cytochrome-b5 reductase	1347	GO:0004128~cytochrome-b5 reductase activity, acting on NAD(P)H;GO:0005507~copper ion binding;GO:0005739~mitochondrion;GO:0005758~mitochondrial intermembrane space;GO:0005794~Golgi apparatus;GO:0006096~glycolytic process;GO:0006833~water transport;GO:0006972~hyperosmotic response;GO:0007030~Golgi organization;GO:0009266~response to temperature stimulus;GO:0009505~plant-type cell wall;GO:0009651~re…	EC:1.6.2.2	K00326	ko00520~Amino sugar and nucleotide sugar metabolism;
MD00G1107300	MD00G1107300	MD00G1107300	Chr00:22469529-22471958	WT	OVX	OK	16.9287	13.5198	-0.324402	-1.11718	0.10435	0.184958	no	nudix hydrolase homolog 19	E3.6.1.22, NUDT12, nudC	NAD+ diphosphatase	1685	GO:0000210~NAD+ diphosphatase activity;GO:0005829~cytosol;GO:0009507~chloroplast;GO:0016787~hydrolase activity;GO:0046872~metal ion binding;	EC:3.6.1.22	K03426	ko00760~Nicotinate and nicotinamide metabolism;ko04146~Peroxisome;
MD00G1107500	MD00G1107500	MD00G1107500	Chr00:22516532-22521165	WT	OVX	OK	2.93528	3.11106	0.0839107	0.206672	0.7277	0.807664	no	Pentatricopeptide repeat (PPR) superfamily protein	-	-	3526	GO:0009793~embryo development ending in seed dormancy;	-	-	-
MD00G1107600	MD00G1107600	MD00G1107600	Chr00:22527113-22534402	WT	OVX	OK	4.94731	5.3023	0.0999731	0.242738	0.67855	0.768205	no	DHHC-type zinc finger family protein	-	-	2047	GO:0005886~plasma membrane;GO:0008270~zinc ion binding;GO:0016021~integral component of membrane;GO:0019706~protein-cysteine S-palmitoyltransferase activity;	-	-	-
MD00G1107700	MD00G1107700	MD00G1107700	Chr00:22534474-22536445	WT	OVX	OK	4.22143	4.69345	0.152918	0.132325	0.8142	0.872322	no	putative (Crd1)	E1.14.13.81, acsF, chlE	magnesium-protoporphyrin IX monomethyl ester (oxidative) cyclase	682	GO:0003677~DNA binding;GO:0006364~rRNA processing;GO:0006636~unsaturated fatty acid biosynthetic process;GO:0009416~response to light stimulus;GO:0009507~chloroplast;GO:0009534~chloroplast thylakoid;GO:0009658~chloroplast organization;GO:0009941~chloroplast envelope;GO:0010027~thylakoid membrane organization;GO:0010207~photosystem II assembly;GO:0015979~photosynthesis;GO:0015995~chlorophyll biosy…	EC:1.14.13.81	K04035	ko00860~Porphyrin and chlorophyll metabolism;
MD00G1107800	MD00G1107800	MD00G1107800	Chr00:22534474-22536445	WT	OVX	OK	9.09412	6.89132	-0.400153	-0.97328	0.08735	0.160302	no	-	E1.14.13.81, acsF, chlE	magnesium-protoporphyrin IX monomethyl ester (oxidative) cyclase	1836	GO:0003677~DNA binding;GO:0006364~rRNA processing;GO:0006636~unsaturated fatty acid biosynthetic process;GO:0009416~response to light stimulus;GO:0009507~chloroplast;GO:0009534~chloroplast thylakoid;GO:0009658~chloroplast organization;GO:0009941~chloroplast envelope;GO:0010027~thylakoid membrane organization;GO:0010207~photosystem II assembly;GO:0015979~photosynthesis;GO:0015995~chlorophyll biosy…	EC:1.14.13.81	K04035	ko00860~Porphyrin and chlorophyll metabolism;
MD00G1107900	MD00G1107900	MD00G1107900	Chr00:22557445-22558058	WT	OVX	OK	19.5154	16.2897	-0.260652	-1.09308	0.3382	0.457176	no	AP2/B3-like transcriptional factor family protein	-	-	613	GO:0005829~cytosol;GO:0010026~trichome differentiation;GO:0010482~regulation of epidermal cell division;GO:0048765~root hair cell differentiation;GO:0051567~histone H3-K9 methylation;	-	-	-
MD00G1108000	MD00G1108000	MD00G1108000	Chr00:22632466-22642191	WT	OVX	OK	36.4809	37.3255	0.0330193	0.0917445	0.8659	0.909869	no	global transcription factor group B1	-	-	5652	GO:0003746~translation elongation factor activity;GO:0006139~nucleobase-containing compound metabolic process;GO:0006357~regulation of transcription from RNA polymerase II promoter;GO:0032784~regulation of DNA-templated transcription, elongation;	-	-	-
MD00G1108200	MD00G1108200	MD00G1108200	Chr00:22709018-22715185	WT	OVX	OK	24.7537	34.1033	0.462264	1.71066	0.0118	0.0301456	no	proteasome family protein	COPS2, CSN2, TRIP15	COP9 signalosome complex subunit 2	1932	GO:0005634~nucleus;GO:0005829~cytosol;GO:0007275~multicellular organismal development;GO:0008180~COP9 signalosome;GO:0009585~red, far-red light phototransduction;GO:0009640~photomorphogenesis;GO:0010388~cullin deneddylation;GO:0030163~protein catabolic process;	-	K12176	-
MD00G1108700	MD00G1108700	MD00G1108700	Chr00:22875533-22880625	WT	OVX	NOTEST	0.200871	0.11172	-0.846385	0	1	1	no	TIP41-like family protein	TIPRL, TIP41	type 2A phosphatase activator TIP41	3683	GO:0005829~cytosol;	-	K17607	-
MD00G1108900	MD00G1108900	MD00G1108900	Chr00:22881976-22883037	WT	OVX	NOTEST	0	0.0439733	inf	0	1	1	no	zinc finger protein 7	-	-	1061	GO:0003700~transcription factor activity, sequence-specific DNA binding;GO:0005634~nucleus;GO:0005737~cytoplasm;GO:0006351~transcription, DNA-templated;GO:0006355~regulation of transcription, DNA-templated;GO:0009909~regulation of flower development;GO:0010582~floral meristem determinacy;GO:0030154~cell differentiation;GO:0046872~metal ion binding;	-	-	-
MD00G1109100	MD00G1109100	MD00G1109100	Chr00:22895990-22898635	WT	OVX	OK	63.8603	50.2003	-0.347223	-1.67668	0.0696	0.13306	no	-	-	-	824	-	-	-	-
MD00G1109400	MD00G1109400	MD00G1109400	Chr00:22919751-22920522	WT	OVX	OK	8.79657	7.19486	-0.289975	-0.935053	0.38335	0.503294	no	Protein of unknown function	-	-	662	-	-	-	-
MD00G1109500	MD00G1109500	MD00G1109500	Chr00:22939619-22941474	WT	OVX	NOTEST	0.0432589	0.0302002	-0.518437	0	1	1	no	DNA topoisomerase 1 beta	TOP1	DNA topoisomerase I	1802	GO:0003677~DNA binding;GO:0003917~DNA topoisomerase type I activity;GO:0003918~DNA topoisomerase type II (ATP-hydrolyzing) activity;GO:0005634~nucleus;GO:0005694~chromosome;GO:0006265~DNA topological change;	EC:5.99.1.2	K03163	-
MD00G1109600	MD00G1109600	MD00G1109600	Chr00:22942586-22951418	WT	OVX	OK	30.6816	18.5682	-0.724542	-2.46505	0.0001	0.000444345	no	damaged DNA binding protein 1A	DDB1	DNA damage-binding protein 1	3748	GO:0003676~nucleic acid binding;GO:0005634~nucleus;GO:0009585~red, far-red light phototransduction;GO:0016567~protein ubiquitination;	-	K10610	ko03420~Nucleotide excision repair;ko04120~Ubiquitin mediated proteolysis;
MD00G1109700	MD00G1109700	MD00G1109700	Chr00:22953173-22954172	WT	OVX	OK	6.48944	1.46805	-2.14419	-4.6265	0.00035	0.00137814	yes	photosystem I subunit K	psaK	photosystem I subunit X	622	GO:0009507~chloroplast;GO:0009522~photosystem I;GO:0009534~chloroplast thylakoid;GO:0009535~chloroplast thylakoid membrane;GO:0009579~thylakoid;GO:0015979~photosynthesis;GO:0016021~integral component of membrane;GO:0016168~chlorophyll binding;GO:0019344~cysteine biosynthetic process;GO:0030003~cellular cation homeostasis;GO:0070838~divalent metal ion transport;	-	K02698	ko00195~Photosynthesis;
MD00G1109800	MD00G1109800	MD00G1109800	Chr00:22955254-22958084	WT	OVX	OK	2.50506	7.91457	1.65966	2.62197	5e-05	0.000233664	yes	Carbohydrate-binding X8 domain superfamily protein	-	-	1376	GO:0005886~plasma membrane;GO:0005975~carbohydrate metabolic process;GO:0006952~defense response;GO:0031225~anchored component of membrane;GO:0042973~glucan endo-1,3-beta-D-glucosidase activity;GO:0046658~anchored component of plasma membrane;	-	-	-
MD00G1109900	MD00G1109900	MD00G1109900	Chr00:22967807-22970244	WT	OVX	OK	39.6653	19.6594	-1.01266	-3.29063	5e-05	0.000233664	yes	Protein kinase superfamily protein	-	-	2297	GO:0004672~protein kinase activity;GO:0004674~protein serine/threonine kinase activity;GO:0005524~ATP binding;GO:0005737~cytoplasm;GO:0005829~cytosol;GO:0005886~plasma membrane;GO:0006468~protein phosphorylation;GO:0008361~regulation of cell size;GO:0009637~response to blue light;GO:0009640~photomorphogenesis;GO:0009733~response to auxin;GO:0009734~auxin-activated signaling pathway;GO:0009926~aux…	-	-	-
MD00G1110100	MD00G1110100	MD00G1110100	Chr00:23011881-23013232	WT	OVX	OK	83.7055	75.2955	-0.152758	-0.482535	0.40415	0.524275	no	-	-	-	830	-	-	-	-
MD00G1110200	MD00G1110200	MD00G1110200	Chr00:23067291-23068377	WT	OVX	OK	11.8573	14.9423	0.333632	1.14949	0.16595	0.264003	no	BON association protein 2	-	-	1086	-	-	-	-
MD00G1110400	MD00G1110400	MD00G1110400	Chr00:23072776-23085399	WT	OVX	OK	3.69751	3.86588	0.064244	0.166455	0.7681	0.838278	no	Protein of unknown function (DUF810)	-	-	3624	GO:0005737~cytoplasm;GO:0006486~protein glycosylation;GO:0006888~ER to Golgi vesicle-mediated transport;GO:0043090~amino acid import;	-	-	-
MD00G1110500	MD00G1110500	MD00G1110500	Chr00:23086022-23089682	WT	OVX	OK	9.6933	11.6842	0.269493	0.735055	0.19115	0.294776	no	C3HC4 type (RING finger) family protein	-	-	1924	GO:0005774~vacuolar membrane;GO:0008270~zinc ion binding;GO:0016021~integral component of membrane;GO:0016567~protein ubiquitination;GO:0016874~ligase activity;	-	-	-
MD00G1110700	MD00G1110700	MD00G1110700	Chr00:23132629-23151608	WT	OVX	OK	2.38054	5.76922	1.27709	2.6556	5e-05	0.000233664	yes	1	CDK8_11	cyclin-dependent kinase 8/11	2079	GO:0000278~mitotic cell cycle;GO:0004672~protein kinase activity;GO:0004693~cyclin-dependent protein serine/threonine kinase activity;GO:0005524~ATP binding;GO:0008353~RNA polymerase II carboxy-terminal domain kinase activity;GO:0010440~stomatal lineage progression;GO:0042023~DNA endoreduplication;GO:0045736~negative regulation of cyclin-dependent protein serine/threonine kinase activity;	EC:2.7.11.22 2.7.11.23	K02208	-
MD00G1111000	MD00G1111000	MD00G1111000	Chr00:23220254-23275725	WT	OVX	OK	1.71018	42.5995	4.63862	7.47834	5e-05	0.000233664	yes	Protein of unknown function	-	-	1708	-	-	-	-
MD00G1111400	MD00G1111400	MD00G1111400	Chr00:23220254-23275725	WT	OVX	OK	0.980892	19.1798	4.28935	4.26477	0.00315	0.0096464	yes	-	-	-	750	-	-	-	-
MD00G1111500	MD00G1111500	MD00G1111500	Chr00:23320402-23322253	WT	OVX	NOTEST	0.190577	0.194475	0.029211	0	1	1	no	FKBP-like peptidyl-prolyl cis-trans isomerase family protein	-	-	774	GO:0003755~peptidyl-prolyl cis-trans isomerase activity;GO:0006457~protein folding;GO:0009543~chloroplast thylakoid lumen;	-	-	-
MD00G1111700	MD00G1111700	MD00G1111700	Chr00:23561161-23572444	WT	OVX	OK	25.8432	18.6831	-0.468047	-1.38781	0.01225	0.031153	no	Protein kinase superfamily protein	-	-	1631	GO:0004674~protein serine/threonine kinase activity;GO:0005524~ATP binding;GO:0005886~plasma membrane;GO:0016021~integral component of membrane;GO:0046777~protein autophosphorylation;	-	-	-
MD00G1111800	MD00G1111800	MD00G1111800	Chr00:23577742-23580676	WT	OVX	OK	61.6047	44.2305	-0.478	-1.49541	0.00995	0.0260336	no	Protein of unknown function	-	-	1476	GO:0005886~plasma membrane;GO:0009507~chloroplast;GO:0009793~embryo development ending in seed dormancy;GO:0048364~root development;GO:0048367~shoot system development;	-	-	-
MD00G1111900	MD00G1111900	MD00G1111900	Chr00:23584982-23590065	WT	OVX	OK	36.1845	21.9636	-0.720255	-2.30659	5e-05	0.000233664	no	MAP kinase 4	-	-	2168	GO:0000911~cytokinesis by cell plate formation;GO:0004672~protein kinase activity;GO:0004707~MAP kinase activity;GO:0005524~ATP binding;GO:0005622~intracellular;GO:0005634~nucleus;GO:0005737~cytoplasm;GO:0005829~cytosol;GO:0005874~microtubule;GO:0006468~protein phosphorylation;GO:0006972~hyperosmotic response;GO:0007112~male meiosis cytokinesis;GO:0009409~response to cold;GO:0009504~cell plate;GO…	-	-	-
MD00G1112200	MD00G1112200	MD00G1112200	Chr00:23624021-23624463	WT	OVX	OK	24.3435	27.6561	0.184062	3.54756	0.80615	0.866341	no	-	ND5	NADH-ubiquinone oxidoreductase chain 5	339	GO:0005743~mitochondrial inner membrane;GO:0008137~NADH dehydrogenase (ubiquinone) activity;GO:0016021~integral component of membrane;GO:0042773~ATP synthesis coupled electron transport;GO:0070469~respiratory chain;	EC:1.6.5.3	K03883	ko00190~Oxidative phosphorylation;
MD00G1112500	MD00G1112500	MD00G1112500	Chr00:23677075-23679745	WT	OVX	OK	130.266	177.303	0.444752	1.45301	0.0373	0.0797231	no	root hair specific 19	-	-	1627	GO:0004601~peroxidase activity;GO:0005576~extracellular region;GO:0005737~cytoplasm;GO:0006979~response to oxidative stress;GO:0020037~heme binding;GO:0042744~hydrogen peroxide catabolic process;GO:0046872~metal ion binding;GO:0048511~rhythmic process;	-	-	-
MD00G1112800	MD00G1112800	MD00G1112800	Chr00:23783973-23784235	WT	OVX	OK	133.186	281.875	1.08161	87.8556	0.12175	0.208793	no	-	-	-	177	-	-	-	-
MD00G1113000	MD00G1113000	MD00G1113000	Chr00:23890731-23893760	WT	OVX	OK	0.199595	1.07711	2.43203	2.92184	0.00285	0.00884537	yes	-	-	-	1470	GO:0006098~pentose-phosphate shunt;GO:0006364~rRNA processing;GO:0009637~response to blue light;GO:0009657~plastid organization;GO:0009744~response to sucrose;GO:0009773~photosynthetic electron transport in photosystem I;GO:0010114~response to red light;GO:0010155~regulation of proton transport;GO:0010207~photosystem II assembly;GO:0010218~response to far red light;GO:0015995~chlorophyll biosynth…	-	-	-
MD00G1113200	MD00G1113200	MD00G1113200	Chr00:23929412-23934150	WT	OVX	OK	8.24359	7.30431	-0.174526	-0.407752	0.4597	0.57756	no	Protein of unknown function	-	-	1434	GO:0010508~positive regulation of autophagy;	-	-	-
MD00G1113700	MD00G1113700	MD00G1113700	Chr00:24120557-24123766	WT	OVX	OK	9.32853	8.20136	-0.185787	-0.605364	0.35865	0.478072	no	Galactose oxidase/kelch repeat superfamily protein	-	-	2547	GO:0001558~regulation of cell growth;GO:0008361~regulation of cell size;GO:0019005~SCF ubiquitin ligase complex;	-	-	-
MD00G1113800	MD00G1113800	MD00G1113800	Chr00:24124007-24128610	WT	OVX	OK	12.4607	10.0112	-0.315767	-0.943652	0.0978	0.175607	no	ARM repeat superfamily protein	-	-	3137	GO:0004842~ubiquitin-protein transferase activity;GO:0005634~nucleus;GO:0005737~cytoplasm;GO:0005886~plasma membrane;GO:0010115~regulation of abscisic acid biosynthetic process;GO:0010150~leaf senescence;GO:0010271~regulation of chlorophyll catabolic process;GO:0010380~regulation of chlorophyll biosynthetic process;GO:0016874~ligase activity;GO:0070696~transmembrane receptor protein serine/threon…	-	-	-
MD00G1113900	MD00G1113900	MD00G1113900	Chr00:24130380-24153249	WT	OVX	OK	23.4226	20.3128	-0.205514	-0.727401	0.26225	0.374715	no	glutamate dehydrogenase 3	GLUD1_2, gdhA	glutamate dehydrogenase (NAD(P)+)	2819	GO:0004353~glutamate dehydrogenase [NAD(P)+] activity;GO:0005507~copper ion binding;GO:0005524~ATP binding;GO:0005739~mitochondrion;GO:0006520~cellular amino acid metabolic process;GO:0006807~nitrogen compound metabolic process;GO:0008270~zinc ion binding;GO:0009646~response to absence of light;GO:0009651~response to salt stress;GO:0016639~oxidoreductase activity, acting on the CH-NH2 group of do…	EC:1.4.1.3	K00261	ko00220~Arginine biosynthesis;ko00250~Alanine, aspartate and glutamate metabolism;ko00910~Nitrogen metabolism;ko01200~Carbon metabolism;
MD00G1114200	MD00G1114200	MD00G1114200	Chr00:24130380-24153249	WT	OVX	OK	0.92035	1.03604	0.170828	0.053726	0.92425	0.950164	no	-	-	-	1016	-	-	-	-
MD00G1114300	MD00G1114300	MD00G1114300	Chr00:24269926-24282107	WT	OVX	OK	2.35057	2.85088	0.278395	0.613555	0.29505	0.410925	no	ethylene sensor	ETR, ERS	ethylene receptor	2906	GO:0000155~phosphorelay sensor kinase activity;GO:0000156~phosphorelay response regulator activity;GO:0000160~phosphorelay signal transduction system;GO:0004674~protein serine/threonine kinase activity;GO:0004872~receptor activity;GO:0005524~ATP binding;GO:0005783~endoplasmic reticulum;GO:0005789~endoplasmic reticulum membrane;GO:0009738~abscisic acid-activated signaling pathway;GO:0009873~ethyle…	EC:2.7.13.-	K14509	ko04075~Plant hormone signal transduction;
MD00G1114400	MD00G1114400	MD00G1114400	Chr00:24282765-24286890	WT	OVX	OK	17.8948	18.2398	0.0275505	0.0989974	0.8885	0.925697	no	AT hook motif DNA-binding family protein	-	-	1381	GO:0003677~DNA binding;GO:0005634~nucleus;GO:0006351~transcription, DNA-templated;GO:0006355~regulation of transcription, DNA-templated;	-	-	-
MD00G1114500	MD00G1114500	MD00G1114500	Chr00:24289759-24323452	WT	OVX	OK	4.88628	7.60469	0.638153	1.83189	0.01325	0.0332708	no	-	-	-	1573	-	-	-	-
MD00G1114600	MD00G1114600	MD00G1114600	Chr00:24289759-24323452	WT	OVX	OK	22.2389	44.1251	0.988511	0.382877	0.5302	0.64188	no	-	-	-	234	-	-	-	-
MD00G1114800	MD00G1114800	MD00G1114800	Chr00:24464123-24467184	WT	OVX	OK	43.3671	47.2702	0.124327	0.56908	0.52205	0.634579	no	Ubiquitin-like superfamily protein	GABARAP, ATG8, LC3	GABA(A) receptor-associated protein	787	GO:0000045~autophagosome assembly;GO:0000407~pre-autophagosomal structure;GO:0000421~autophagosome membrane;GO:0000422~mitophagy;GO:0005829~cytosol;GO:0005874~microtubule;GO:0006914~autophagy;GO:0006995~cellular response to nitrogen starvation;GO:0015031~protein transport;GO:0019898~extrinsic component of membrane;GO:0033110~Cvt vesicle membrane;GO:0044804~nucleophagy;GO:0061025~membrane fusion;	-	K08341	ko04140~Regulation of autophagy;
MD00G1115100	MD00G1115100	MD00G1115100	Chr00:24479774-24483681	WT	OVX	OK	11.8535	14.609	0.301554	0.687811	0.23795	0.349394	no	YbaK/aminoacyl-tRNA synthetase-associated domain	-	-	1277	GO:0002161~aminoacyl-tRNA editing activity;	-	-	-
MD00G1115200	MD00G1115200	MD00G1115200	Chr00:24529354-24532129	WT	OVX	OK	0.459009	2.3088	2.33055	4.15886	5e-05	0.000233664	yes	TARGET OF MONOPTEROS 6	-	-	2775	GO:0003677~DNA binding;GO:0003700~transcription factor activity, sequence-specific DNA binding;GO:0005634~nucleus;GO:0006351~transcription, DNA-templated;GO:0006355~regulation of transcription, DNA-templated;GO:0044212~transcription regulatory region DNA binding;GO:0046872~metal ion binding;	-	-	-
MD00G1115300	MD00G1115300	MD00G1115300	Chr00:24532537-24534310	WT	OVX	OK	0.500072	1.41743	1.50307	1.65674	0.00305	0.00937994	yes	Late embryogenesis abundant protein (LEA) family protein	-	-	1609	-	-	-	-
MD00G1115400	MD00G1115400	MD00G1115400	Chr00:24538018-24539300	WT	OVX	OK	0.147816	0.610459	2.04609	1.50221	0.023	0.0532232	no	Late embryogenesis abundant protein (LEA) family protein	-	-	1185	-	-	-	-
MD00G1115600	MD00G1115600	MD00G1115600	Chr00:24542813-24549644	WT	OVX	OK	2.54472	3.12443	0.296083	0.684451	0.23715	0.348568	no	AP2/B3-like transcriptional factor family protein	-	-	3105	GO:0003677~DNA binding;GO:0003700~transcription factor activity, sequence-specific DNA binding;GO:0005634~nucleus;GO:0006351~transcription, DNA-templated;GO:0006355~regulation of transcription, DNA-templated;GO:0009793~embryo development ending in seed dormancy;GO:0010262~somatic embryogenesis;GO:0010344~seed oilbody biogenesis;GO:0010431~seed maturation;GO:0010601~positive regulation of auxin bi…	-	-	-
MD00G1115700	MD00G1115700	MD00G1115700	Chr00:24550419-24553081	WT	OVX	OK	20.0732	22.4237	0.159755	0.576708	0.42035	0.54011	no	Ribosomal protein S5 family protein	RP-S5, MRPS5, rpsE	small subunit ribosomal protein S5	1260	GO:0003723~RNA binding;GO:0003735~structural constituent of ribosome;GO:0005634~nucleus;GO:0005763~mitochondrial small ribosomal subunit;GO:0006412~translation;GO:0009409~response to cold;GO:0009507~chloroplast;GO:0009534~chloroplast thylakoid;GO:0009535~chloroplast thylakoid membrane;GO:0009570~chloroplast stroma;GO:0009579~thylakoid;GO:0015935~small ribosomal subunit;GO:0016020~membrane;GO:0019…	-	K02988	ko03010~Ribosome;
MD00G1116000	MD00G1116000	MD00G1116000	Chr00:24561625-24564239	WT	OVX	OK	8.70745	9.0752	0.0596784	0.184347	0.8178	0.874975	no	Protein of unknown function	-	-	1059	GO:0006661~phosphatidylinositol biosynthetic process;GO:0015824~proline transport;	-	-	-
MD00G1116100	MD00G1116100	MD00G1116100	Chr00:24565156-24570316	WT	OVX	OK	8.32011	11.7945	0.50344	1.52052	0.0069	0.0190206	no	Telomerase activating protein Est1	-	-	3856	-	-	-	-
MD00G1116300	MD00G1116300	MD00G1116300	Chr00:24581398-24582405	WT	OVX	OK	17.9709	21.5098	0.259335	1.0172	0.2515	0.362823	no	VQ motif-containing protein	-	-	886	GO:0005634~nucleus;GO:0006952~defense response;GO:0043433~negative regulation of sequence-specific DNA binding transcription factor activity;GO:0051245~negative regulation of cellular defense response;	-	-	-
MD00G1116400	MD00G1116400	MD00G1116400	Chr00:24622459-24624796	WT	OVX	OK	2.46203	0.636576	-1.95145	-3.158	0.00315	0.0096464	yes	myb domain protein 43	MYBP	myb proto-oncogene protein, plant	843	GO:0003677~DNA binding;GO:0003682~chromatin binding;GO:0003700~transcription factor activity, sequence-specific DNA binding;GO:0005634~nucleus;GO:0006351~transcription, DNA-templated;GO:0006355~regulation of transcription, DNA-templated;GO:0010413~glucuronoxylan metabolic process;GO:0045492~xylan biosynthetic process;GO:2000652~regulation of secondary cell wall biogenesis;	-	K09422	-
MD00G1116600	MD00G1116600	MD00G1116600	Chr00:24663224-24666564	WT	OVX	OK	1.17589	0.63813	-0.88183	-1.51781	0.02505	0.0571765	no	SGNH hydrolase-type esterase superfamily protein	-	-	2441	GO:0005576~extracellular region;GO:0016042~lipid catabolic process;GO:0016788~hydrolase activity, acting on ester bonds;	-	-	-
MD00G1116700	MD00G1116700	MD00G1116700	Chr00:24673289-24677828	WT	OVX	OK	2.91611	2.00343	-0.541572	-1.22292	0.07185	0.136565	no	alpha/beta-Hydrolases superfamily protein	-	-	1961	GO:0005886~plasma membrane;GO:0016042~lipid catabolic process;GO:0016787~hydrolase activity;	-	-	-
MD00G1116800	MD00G1116800	MD00G1116800	Chr00:24694168-24696054	WT	OVX	OK	34.2856	38.8675	0.18096	0.352523	0.52425	0.636484	no	-	-	-	512	GO:0003677~DNA binding;	-	-	-
MD00G1117000	MD00G1117000	MD00G1117000	Chr00:24815696-24820165	WT	OVX	NOTEST	0.0188947	0.0838585	2.14998	0	1	1	no	NAC 007	-	-	1335	GO:0003677~DNA binding;GO:0003700~transcription factor activity, sequence-specific DNA binding;GO:0005634~nucleus;GO:0006351~transcription, DNA-templated;GO:0006355~regulation of transcription, DNA-templated;GO:0007275~multicellular organismal development;GO:0043565~sequence-specific DNA binding;GO:0048759~xylem vessel member cell differentiation;GO:0071555~cell wall organization;GO:1901348~posit…	-	-	-
MD00G1117100	MD00G1117100	MD00G1117100	Chr00:24821391-24832225	WT	OVX	OK	3.06704	3.43547	0.163659	0.312819	0.5679	0.674955	no	-	-	-	1724	-	-	-	-
MD00G1118400	MD00G1118400	MD00G1118400	Chr00:25260452-25261602	WT	OVX	NOTEST	0.337147	0.126539	-1.41379	0	1	1	no	P-loop containing nucleoside triphosphate hydrolases superfamily protein	DDX42, SF3B125	ATP-dependent RNA helicase DDX42	1150	GO:0003676~nucleic acid binding;GO:0003723~RNA binding;GO:0004386~helicase activity;GO:0005524~ATP binding;	EC:3.6.4.13	K12835	ko03040~Spliceosome;
MD00G1118600	MD00G1118600	MD00G1118600	Chr00:25336703-25341331	WT	OVX	OK	4.9698	4.23802	-0.229796	-0.62439	0.3424	0.461419	no	winged-helix DNA-binding transcription factor family protein	HSFF	heat shock transcription factor, other eukaryote	2128	GO:0000956~nuclear-transcribed mRNA catabolic process;GO:0003700~transcription factor activity, sequence-specific DNA binding;GO:0005634~nucleus;GO:0005737~cytoplasm;GO:0006351~transcription, DNA-templated;GO:0009408~response to heat;GO:0043565~sequence-specific DNA binding;	-	K09419	-
MD00G1119400	MD00G1119400	MD00G1119400	Chr00:25483786-25485040	WT	OVX	OK	15.6821	21.0931	0.427647	1.61581	0.03995	0.084394	no	Late embryogenesis abundant (LEA) hydroxyproline-rich glycoprotein family	-	-	1254	-	-	-	-
MD00G1119700	MD00G1119700	MD00G1119700	Chr00:25536918-25537600	WT	OVX	NOTEST	0.316855	1.01425	1.67851	0	1	1	no	-	-	-	682	-	-	-	-
MD00G1119900	MD00G1119900	MD00G1119900	Chr00:25669963-25674786	WT	OVX	OK	4.6882	3.6724	-0.352313	-0.496571	0.37495	0.494732	no	Protein kinase superfamily protein	-	-	1518	GO:0004672~protein kinase activity;GO:0005524~ATP binding;	-	-	-
MD00G1120000	MD00G1120000	MD00G1120000	Chr00:25669963-25674786	WT	OVX	OK	5.77844	5.29867	-0.125049	-0.288019	0.6269	0.725331	no	-	-	-	2468	GO:0004672~protein kinase activity;GO:0004674~protein serine/threonine kinase activity;GO:0005524~ATP binding;GO:0005634~nucleus;GO:0005737~cytoplasm;GO:0005886~plasma membrane;GO:0006468~protein phosphorylation;GO:0016301~kinase activity;GO:0035556~intracellular signal transduction;	-	-	-
MD00G1120100	MD00G1120100	MD00G1120100	Chr00:25676045-25681347	WT	OVX	OK	9.65922	8.39189	-0.202911	-0.575855	0.3215	0.439437	no	alkaline/neutral invertase	-	-	2412	GO:0004575~sucrose alpha-glucosidase activity;GO:0005982~starch metabolic process;GO:0005987~sucrose catabolic process;GO:0009507~chloroplast;GO:0033926~glycopeptide alpha-N-acetylgalactosaminidase activity;GO:0048825~cotyledon development;	-	-	-
MD00G1120300	MD00G1120300	MD00G1120300	Chr00:25862573-25865276	WT	OVX	OK	1.31386	1.79127	0.447167	0.708472	0.22995	0.340461	no	RING/U-box superfamily protein	-	-	1926	GO:0007062~sister chromatid cohesion;GO:0007131~reciprocal meiotic recombination;GO:0008270~zinc ion binding;GO:0010332~response to gamma radiation;GO:0032204~regulation of telomere maintenance;GO:0042138~meiotic DNA double-strand break formation;GO:0043247~telomere maintenance in response to DNA damage;GO:0045132~meiotic chromosome segregation;	-	-	-
MD00G1120400	MD00G1120400	MD00G1120400	Chr00:25865772-25879227	WT	OVX	OK	4.79715	5.32284	0.150019	0.324968	0.62455	0.723388	no	anthranilate synthase 2	-	-	1559	GO:0009058~biosynthetic process;	-	-	-
MD00G1120500	MD00G1120500,MD00G1120600,MD00G1121200	MD00G1120500,MD00G1120600,MD00G1121200	Chr00:25885070-25927651	WT	OVX	OK	3.8072	3.65155	-0.0602227	-0.0629085	0.9512	0.968044	no	-	-	-	753	-	-	-	-
MD00G1120600	MD00G1120600	MD00G1120600	Chr00:25885070-25927651	WT	OVX	OK	0.421423	2.5764	2.61201	1.91877	0.0187	0.0447078	yes	NB-ARC domain-containing disease resistance protein	-	-	3688	GO:0005524~ATP binding;GO:0006952~defense response;GO:0043531~ADP binding;	-	-	-
MD00G1120700	MD00G1120700	MD00G1120700	Chr00:25885070-25927651	WT	OVX	OK	10.3071	11.3099	0.133951	0.304091	0.6575	0.751107	no	cyclin family	-	-	1849	GO:0005730~nucleolus;GO:0005856~cytoskeleton;GO:0009524~phragmoplast;	-	-	-
MD00G1120800	MD00G1120800	MD00G1120800	Chr00:25885070-25927651	WT	OVX	OK	1.43144	0.659738	-1.11751	-0.813749	0.2345	0.345706	no	RING/U-box superfamily protein	-	-	2475	GO:0007062~sister chromatid cohesion;GO:0007131~reciprocal meiotic recombination;GO:0008270~zinc ion binding;GO:0010332~response to gamma radiation;GO:0032204~regulation of telomere maintenance;GO:0042138~meiotic DNA double-strand break formation;GO:0043247~telomere maintenance in response to DNA damage;GO:0045132~meiotic chromosome segregation;	-	-	-
MD00G1120900	MD00G1120900	MD00G1120900	Chr00:25885070-25927651	WT	OVX	OK	1.5185	1.44155	-0.0750217	-0.088618	0.88425	0.922848	no	NB-ARC domain-containing disease resistance protein	-	-	3759	GO:0005524~ATP binding;GO:0006952~defense response;GO:0043531~ADP binding;	-	-	-
MD00G1121000	MD00G1121000	MD00G1121000	Chr00:25885070-25927651	WT	OVX	OK	2.25466	1.93971	-0.217071	-0.183933	0.8259	0.881062	no	LRR and NB-ARC domains-containing disease resistance protein	-	-	1013	GO:0043531~ADP binding;	-	-	-
MD00G1121100	MD00G1121100	MD00G1121100	Chr00:25885070-25927651	WT	OVX	OK	2.08928	3.30608	0.662114	0.688067	0.34305	0.462086	no	-	-	-	2140	-	-	-	-
MD00G1121200	MD00G1121200	MD00G1121200	Chr00:25885070-25927651	WT	OVX	OK	1.51118	1.58087	0.0650398	0.0769912	0.89635	0.930995	no	NB-ARC domain-containing disease resistance protein	-	-	4381	GO:0005524~ATP binding;GO:0006952~defense response;GO:0043531~ADP binding;	-	-	-
MD00G1121300	MD00G1121300	MD00G1121300	Chr00:25956769-25957275	WT	OVX	NOTEST	0	0	0	0	1	1	no	UDP-glucosyl transferase 85A2	-	-	506	GO:0016758~transferase activity, transferring hexosyl groups;GO:0035251~UDP-glucosyltransferase activity;GO:1900994~(-)-secologanin biosynthetic process;	-	-	-
MD00G1121500	MD00G1121500	MD00G1121500	Chr00:25982113-25982647	WT	OVX	NOTEST	0	0	0	0	1	1	no	UDP-glucosyl transferase 85A2	-	-	534	GO:0016758~transferase activity, transferring hexosyl groups;GO:0035251~UDP-glucosyltransferase activity;	-	-	-
MD00G1122400	MD00G1122400	MD00G1122400	Chr00:26217282-26221248	WT	OVX	OK	5.64904	8.59084	0.604793	1.69687	0.34735	0.466523	no	-	-	-	459	-	-	-	-
MD00G1122500	MD00G1122500	MD00G1122500	Chr00:26217282-26221248	WT	OVX	OK	1.39268	3.40397	1.28935	2.02473	0.0024	0.00761422	yes	Protein of unknown function	-	-	1262	GO:0003677~DNA binding;	-	-	-
MD00G1123000	MD00G1123000	MD00G1123000	Chr00:26378639-26383725	WT	OVX	OK	11.4505	9.13652	-0.32569	-0.995015	0.14265	0.235592	no	methyl-CPG-binding domain 11	-	-	1437	GO:0003677~DNA binding;GO:0005634~nucleus;GO:0006351~transcription, DNA-templated;GO:0006355~regulation of transcription, DNA-templated;GO:0008327~methyl-CpG binding;	-	-	-
MD00G1123300	MD00G1123300	MD00G1123300	Chr00:26431731-26432518	WT	OVX	OK	2.3135	4.05883	0.810987	1.91971	0.0787	0.147296	no	Haloacid dehalogenase-like hydrolase (HAD) superfamily protein	-	-	672	GO:0005829~cytosol;GO:0005886~plasma membrane;GO:0016311~dephosphorylation;GO:0016787~hydrolase activity;GO:0046872~metal ion binding;GO:0050308~sugar-phosphatase activity;	-	-	-
MD00G1123600	MD00G1123600	MD00G1123600	Chr00:26498390-26500844	WT	OVX	OK	69.4746	99.8468	0.523231	2.77187	0.00495	0.0142855	no	Haloacid dehalogenase-like hydrolase (HAD) superfamily protein	-	-	790	GO:0005829~cytosol;GO:0005886~plasma membrane;GO:0016311~dephosphorylation;GO:0016787~hydrolase activity;GO:0046872~metal ion binding;GO:0050308~sugar-phosphatase activity;	-	-	-
MD00G1124300	MD00G1124300	MD00G1124300	Chr00:26617622-26618719	WT	OVX	NOTEST	0.618319	0.310869	-0.992042	0	1	1	no	-	-	-	871	-	-	-	-
MD00G1124400	MD00G1124400	MD00G1124400	Chr00:26620072-26621523	WT	OVX	OK	17.5633	13.618	-0.367047	-0.505312	0.37625	0.496024	no	IBR domain-containing protein	ARIH1	ariadne-1	657	GO:0003676~nucleic acid binding;GO:0008270~zinc ion binding;GO:0016567~protein ubiquitination;GO:0016874~ligase activity;	-	K11968	-
MD00G1124800	MD00G1124800	MD00G1124800	Chr00:26658215-26660486	WT	OVX	OK	1.64327	0.58362	-1.49346	-2.36223	0.0357	0.0769222	no	-	-	-	737	GO:0005319~lipid transporter activity;	-	-	-
MD00G1125100	MD00G1125100	MD00G1125100	Chr00:26696488-26699708	WT	OVX	OK	4.91175	4.21528	-0.220608	-0.505775	0.3748	0.494578	no	cycling DOF factor 2	-	-	2041	GO:0003677~DNA binding;GO:0003700~transcription factor activity, sequence-specific DNA binding;GO:0005634~nucleus;GO:0006351~transcription, DNA-templated;GO:0006355~regulation of transcription, DNA-templated;GO:0009908~flower development;GO:0046872~metal ion binding;	-	-	-
MD00G1125300	MD00G1125300	MD00G1125300	Chr00:26712572-26713706	WT	OVX	OK	0.916397	0.27662	-1.72807	-2.02366	0.01855	0.0443955	yes	Calcium-binding EF-hand family protein	CALM	calmodulin	1134	GO:0005509~calcium ion binding;	-	K02183	ko04070~Phosphatidylinositol signaling system;ko04626~Plant-pathogen interaction;
MD00G1125500	MD00G1125500	MD00G1125500	Chr00:26727592-26731988	WT	OVX	OK	15.4325	13.7691	-0.164533	-0.493594	0.398	0.518159	no	polypyrimidine tract-binding protein 1	PTBP2, NPTB	polypyrimidine tract-binding protein 2	2027	GO:0000166~nucleotide binding;GO:0000381~regulation of alternative mRNA splicing, via spliceosome;GO:0000932~cytoplasmic mRNA processing body;GO:0003676~nucleic acid binding;GO:0003723~RNA binding;GO:0005634~nucleus;GO:0005737~cytoplasm;GO:0006397~mRNA processing;GO:0006417~regulation of translation;GO:0008380~RNA splicing;GO:0009845~seed germination;GO:0009846~pollen germination;GO:0043484~regul…	-	K14948	-
MD00G1125600	MD00G1125600	MD00G1125600	Chr00:26733189-26737929	WT	OVX	OK	12.2291	13.7561	0.169752	0.538615	0.36265	0.48242	no	RNA-binding KH domain-containing protein	PCBP2_3_4	poly(rC)-binding protein 2/3/4	3451	GO:0003723~RNA binding;	-	K13162	-
MD00G1125900	MD00G1125900	MD00G1125900	Chr00:26811776-26816591	WT	OVX	OK	17.3215	7.80071	-1.15089	-3.63406	5e-05	0.000233664	yes	putative	-	-	3950	GO:0005524~ATP binding;GO:0005737~cytoplasm;GO:0007165~signal transduction;GO:0009626~plant-type hypersensitive response;GO:0043531~ADP binding;	-	-	-
MD00G1126100	MD00G1126100	MD00G1126100	Chr00:26820881-26824013	WT	OVX	OK	1.26688	1.74861	0.464927	0.756445	0.19845	0.303789	no	putative	-	-	1850	GO:0005524~ATP binding;GO:0007165~signal transduction;GO:0043531~ADP binding;GO:0050832~defense response to fungus;	-	-	-
MD00G1126200	MD00G1126200	MD00G1126200	Chr00:26859944-26863065	WT	OVX	OK	52.9757	51.6902	-0.0354401	-0.199972	0.8697	0.912502	no	Protein of unknown function	-	-	585	-	-	-	-
MD00G1126800	MD00G1126800	MD00G1126800	Chr00:26922429-26926940	WT	OVX	OK	13.2206	11.5434	-0.195721	-0.526333	0.3475	0.466662	no	Duplicated homeodomain-like superfamily protein	-	-	1685	GO:0003677~DNA binding;GO:0003682~chromatin binding;GO:0005634~nucleus;GO:0006351~transcription, DNA-templated;GO:0006355~regulation of transcription, DNA-templated;GO:0009908~flower development;GO:0048262~determination of dorsal/ventral asymmetry;	-	-	-
MD00G1126900	MD00G1126900	MD00G1126900	Chr00:26929096-26938121	WT	OVX	OK	14.3284	15.9552	0.155149	0.487824	0.40005	0.520223	no	Protein kinase family protein with ARM repeat domain	SCYL1	SCY1-like protein 1	2678	GO:0004672~protein kinase activity;GO:0005524~ATP binding;GO:0007017~microtubule-based process;	-	K08876	-
MD00G1127000	MD00G1127000	MD00G1127000	Chr00:26940745-26943822	WT	OVX	OK	23.2594	24.4742	0.0734522	0.278122	0.69615	0.782207	no	Calcium-binding EF hand family protein	-	-	1521	GO:0005509~calcium ion binding;GO:0005783~endoplasmic reticulum;GO:0005794~Golgi apparatus;GO:0005886~plasma membrane;GO:0009909~regulation of flower development;GO:0034968~histone lysine methylation;	-	-	-
MD00G1127200	MD00G1127200	MD00G1127200	Chr00:26957407-26959367	WT	OVX	OK	3.81038	5.50388	0.530515	1.42832	0.03565	0.0768366	no	Eukaryotic aspartyl protease family protein	-	-	1960	GO:0003677~DNA binding;GO:0004190~aspartic-type endopeptidase activity;	-	-	-
MD00G1127300	MD00G1127300	MD00G1127300	Chr00:26964230-26972201	WT	OVX	OK	9.55329	12.0992	0.340843	1.06692	0.06145	0.120262	no	SNF2 domain-containing protein / helicase domain-containing protein / zinc finger protein-related	-	-	4006	GO:0000724~double-strand break repair via homologous recombination;GO:0000790~nuclear chromatin;GO:0003677~DNA binding;GO:0004003~ATP-dependent DNA helicase activity;GO:0005524~ATP binding;GO:0005634~nucleus;GO:0005737~cytoplasm;GO:0005829~cytosol;GO:0006281~DNA repair;GO:0006338~chromatin remodeling;GO:0008270~zinc ion binding;GO:0016567~protein ubiquitination;GO:0032508~DNA duplex unwinding;GO:…	-	-	-
MD00G1127400	MD00G1127400	MD00G1127400	Chr00:26974782-26977273	WT	OVX	OK	6.52197	4.52441	-0.527577	-0.92563	0.09595	0.172812	no	high-mobility group box 6	HMGB3	high mobility group protein B3	1519	GO:0000741~karyogamy;GO:0003677~DNA binding;GO:0003682~chromatin binding;GO:0003700~transcription factor activity, sequence-specific DNA binding;GO:0005634~nucleus;GO:0006261~DNA-dependent DNA replication;GO:0006338~chromatin remodeling;GO:0006355~regulation of transcription, DNA-templated;GO:0010197~polar nucleus fusion;	-	K11296	-
MD00G1127500	MD00G1127500	MD00G1127500	Chr00:27030260-27041778	WT	OVX	OK	8.88262	9.7739	0.13795	0.443109	0.45925	0.577165	no	Regulator of chromosome condensation (RCC1) family protein	-	-	7069	GO:0003676~nucleic acid binding;GO:0003964~RNA-directed DNA polymerase activity;GO:0004190~aspartic-type endopeptidase activity;GO:0004519~endonuclease activity;GO:0008270~zinc ion binding;GO:0015074~DNA integration;	-	-	-
MD00G1127700	MD00G1127700	MD00G1127700	Chr00:27171667-27172340	WT	OVX	OK	76.0861	61.9764	-0.295914	-1.7598	0.1478	0.241453	no	drought-induced 21	-	-	570	GO:0006950~response to stress;GO:0009737~response to abscisic acid;	-	-	-
MD00G1127900	MD00G1127900	MD00G1127900	Chr00:27183789-27187987	WT	OVX	OK	33.14	41.8752	0.337523	1.32874	0.06255	0.121994	no	eukaryotic translation initiation factor 2 gamma subunit	EIF2S3	translation initiation factor 2 subunit 3	1584	GO:0003743~translation initiation factor activity;GO:0003924~GTPase activity;GO:0005525~GTP binding;GO:0006413~translational initiation;GO:0008135~translation factor activity, RNA binding;	-	K03242	ko03013~RNA transport;
MD00G1128100	MD00G1128100	MD00G1128100	Chr00:27202199-27208354	WT	OVX	OK	15.5829	17.7901	0.191115	0.569616	0.3275	0.445869	no	pleiotropic regulatory locus 1	PLRG1, PRL1, PRP46	pleiotropic regulator 1	1765	GO:0005634~nucleus;GO:0006508~proteolysis;GO:0009749~response to glucose;GO:0009755~hormone-mediated signaling pathway;GO:0009870~defense response signaling pathway, resistance gene-dependent;GO:0010154~fruit development;GO:0010182~sugar mediated signaling pathway;GO:0010204~defense response signaling pathway, resistance gene-independent;GO:0016567~protein ubiquitination;GO:0042742~defense respon…	-	K12862	ko03040~Spliceosome;
MD00G1128200	MD00G1128200	MD00G1128200	Chr00:27238076-27244322	WT	OVX	OK	7.5791	5.72154	-0.405624	-1.27311	0.0736	0.13935	no	Protein of unknown function (DUF803)	-	-	2121	GO:0005769~early endosome;GO:0005886~plasma membrane;GO:0015095~magnesium ion transmembrane transporter activity;GO:0015693~magnesium ion transport;GO:0016021~integral component of membrane;	-	-	-
MD00G1128300	MD00G1128300	MD00G1128300	Chr00:27339854-27353054	WT	OVX	OK	24.4065	25.3167	0.0528264	0.178808	0.77795	0.845688	no	ARM repeat superfamily protein	-	-	4242	GO:0005622~intracellular;GO:0005634~nucleus;GO:0005829~cytosol;GO:0006886~intracellular protein transport;	-	-	-
MD00G1128900	MD00G1128900	MD00G1128900	Chr00:27423586-27424723	WT	OVX	OK	3.69299	3.22354	-0.196143	-0.48284	0.5976	0.700941	no	-	-	-	936	GO:0003746~translation elongation factor activity;GO:0005737~cytoplasm;GO:0043043~peptide biosynthetic process;	-	-	-
MD00G1129000	MD00G1129000	MD00G1129000	Chr00:27425613-27426930	WT	OVX	OK	4.90856	7.38756	0.589797	1.72094	0.0392	0.083084	no	Late embryogenesis abundant (LEA) hydroxyproline-rich glycoprotein family	-	-	1317	GO:0009506~plasmodesma;	-	-	-
MD00G1129100	MD00G1129100	MD00G1129100	Chr00:27436804-27451741	WT	OVX	OK	8.20341	10.9088	0.411201	1.37209	0.0311	0.0685801	no	gene A)-related 6	NEK	NIMA (never in mitosis gene a)-related kinase	3633	GO:0004672~protein kinase activity;GO:0004674~protein serine/threonine kinase activity;GO:0005524~ATP binding;GO:0006468~protein phosphorylation;GO:0007017~microtubule-based process;GO:0007155~cell adhesion;GO:0009913~epidermal cell differentiation;GO:0010090~trichome morphogenesis;GO:0043622~cortical microtubule organization;GO:0045010~actin nucleation;GO:0048765~root hair cell differentiation;G…	EC:2.7.11.1	K08857	-
MD00G1129200	MD00G1129200	MD00G1129200	Chr00:27490311-27496067	WT	OVX	OK	47.5266	41.5561	-0.193674	-0.612722	0.28525	0.400152	no	GroES-like zinc-binding alcohol dehydrogenase family protein	-	-	1859	GO:0008270~zinc ion binding;GO:0016491~oxidoreductase activity;	-	-	-
MD00G1129300	MD00G1129300	MD00G1129300	Chr00:27550041-27551859	WT	OVX	OK	545.323	511.781	-0.091584	-1.569	0.6238	0.722781	no	mago nashi family protein	MAGOH	protein mago nashi	342	GO:0005654~nucleoplasm;GO:0005730~nucleolus;GO:0007067~mitotic nuclear division;GO:0008380~RNA splicing;GO:0009507~chloroplast;GO:0009793~embryo development ending in seed dormancy;GO:0010183~pollen tube guidance;GO:0010628~positive regulation of gene expression;GO:0016607~nuclear speck;GO:0035145~exon-exon junction complex;GO:0044822~poly(A) RNA binding;	-	K12877	ko03013~RNA transport;ko03015~mRNA surveillance pathway;ko03040~Spliceosome;
MD00G1129500	MD00G1129500	MD00G1129500	Chr00:27802456-27807493	WT	OVX	OK	53.7376	31.5524	-0.768181	-2.31768	0.0001	0.000444345	no	Protein of unknown function	-	-	3909	GO:0005773~vacuole;GO:0009610~response to symbiotic fungus;GO:0009738~abscisic acid-activated signaling pathway;GO:0046482~para-aminobenzoic acid metabolic process;	-	-	-
MD00G1129700	MD00G1129700	MD00G1129700	Chr00:27825758-27829133	WT	OVX	OK	11.0885	10.5867	-0.0668149	-0.217444	0.7484	0.823432	no	NAD(P)-binding Rossmann-fold superfamily protein	CBR1	carbonyl reductase 1	1649	GO:0005829~cytosol;GO:0008106~alcohol dehydrogenase (NADP+) activity;GO:0016491~oxidoreductase activity;GO:0055114~oxidation-reduction process;	EC:1.1.1.184 1.1.1.189 1.1.1.197	K00079	ko00590~Arachidonic acid metabolism;ko00902~Monoterpenoid biosynthesis;
MD00G1129800	MD00G1129800	MD00G1129800	Chr00:27865661-27867643	WT	OVX	OK	2.95033	3.2876	0.156156	0.36076	0.64445	0.74009	no	Chaperone DnaJ-domain superfamily protein	-	-	1173	-	-	-	-
MD00G1129900	MD00G1129900	MD00G1129900	Chr00:27896403-27898324	WT	OVX	OK	0.747277	1.60787	1.10543	1.54457	0.01865	0.0446014	yes	-	-	-	1577	-	-	-	-
MD00G1130000	MD00G1130000	MD00G1130000	Chr00:27929298-27933845	WT	OVX	OK	1.01651	1.54933	0.608022	1.04751	0.2049	0.311437	no	cycloartenol synthase 1	E5.4.99.8	cycloartenol synthase	1436	GO:0016021~integral component of membrane;GO:0016866~intramolecular transferase activity;	EC:5.4.99.8	K01853	ko00100~Steroid biosynthesis;ko00909~Sesquiterpenoid and triterpenoid biosynthesis;
MD00G1130100	MD00G1130100	MD00G1130100	Chr00:27997608-28008983	WT	OVX	OK	40.7106	49.7677	0.289807	1.28639	0.2035	0.309819	no	Peptidase S24/S26A/S26B/S26C family protein	SEC11, sipW	signal peptidase, endoplasmic reticulum-type	2556	GO:0005789~endoplasmic reticulum membrane;GO:0006465~signal peptide processing;GO:0008233~peptidase activity;GO:0008236~serine-type peptidase activity;GO:0016021~integral component of membrane;	EC:3.4.-.-	K13280	ko03060~Protein export;
MD00G1130200	MD00G1130200	MD00G1130200	Chr00:28049411-28051515	WT	OVX	NOTEST	0.327479	0.117929	-1.47348	0	1	1	no	NAC (No Apical Meristem) domain transcriptional regulator superfamily protein	-	-	1151	GO:0003677~DNA binding;GO:0003700~transcription factor activity, sequence-specific DNA binding;GO:0005634~nucleus;GO:0006351~transcription, DNA-templated;GO:0006355~regulation of transcription, DNA-templated;	-	-	-
MD00G1130500	MD00G1130500	MD00G1130500	Chr00:28100839-28108512	WT	OVX	OK	13.9362	13.7025	-0.0243978	-0.0678546	0.90595	0.93754	no	putative	aroDE, DHQ-SDH	3-dehydroquinate dehydratase / shikimate dehydrogenase	1525	GO:0003855~3-dehydroquinate dehydratase activity;GO:0004764~shikimate 3-dehydrogenase (NADP+) activity;GO:0009073~aromatic amino acid family biosynthetic process;GO:0009423~chorismate biosynthetic process;GO:0009507~chloroplast;GO:0009570~chloroplast stroma;GO:0009793~embryo development ending in seed dormancy;GO:0019632~shikimate metabolic process;GO:0050661~NADP binding;	EC:4.2.1.10 1.1.1.25	K13832	ko00400~Phenylalanine, tyrosine and tryptophan biosynthesis;ko01230~Biosynthesis of amino acids;
MD00G1130600	MD00G1130600	MD00G1130600	Chr00:28196497-28198823	WT	OVX	OK	5.50927	1.90057	-1.53543	-3.7029	5e-05	0.000233664	yes	Transmembrane amino acid transporter family protein	-	-	1733	GO:0016021~integral component of membrane;	-	-	-
MD00G1130700	MD00G1130700	MD00G1130700	Chr00:28198990-28200729	WT	OVX	NOTEST	0.443039	0.521766	0.235968	0	1	1	no	Pentatricopeptide repeat (PPR) superfamily protein	-	-	1739	-	-	-	-
MD00G1130800	MD00G1130800	MD00G1130800	Chr00:28206372-28207319	WT	OVX	OK	1.41656	1.35282	-0.0664213	-0.117974	0.88755	0.925074	no	Protein of unknown function (DUF679)	-	-	947	-	-	-	-
MD00G1130900	MD00G1130900	MD00G1130900	Chr00:28218801-28223309	WT	OVX	OK	9.41171	11.0947	0.237339	0.796155	0.2133	0.321308	no	starch synthase 2	E2.4.1.21, glgA	starch synthase	2999	GO:0001666~response to hypoxia;GO:0009011~starch synthase activity;GO:0009501~amyloplast;GO:0009507~chloroplast;GO:0010021~amylopectin biosynthetic process;GO:0010264~myo-inositol hexakisphosphate biosynthetic process;GO:0019252~starch biosynthetic process;GO:0019375~galactolipid biosynthetic process;	EC:2.4.1.21	K00703	ko00500~Starch and sucrose metabolism;
MD00G1131000	MD00G1131000	MD00G1131000	Chr00:28229182-28229956	WT	OVX	OK	3.00862	4.80198	0.67453	1.69884	0.07915	0.147978	no	RING/U-box superfamily protein	-	-	774	GO:0008270~zinc ion binding;	-	-	-
MD00G1131200	MD00G1131200	MD00G1131200	Chr00:28238488-28241144	WT	OVX	OK	2.72438	2.38149	-0.194063	-0.469079	0.471	0.588192	no	Pentatricopeptide repeat (PPR-like) superfamily protein	-	-	2656	GO:0009507~chloroplast;	-	-	-
MD00G1131600	MD00G1131600	MD00G1131600	Chr00:28266459-28272880	WT	OVX	OK	5.13256	5.86467	0.192372	0.482727	0.4072	0.527109	no	FIZZY-related 2	CDH1	cell division cycle 20-like protein 1, cofactor of APC complex	2185	GO:0005634~nucleus;GO:0007067~mitotic nuclear division;GO:0010091~trichome branching;GO:0016049~cell growth;GO:0016567~protein ubiquitination;GO:0042023~DNA endoreduplication;GO:0051301~cell division;	-	K03364	ko04120~Ubiquitin mediated proteolysis;
MD00G1131800	MD00G1131800	MD00G1131800	Chr00:28303980-28305659	WT	OVX	NOTEST	0.0537661	0.332797	2.62987	0	1	1	no	non-yellowing 1	-	-	1290	GO:0009507~chloroplast;GO:0010271~regulation of chlorophyll catabolic process;	-	-	-
MD00G1131900	MD00G1131900	MD00G1131900	Chr00:28315120-28317195	WT	OVX	OK	0.676546	1.39278	1.0417	1.23891	0.04125	0.0866354	no	SIN3 associated polypeptide P18	-	-	1120	GO:0005730~nucleolus;GO:0006351~transcription, DNA-templated;GO:0006355~regulation of transcription, DNA-templated;GO:0009651~response to salt stress;GO:0009737~response to abscisic acid;	-	-	-
MD00G1132300	MD00G1132300	MD00G1132300	Chr00:28647136-28652919	WT	OVX	OK	21.5998	18.3714	-0.233554	-0.832341	0.2017	0.307617	no	glycine-rich protein	RAI1, DOM3Z	RAT1-interacting protein	2151	GO:0000166~nucleotide binding;GO:0003723~RNA binding;GO:0004518~nuclease activity;GO:0005829~cytosol;GO:0006302~double-strand break repair;GO:0009507~chloroplast;GO:0010332~response to gamma radiation;GO:0046872~metal ion binding;	-	K14845	-
MD00G1132400	MD00G1132400	MD00G1132400	Chr00:28654102-28657037	WT	OVX	OK	0.469462	0.822378	0.808793	0.783434	0.1751	0.274834	no	abscisic acid (aba)-deficient 4	-	-	1057	-	-	-	-
MD00G1132600	MD00G1132600	MD00G1132600	Chr00:28662684-28667426	WT	OVX	OK	11.4734	10.5539	-0.120513	-0.308307	0.6013	0.704035	no	calcineurin B-like protein 1	-	-	1364	GO:0005509~calcium ion binding;GO:0005737~cytoplasm;GO:0005886~plasma membrane;GO:0006970~response to osmotic stress;GO:0009409~response to cold;GO:0009414~response to water deprivation;GO:0009651~response to salt stress;GO:0009738~abscisic acid-activated signaling pathway;GO:0009860~pollen tube growth;GO:0019722~calcium-mediated signaling;GO:0019900~kinase binding;	-	-	-
MD00G1133700	MD00G1133700	MD00G1133700	Chr00:28985574-28986284	WT	OVX	NOTEST	0.381459	0.856881	1.16757	0	1	1	no	Plant invertase/pectin methylesterase inhibitor superfamily protein	-	-	710	GO:0004857~enzyme inhibitor activity;GO:0030599~pectinesterase activity;	-	-	-
MD00G1133900	MD00G1133900	MD00G1133900	Chr00:29003144-29006541	WT	OVX	OK	0.661732	1.13237	0.775029	1.44513	0.029	0.0646096	no	-	-	-	3210	-	-	-	-
MD00G1134000	MD00G1134000	MD00G1134000	Chr00:29014687-29015792	WT	OVX	OK	6.58535	6.29364	-0.0653663	-0.187925	0.83105	0.884628	no	Plant invertase/pectin methylesterase inhibitor superfamily protein	-	-	1007	GO:0004857~enzyme inhibitor activity;GO:0030599~pectinesterase activity;	-	-	-
MD00G1134600	MD00G1134600	MD00G1134600	Chr00:29144679-29148153	WT	OVX	OK	5.48883	6.32058	0.203558	0.437691	0.4475	0.566148	no	Putative methyltransferase family protein	-	-	1429	-	-	-	-
MD00G1134800	MD00G1134800	MD00G1134800	Chr00:29148522-29152238	WT	OVX	OK	11.6099	9.30465	-0.31933	-1.06044	0.15125	0.245877	no	Protein of unknown function	-	-	1504	-	-	-	-
MD00G1134900	MD00G1134900	MD00G1134900	Chr00:29206391-29206941	WT	OVX	OK	1.93911	5.08733	1.39151	5.08312	0.07735	0.145161	no	Putative methyltransferase family protein	-	-	375	GO:0003676~nucleic acid binding;GO:0008270~zinc ion binding;GO:0015074~DNA integration;	-	-	-
MD00G1135400	MD00G1135400	MD00G1135400	Chr00:29358460-29361264	WT	OVX	OK	118.102	97.4664	-0.277051	-1.36616	0.12125	0.208139	no	expressed protein localized to the inner membrane of the chloroplast.	-	-	851	GO:0005739~mitochondrion;GO:0009535~chloroplast thylakoid membrane;GO:0009706~chloroplast inner membrane;GO:0019344~cysteine biosynthetic process;	-	-	-
MD00G1135600	MD00G1135600	MD00G1135600	Chr00:29523341-29526971	WT	OVX	OK	4.6354	2.8754	-0.688932	-1.74146	0.0188	0.044893	no	purine permease 3	-	-	1586	GO:0005215~transporter activity;GO:0005345~purine nucleobase transmembrane transporter activity;GO:0006863~purine nucleobase transport;GO:0016020~membrane;GO:0016021~integral component of membrane;	-	-	-
MD00G1136000	MD00G1136000	MD00G1136000	Chr00:29527814-29539787	WT	OVX	OK	2.36907	2.87752	0.280507	0.579923	0.34015	0.459133	no	DNAJ heat shock family protein	dnaJ	molecular chaperone DnaJ	2968	GO:0003676~nucleic acid binding;GO:0005524~ATP binding;GO:0005739~mitochondrion;GO:0006457~protein folding;GO:0008270~zinc ion binding;GO:0009408~response to heat;GO:0046872~metal ion binding;	-	K03686	-
MD00G1136200	MD00G1136200	MD00G1136200	Chr00:29527814-29539787	WT	OVX	OK	0.661089	0.850443	0.363371	0.328577	0.56675	0.67391	no	Tetratricopeptide repeat (TPR)-like superfamily protein	-	-	2102	-	-	-	-
MD00G1136300	MD00G1136300	MD00G1136300	Chr00:29540987-29542574	WT	OVX	OK	87.335	80.5667	-0.116377	-0.46079	0.52595	0.63802	no	glutathione S-transferase tau 7	GST, gst	glutathione S-transferase	1307	GO:0004364~glutathione transferase activity;GO:0005737~cytoplasm;GO:0005829~cytosol;GO:0009407~toxin catabolic process;GO:0009636~response to toxic substance;	EC:2.5.1.18	K00799	ko00480~Glutathione metabolism;
MD00G1136500	MD00G1136500	MD00G1136500	Chr00:29544648-29549469	WT	OVX	OK	18.6705	24.0586	0.365789	1.35385	0.05595	0.11137	no	purin 7	purC	phosphoribosylaminoimidazole-succinocarboxamide synthase	1664	GO:0004639~phosphoribosylaminoimidazolesuccinocarboxamide synthase activity;GO:0005524~ATP binding;GO:0006164~purine nucleotide biosynthetic process;GO:0006189~'de novo' IMP biosynthetic process;GO:0009507~chloroplast;GO:0009570~chloroplast stroma;GO:0009733~response to auxin;	EC:6.3.2.6	K01923	ko00230~Purine metabolism;
MD00G1136600	MD00G1136600	MD00G1136600	Chr00:29603254-29615284	WT	OVX	OK	29.9759	23.1476	-0.372943	-1.15474	0.0417	0.087398	no	galacturonosyltransferase 1	-	-	2583	GO:0000139~Golgi membrane;GO:0005768~endosome;GO:0005774~vacuolar membrane;GO:0005794~Golgi apparatus;GO:0005802~trans-Golgi network;GO:0016021~integral component of membrane;GO:0045489~pectin biosynthetic process;GO:0047262~polygalacturonate 4-alpha-galacturonosyltransferase activity;GO:0071555~cell wall organization;	-	-	-
MD00G1136800	MD00G1136800	MD00G1136800	Chr00:29678320-29680492	WT	OVX	OK	3.70841	1.88021	-0.979902	-1.82335	0.0023	0.00733882	no	Tetratricopeptide repeat (TPR)-like superfamily protein	-	-	1801	-	-	-	-
MD00G1137100	MD00G1137100	MD00G1137100	Chr00:29737000-29738852	WT	OVX	OK	25.1932	31.4304	0.319125	0.968295	0.08875	0.162316	no	GDSL lipase 1	-	-	1275	GO:0005615~extracellular space;GO:0005622~intracellular;GO:0009620~response to fungus;GO:0009627~systemic acquired resistance;GO:0009751~response to salicylic acid;GO:0009817~defense response to fungus, incompatible interaction;GO:0009866~induced systemic resistance, ethylene mediated signaling pathway;GO:0009871~jasmonic acid and ethylene-dependent systemic resistance, ethylene mediated signalin…	-	-	-
MD00G1137200	MD00G1137200	MD00G1137200	Chr00:29796761-29799678	WT	OVX	OK	20.2513	23.1439	0.192613	0.531029	0.3418	0.460846	no	Protein of unknown function	-	-	1211	-	-	-	-
MD00G1137300	MD00G1137300	MD00G1137300	Chr00:29806870-29808837	WT	OVX	OK	6.13108	5.10114	-0.265322	-0.737848	0.27835	0.392502	no	Protein of unknown function	-	-	1808	-	-	-	-
MD00G1137500	MD00G1137500	MD00G1137500	Chr00:29811911-29818226	WT	OVX	OK	8.33663	6.65014	-0.326079	-0.86574	0.13075	0.220977	no	63 kDa inner membrane family protein	yidC, spoIIIJ, OXA1	YidC/Oxa1 family membrane protein insertase	2525	GO:0009535~chloroplast thylakoid membrane;GO:0016021~integral component of membrane;GO:0051205~protein insertion into membrane;	-	K03217	ko03060~Protein export;
MD00G1137800	MD00G1137800	MD00G1137800	Chr00:29839902-29844334	WT	OVX	OK	103.513	88.7336	-0.222258	-0.992671	0.22465	0.3345	no	ubiquitin carrier protein 7	UBE2G1, UBC7	ubiquitin-conjugating enzyme E2 G1	1119	GO:0005524~ATP binding;GO:0016567~protein ubiquitination;GO:0016874~ligase activity;	EC:6.3.2.19	K10575	ko04120~Ubiquitin mediated proteolysis;ko04141~Protein processing in endoplasmic reticulum;
MD00G1138200	MD00G1138200	MD00G1138200	Chr00:29892974-29898543	WT	OVX	OK	18.8975	27.6629	0.549761	1.91733	0.0031	0.00951378	no	RING/U-box superfamily protein	MARCH6, DOA10	E3 ubiquitin-protein ligase MARCH6	3788	GO:0004842~ubiquitin-protein transferase activity;GO:0008270~zinc ion binding;GO:0008299~isoprenoid biosynthetic process;GO:0009414~response to water deprivation;GO:0010025~wax biosynthetic process;GO:0010143~cutin biosynthetic process;GO:0010345~suberin biosynthetic process;GO:0016021~integral component of membrane;GO:0016874~ligase activity;GO:0042335~cuticle development;GO:1900490~positive reg…	EC:6.3.2.19	K10661	ko04141~Protein processing in endoplasmic reticulum;
MD00G1138300	MD00G1138300	MD00G1138300	Chr00:29899068-29904127	WT	OVX	OK	67.7972	73.4541	0.115618	0.386789	0.54695	0.656707	no	poly(A) binding protein 8	PABPC	polyadenylate-binding protein	2562	GO:0000166~nucleotide binding;GO:0000184~nuclear-transcribed mRNA catabolic process, nonsense-mediated decay;GO:0003723~RNA binding;GO:0003743~translation initiation factor activity;GO:0005634~nucleus;GO:0005737~cytoplasm;GO:0005829~cytosol;GO:0006413~translational initiation;GO:0006446~regulation of translational initiation;GO:0009651~response to salt stress;GO:0016032~viral process;GO:0060211~r…	-	K13126	ko03013~RNA transport;ko03015~mRNA surveillance pathway;ko03018~RNA degradation;
MD00G1138600	MD00G1138600	MD00G1138600	Chr00:30033742-30035912	WT	OVX	NOTEST	0.264429	0.211704	-0.320833	0	1	1	no	polypeptide 23	-	-	1931	GO:0004497~monooxygenase activity;GO:0005506~iron ion binding;GO:0016021~integral component of membrane;GO:0016705~oxidoreductase activity, acting on paired donors, with incorporation or reduction of molecular oxygen;GO:0020037~heme binding;	-	-	-
MD00G1139000	MD00G1139000	MD00G1139000	Chr00:30046290-30047627	WT	OVX	OK	12.1301	10.7929	-0.168507	-0.556337	0.4558	0.573989	no	Ferritin/ribonucleotide reductase-like family protein	RRM2	ribonucleoside-diphosphate reductase subunit M2	1337	GO:0004748~ribonucleoside-diphosphate reductase activity, thioredoxin disulfide as acceptor;GO:0005737~cytoplasm;GO:0006260~DNA replication;GO:0006261~DNA-dependent DNA replication;GO:0006281~DNA repair;GO:0007275~multicellular organismal development;GO:0009165~nucleotide biosynthetic process;GO:0009186~deoxyribonucleoside diphosphate metabolic process;GO:0012501~programmed cell death;GO:0016491~…	EC:1.17.4.1	K10808	ko00230~Purine metabolism;ko00240~Pyrimidine metabolism;ko00480~Glutathione metabolism;
MD00G1139300	MD00G1139300	MD00G1139300	Chr00:30063837-30067091	WT	OVX	OK	51.438	50.4475	-0.0280519	-0.0874499	0.8693	0.912243	no	DCD (Development and Cell Death) domain protein	-	-	1327	-	-	-	-
MD00G1139400	MD00G1139400	MD00G1139400	Chr00:30067828-30070438	WT	OVX	OK	4.24198	3.13333	-0.43704	-0.690712	0.24745	0.359295	no	Protein of unknown function	ENY2, DC6, SUS1	enhancer of yellow 2 transcription factor	868	GO:0000124~SAGA complex;GO:0003713~transcription coactivator activity;GO:0005643~nuclear pore;GO:0006368~transcription elongation from RNA polymerase II promoter;GO:0006406~mRNA export from nucleus;GO:0009941~chloroplast envelope;GO:0015031~protein transport;GO:0016578~histone deubiquitination;GO:0045893~positive regulation of transcription, DNA-templated;GO:0070390~transcription export complex 2…	-	K11368	-
MD00G1139600	MD00G1139600	MD00G1139600	Chr00:30123299-30125345	WT	OVX	OK	0.189765	1.09473	2.5283	2.29131	0.0006	0.00223785	yes	Protein of unknown function	-	-	1764	-	-	-	-
MD00G1140100	MD00G1140100	MD00G1140100	Chr00:30561303-30561678	WT	OVX	OK	27.3561	11.9655	-1.19298	-12.2951	0.0524	0.10559	no	amino acid permease 2	-	-	287	GO:0009507~chloroplast;GO:0009536~plastid;	-	-	-
MD00G1140200	MD00G1140200	MD00G1140200	Chr00:30696928-30701083	WT	OVX	OK	43.5976	39.0741	-0.158035	-0.587602	0.38305	0.502989	no	fumarase 1	E4.2.1.2B, fumC	fumarate hydratase, class II	1956	GO:0004333~fumarate hydratase activity;GO:0005739~mitochondrion;GO:0006099~tricarboxylic acid cycle;GO:0006106~fumarate metabolic process;GO:0006979~response to oxidative stress;GO:0009651~response to salt stress;GO:0045239~tricarboxylic acid cycle enzyme complex;GO:0048868~pollen tube development;	EC:4.2.1.2	K01679	ko00020~Citrate cycle (TCA cycle);ko00620~Pyruvate metabolism;ko01200~Carbon metabolism;
MD00G1140300	MD00G1140300	MD00G1140300	Chr00:30707302-30711042	WT	OVX	OK	16.8226	12.1404	-0.47058	-1.40636	0.01635	0.0398926	no	Pectin lyase-like superfamily protein	-	-	2554	GO:0004650~polygalacturonase activity;GO:0005576~extracellular region;GO:0005975~carbohydrate metabolic process;GO:0016021~integral component of membrane;GO:0071555~cell wall organization;	-	-	-
MD00G1140500	MD00G1140500	MD00G1140500	Chr00:30713804-30719765	WT	OVX	OK	1.78043	3.84368	1.11026	2.53105	5e-05	0.000233664	yes	P-loop nucleoside triphosphate hydrolases superfamily protein with CH (Calponin Homology) domain	KIFC2_3	kinesin family member C2/C3	3676	GO:0003777~microtubule motor activity;GO:0005524~ATP binding;GO:0005737~cytoplasm;GO:0005871~kinesin complex;GO:0005874~microtubule;GO:0007018~microtubule-based movement;GO:0008017~microtubule binding;GO:0008152~metabolic process;GO:0016887~ATPase activity;	-	K10406	-
MD00G1140600	MD00G1140600	MD00G1140600	Chr00:30733112-30737315	WT	OVX	OK	12.5595	13.2405	0.0761843	0.259811	0.68185	0.770821	no	PAPA-1-like conserved region	-	-	2719	GO:0006338~chromatin remodeling;GO:0006355~regulation of transcription, DNA-templated;GO:0031011~Ino80 complex;	-	-	-
MD00G1140700	MD00G1140700	MD00G1140700	Chr00:30737808-30741281	WT	OVX	OK	41.2771	41.7601	0.0167828	0.0670304	0.9315	0.955084	no	nuclear encoded CLP protease 5	-	-	1461	GO:0000023~maltose metabolic process;GO:0004252~serine-type endopeptidase activity;GO:0009507~chloroplast;GO:0009532~plastid stroma;GO:0009534~chloroplast thylakoid;GO:0009570~chloroplast stroma;GO:0009579~thylakoid;GO:0009840~chloroplastic endopeptidase Clp complex;GO:0009941~chloroplast envelope;GO:0019252~starch biosynthetic process;	-	-	-
MD00G1140800	MD00G1140800	MD00G1140800	Chr00:30743547-30745182	WT	OVX	OK	1.01538	1.1243	0.146996	0.234181	0.7606	0.832691	no	WRKY family transcription factor	-	-	1080	GO:0003700~transcription factor activity, sequence-specific DNA binding;GO:0005634~nucleus;GO:0006351~transcription, DNA-templated;GO:0009555~pollen development;GO:0009793~embryo development ending in seed dormancy;GO:0043565~sequence-specific DNA binding;	-	-	-
MD00G1141700	MD00G1141700	MD00G1141700	Chr00:30873504-30876738	WT	OVX	OK	169.767	231.405	0.446865	1.50246	0.03455	0.0748333	no	NAD(P)-linked oxidoreductase superfamily protein	-	-	1566	GO:0005634~nucleus;GO:0005829~cytosol;GO:0016491~oxidoreductase activity;	-	-	-
MD00G1142200	MD00G1142200	MD00G1142200	Chr00:30979384-30983019	WT	OVX	OK	3.96851	5.03194	0.342515	0.702553	0.2404	0.352246	no	delta/epsilon subunit	-	-	1781	-	-	-	-
MD00G1142300	MD00G1142300	MD00G1142300	Chr00:30985796-30987006	WT	OVX	NOTEST	0	0.046421	inf	0	1	1	no	-	-	-	837	-	-	-	-
MD00G1142500	MD00G1142500	MD00G1142500	Chr00:31000206-31007348	WT	OVX	OK	1.81907	2.07074	0.186943	0.426936	0.50865	0.622567	no	DENN (AEX-3) domain-containing protein	-	-	2889	-	-	-	-
MD00G1142600	MD00G1142600	MD00G1142600	Chr00:31011539-31014328	WT	OVX	OK	6.43732	6.56606	0.0285674	0.0825607	0.9074	0.938541	no	oxophytodienoate-reductase 3	OPR	12-oxophytodienoic acid reductase	1514	GO:0005777~peroxisome;GO:0006569~tryptophan catabolic process;GO:0009414~response to water deprivation;GO:0009611~response to wounding;GO:0009684~indoleacetic acid biosynthetic process;GO:0009695~jasmonic acid biosynthetic process;GO:0009723~response to ethylene;GO:0009733~response to auxin;GO:0009738~abscisic acid-activated signaling pathway;GO:0009867~jasmonic acid mediated signaling pathway;GO…	EC:1.3.1.42	K05894	ko00592~alpha-Linolenic acid metabolism;
MD00G1142700	MD00G1142700	MD00G1142700	Chr00:31014785-31016223	WT	OVX	NOTEST	0	0	0	0	1	1	no	3-glucanase 5	-	-	1072	GO:0004553~hydrolase activity, hydrolyzing O-glycosyl compounds;GO:0005975~carbohydrate metabolic process;GO:0006952~defense response;GO:0009607~response to biotic stimulus;GO:0042973~glucan endo-1,3-beta-D-glucosidase activity;	-	-	-
MD00G1142900	MD00G1142900	MD00G1142900	Chr00:31071900-31074292	WT	OVX	OK	1.76411	2.51336	0.510677	1.14814	0.0832	0.154079	no	-	-	-	2392	-	-	-	-
MD00G1143000	MD00G1143000	MD00G1143000	Chr00:31089276-31090787	WT	OVX	OK	3.24478	0	#NAME?	#NAME?	5e-05	0.000233664	yes	Ribosomal protein S5 domain 2-like superfamily protein	-	-	1044	-	-	-	-
MD00G1143300	MD00G1143300	MD00G1143300	Chr00:31190956-31195481	WT	OVX	OK	21.1053	24.2754	0.201889	0.611465	0.2806	0.394965	no	TBP-associated factor 5	TAF5	transcription initiation factor TFIID subunit 5	1956	GO:0000394~RNA splicing, via endonucleolytic cleavage and ligation;GO:0005634~nucleus;GO:0006351~transcription, DNA-templated;GO:0006355~regulation of transcription, DNA-templated;GO:0006366~transcription from RNA polymerase II promoter;GO:0007062~sister chromatid cohesion;GO:0007131~reciprocal meiotic recombination;GO:0033044~regulation of chromosome organization;GO:0042138~meiotic DNA double-st…	-	K03130	ko03022~Basal transcription factors;
MD00G1143400	MD00G1143400	MD00G1143400	Chr00:31204608-31206600	WT	OVX	OK	7.16363	10.7822	0.589894	1.86374	0.008	0.0215909	no	-	PRKAA, AMPK	5'-AMP-activated protein kinase, catalytic alpha subunit	1992	GO:0004674~protein serine/threonine kinase activity;GO:0005524~ATP binding;GO:0007165~signal transduction;GO:0050832~defense response to fungus;	EC:2.7.11.11	K07198	ko04140~Regulation of autophagy;
MD00G1143500	MD00G1143500	MD00G1143500	Chr00:31227060-31229478	WT	OVX	OK	63.8368	22.1277	-1.52853	-4.58101	5e-05	0.000233664	yes	WRKY DNA-binding protein 40	-	-	1686	GO:0002237~response to molecule of bacterial origin;GO:0003700~transcription factor activity, sequence-specific DNA binding;GO:0005634~nucleus;GO:0006351~transcription, DNA-templated;GO:0009751~response to salicylic acid;GO:0010200~response to chitin;GO:0031347~regulation of defense response;GO:0042742~defense response to bacterium;GO:0042802~identical protein binding;GO:0043565~sequence-specific…	-	-	-
MD00G1143600	MD00G1143600	MD00G1143600	Chr00:31240746-31242409	WT	OVX	OK	1.02735	0.189712	-2.43704	-2.47355	0.01845	0.044201	yes	WRKY DNA-binding protein 40	-	-	1168	GO:0002237~response to molecule of bacterial origin;GO:0003700~transcription factor activity, sequence-specific DNA binding;GO:0005634~nucleus;GO:0006351~transcription, DNA-templated;GO:0009611~response to wounding;GO:0009751~response to salicylic acid;GO:0010200~response to chitin;GO:0031347~regulation of defense response;GO:0042742~defense response to bacterium;GO:0043565~sequence-specific DNA …	-	-	-
MD00G1143700	MD00G1143700	MD00G1143700	Chr00:31243115-31252344	WT	OVX	OK	3.05352	3.94473	0.369454	1.04422	0.07345	0.139146	no	Actin-binding FH2 (Formin Homology) protein	-	-	5387	GO:0004721~phosphoprotein phosphatase activity;	-	-	-
MD00G1144300	MD00G1144300	MD00G1144300	Chr00:31640647-31643871	WT	OVX	OK	1.35971	0.563645	-1.27044	-1.9863	0.0023	0.00733882	yes	Protein of unknown function	-	-	2229	GO:0010200~response to chitin;	-	-	-
MD00G1144400	MD00G1144400	MD00G1144400	Chr00:31644590-31646926	WT	OVX	OK	5.41551	3.91881	-0.466684	-1.2508	0.067	0.128929	no	Protein of unknown function	-	-	1869	-	-	-	-
MD00G1144500	MD00G1144500	MD00G1144500	Chr00:31661577-31662943	WT	OVX	OK	20.0593	13.0836	-0.616514	-2.24224	0.00345	0.0104398	no	6-N-acetylglucosaminyltransferase family protein	-	-	1366	GO:0008375~acetylglucosaminyltransferase activity;GO:0016020~membrane;	-	-	-
MD00G1144700	MD00G1144700	MD00G1144700	Chr00:31681075-31682731	WT	OVX	OK	12.3895	12.9486	0.0636871	0.211731	0.75555	0.828845	no	epsin N-terminal homology (ENTH) domain-containing protein / clathrin assembly protein-related	-	-	1656	GO:0005545~1-phosphatidylinositol binding;GO:0005634~nucleus;GO:0005794~Golgi apparatus;GO:0005829~cytosol;GO:0005886~plasma membrane;GO:0005905~coated pit;GO:0006897~endocytosis;GO:0030136~clathrin-coated vesicle;GO:0048268~clathrin coat assembly;	-	-	-
MD00G1144800	MD00G1144800	MD00G1144800	Chr00:31706084-31707724	WT	OVX	NOTEST	0	0	0	0	1	1	no	Protein of unknown function	-	-	927	GO:0009507~chloroplast;GO:0015979~photosynthesis;	-	-	-
MD00G1145000	MD00G1145000	MD00G1145000	Chr00:31720955-31725674	WT	OVX	OK	8.01119	7.48432	-0.0981441	-0.230063	0.68115	0.770282	no	RING/U-box superfamily protein	BB	E3 ubiquitin-protein ligase BIG BROTHER and related proteins	1462	GO:0004842~ubiquitin-protein transferase activity;GO:0008270~zinc ion binding;GO:0016567~protein ubiquitination;GO:0016874~ligase activity;GO:0051865~protein autoubiquitination;	EC:6.3.2.19	K19045	-
MD00G1145200	MD00G1145200	MD00G1145200	Chr00:31766054-31769485	WT	OVX	OK	14.5828	0.336009	-5.43962	-8.08935	5e-05	0.000233664	yes	beta glucosidase 15	E3.2.1.21	beta-glucosidase	1730	GO:0004338~glucan exo-1,3-beta-glucosidase activity;GO:0004565~beta-galactosidase activity;GO:0005975~carbohydrate metabolic process;GO:0008422~beta-glucosidase activity;GO:0033907~beta-D-fucosidase activity;GO:0047668~amygdalin beta-glucosidase activity;GO:0047701~beta-L-arabinosidase activity;GO:0080083~beta-gentiobiose beta-glucosidase activity;	EC:3.2.1.21	K01188	ko00460~Cyanoamino acid metabolism;ko00500~Starch and sucrose metabolism;ko00940~Phenylpropanoid biosynthesis;
MD00G1145300	MD00G1145300	MD00G1145300	Chr00:31807413-31810862	WT	OVX	OK	1.88458	0.234299	-3.00782	-3.26199	0.0715	0.136036	no	beta glucosidase 17	-	-	1697	GO:0005975~carbohydrate metabolic process;GO:0008422~beta-glucosidase activity;GO:0047668~amygdalin beta-glucosidase activity;	-	-	-
MD00G1145400	MD00G1145400	MD00G1145400	Chr00:31854283-31855824	WT	OVX	OK	4.48314	7.35193	0.713615	1.3489	0.02135	0.0499955	no	DEA(D/H)-box RNA helicase family protein	-	-	993	GO:0003676~nucleic acid binding;GO:0003723~RNA binding;GO:0004004~ATP-dependent RNA helicase activity;GO:0004386~helicase activity;GO:0005524~ATP binding;GO:0009220~pyrimidine ribonucleotide biosynthetic process;GO:0009507~chloroplast;GO:0010501~RNA secondary structure unwinding;	-	-	-
MD00G1145600	MD00G1145600	MD00G1145600	Chr00:31942163-31943720	WT	OVX	OK	63.0554	68.8618	0.127085	0.595629	0.4906	0.606167	no	ribosomal protein L24	-	-	850	GO:0005840~ribosome;	-	-	-
MD00G1145700	MD00G1145700	MD00G1145700	Chr00:31994075-31998432	WT	OVX	NOTEST	0.10945	0.00617841	-4.14689	0	1	1	no	endoplasmic reticulum-type calcium-transporting ATPase 3	E3.6.3.2, mgtA, mgtB	Mg2+-importing ATPase	3002	GO:0005524~ATP binding;GO:0005886~plasma membrane;GO:0015444~magnesium-importing ATPase activity;GO:0016021~integral component of membrane;GO:0046872~metal ion binding;	EC:3.6.3.2	K01531	-
MD00G1145800	MD00G1145800	MD00G1145800	Chr00:32003471-32006130	WT	OVX	OK	0.236883	0.917326	1.95326	2.71483	0.0009	0.00320498	yes	-	-	-	2507	-	-	-	-
MD00G1146800	MD00G1146800	MD00G1146800	Chr00:32123504-32127585	WT	OVX	OK	7.03533	6.68739	-0.0731748	-0.19746	0.7276	0.807583	no	Protein kinase superfamily protein	ADCK, ABC1	aarF domain-containing kinase	2655	GO:0004672~protein kinase activity;GO:0005524~ATP binding;GO:0009507~chloroplast;GO:0010287~plastoglobule;GO:0050821~protein stabilization;GO:1902171~regulation of tocopherol cyclase activity;	-	K08869	-
MD00G1146900	MD00G1146900	MD00G1146900	Chr00:32152658-32156293	WT	OVX	NOTEST	0.0372938	0.298726	3.00182	0	1	1	no	cellulose synthase 6	CESA	cellulose synthase A	1883	GO:0005886~plasma membrane;GO:0008270~zinc ion binding;GO:0016021~integral component of membrane;GO:0016760~cellulose synthase (UDP-forming) activity;GO:0030244~cellulose biosynthetic process;GO:0071555~cell wall organization;	EC:2.4.1.12	K10999	-
MD00G1147000	MD00G1147000	MD00G1147000	Chr00:32160166-32163835	WT	OVX	OK	12.4086	11.6446	-0.091673	-0.314674	0.6351	0.732301	no	Protein of unknown function	-	-	2348	GO:0005886~plasma membrane;	-	-	-
MD00G1147700	MD00G1147700	MD00G1147700	Chr00:32204027-32209603	WT	OVX	OK	1.6574	2.54529	0.618908	1.20564	0.04115	0.0864699	no	Protein phosphatase 2C family protein	-	-	2445	GO:0004672~protein kinase activity;GO:0004721~phosphoprotein phosphatase activity;GO:0005524~ATP binding;GO:0016021~integral component of membrane;GO:0046872~metal ion binding;	-	-	-
MD00G1148000	MD00G1148000	MD00G1148000	Chr00:32402416-32406615	WT	OVX	OK	6.93965	9.74243	0.489417	1.20843	0.0399	0.0843122	no	Protein of unknown function	-	-	1449	-	-	-	-
MD00G1148100	MD00G1148100	MD00G1148100	Chr00:32473369-32493863	WT	OVX	OK	25.2627	18.6491	-0.437901	-0.447176	0.3952	0.515338	no	heteroglycan glucosidase 1	malZ	alpha-glucosidase	3987	GO:0004553~hydrolase activity, hydrolyzing O-glycosyl compounds;GO:0005783~endoplasmic reticulum;GO:0005975~carbohydrate metabolic process;GO:0009507~chloroplast;GO:0009826~unidimensional cell growth;GO:0030244~cellulose biosynthetic process;GO:0030246~carbohydrate binding;GO:0033919~glucan 1,3-alpha-glucosidase activity;GO:0042742~defense response to bacterium;GO:0048193~Golgi vesicle transport;	EC:3.2.1.20	K01187	ko00052~Galactose metabolism;ko00500~Starch and sucrose metabolism;ko00510~N-Glycan biosynthesis;ko04141~Protein processing in endoplasmic reticulum;
MD00G1148200	MD00G1148200	MD00G1148200	Chr00:32473369-32493863	WT	OVX	OK	110.379	282.916	1.35791	2.76417	5e-05	0.000233664	yes	alternative oxidase 1A	AOX1, AOX2	ubiquinol oxidase	1768	GO:0005739~mitochondrion;GO:0005743~mitochondrial inner membrane;GO:0009409~response to cold;GO:0009916~alternative oxidase activity;GO:0016021~integral component of membrane;GO:0031930~mitochondria-nucleus signaling pathway;GO:0045333~cellular respiration;GO:0046872~metal ion binding;GO:0070469~respiratory chain;	EC:1.10.3.11	K17893	-
MD00G1148300	MD00G1148300	MD00G1148300	Chr00:32534687-32540109	WT	OVX	OK	8.96083	8.2058	-0.126989	-0.35214	0.5469	0.656655	no	RNA-binding (RRM/RBD/RNP motifs) family protein	-	-	2370	GO:0000166~nucleotide binding;GO:0003676~nucleic acid binding;GO:0003723~RNA binding;GO:0005634~nucleus;GO:0009414~response to water deprivation;GO:0009651~response to salt stress;GO:0009737~response to abscisic acid;GO:0010029~regulation of seed germination;	-	-	-
MD00G1148600	MD00G1148600	MD00G1148600	Chr00:32692738-32694332	WT	OVX	OK	797.141	641.796	-0.31272	-0.458884	0.4292	0.548773	no	-	-	-	788	GO:0000166~nucleotide binding;GO:0003676~nucleic acid binding;GO:0003723~RNA binding;GO:0005634~nucleus;	-	-	-
MD00G1148700	MD00G1148700	MD00G1148700	Chr00:32705601-32708092	WT	OVX	OK	13.9497	19.1579	0.457705	1.66353	0.05775	0.114285	no	-	-	-	845	-	-	-	-
MD00G1149200	MD00G1149200	MD00G1149200	Chr00:32820854-32831162	WT	OVX	OK	5.30921	3.44505	-0.623972	-1.8536	0.00245	0.00775279	no	P-loop containing nucleoside triphosphate hydrolases superfamily protein	ATRX	transcriptional regulator ATRX	5036	GO:0000781~chromosome, telomeric region;GO:0003677~DNA binding;GO:0004386~helicase activity;GO:0005524~ATP binding;GO:0005634~nucleus;GO:0006281~DNA repair;GO:0006351~transcription, DNA-templated;GO:0006355~regulation of transcription, DNA-templated;GO:0016568~chromatin modification;GO:0046872~metal ion binding;	EC:3.6.4.12	K10779	-
MD00G1149300	MD00G1149300	MD00G1149300	Chr00:32831407-32835163	WT	OVX	OK	1.0057	0.334062	-1.59001	-1.94433	0.0018	0.00591587	yes	Plant protein of unknown function (DUF946)	-	-	2196	-	-	-	-
MD00G1149500	MD00G1149500	MD00G1149500	Chr00:32899331-32913335	WT	OVX	OK	67.1167	56.2626	-0.254494	-0.775156	0.1799	0.280778	no	C2 domain-containing protein / GRAM domain-containing protein	-	-	2278	GO:0009617~response to bacterium;GO:0009627~systemic acquired resistance;GO:0009697~salicylic acid biosynthetic process;GO:0031348~negative regulation of defense response;	-	-	-
MD00G1149900	MD00G1149900	MD00G1149900	Chr00:33090817-33095579	WT	OVX	OK	10.7758	9.01212	-0.257863	-0.727319	0.2149	0.323158	no	Protein of unknown function	-	-	2118	GO:0005634~nucleus;GO:0005737~cytoplasm;GO:0006351~transcription, DNA-templated;GO:0006355~regulation of transcription, DNA-templated;GO:0006626~protein targeting to mitochondrion;GO:0016746~transferase activity, transferring acyl groups;GO:0033588~Elongator holoenzyme complex;	-	-	-
MD00G1150000	MD00G1150000	MD00G1150000	Chr00:33095611-33110432	WT	OVX	OK	7.7355	5.4542	-0.504125	-1.31729	0.0221	0.0514732	no	WW domain-containing protein	PQBP1, NPW38	polyglutamine-binding protein 1	2538	GO:0000956~nuclear-transcribed mRNA catabolic process;GO:0005622~intracellular;GO:0006635~fatty acid beta-oxidation;GO:0016558~protein import into peroxisome matrix;GO:0019722~calcium-mediated signaling;GO:0048573~photoperiodism, flowering;	-	K12865	ko03040~Spliceosome;
MD00G1150400	MD00G1150400	MD00G1150400	Chr00:33219770-33223142	WT	OVX	NOTEST	0.197011	0.203916	0.0496986	0	1	1	no	Leucine-rich repeat protein kinase family protein	EFR	LRR receptor-like serine/threonine-protein kinase EFR	3203	GO:0001653~peptide receptor activity;GO:0002764~immune response-regulating signaling pathway;GO:0004674~protein serine/threonine kinase activity;GO:0004675~transmembrane receptor protein serine/threonine kinase activity;GO:0005524~ATP binding;GO:0005886~plasma membrane;GO:0007178~transmembrane receptor protein serine/threonine kinase signaling pathway;GO:0009506~plasmodesma;GO:0009626~plant-type …	EC:2.7.11.1	K13428	ko04626~Plant-pathogen interaction;
MD00G1150500	MD00G1150500	MD00G1150500	Chr00:33225520-33228885	WT	OVX	OK	2.84794	4.36105	0.614757	1.22288	0.04245	0.0886876	no	GroES-like family protein	-	-	1770	GO:0005737~cytoplasm;GO:0006457~protein folding;	-	-	-
MD00G1150900	MD00G1150900	MD00G1150900	Chr00:33285595-33291391	WT	OVX	OK	1.12851	2.49751	1.14608	1.38545	0.1064	0.187736	no	2-oxoglutarate (2OG) and Fe(II)-dependent oxygenase superfamily protein	-	-	1036	-	-	-	-
MD00G1151100	MD00G1151100	MD00G1151100	Chr00:33285595-33291391	WT	OVX	OK	1.92583	6.30731	1.71155	3.39422	5e-05	0.000233664	yes	receptor kinase 3	-	-	2236	GO:0004674~protein serine/threonine kinase activity;GO:0005516~calmodulin binding;GO:0005524~ATP binding;GO:0005886~plasma membrane;GO:0009506~plasmodesma;GO:0016021~integral component of membrane;GO:0030246~carbohydrate binding;GO:0031625~ubiquitin protein ligase binding;GO:0048544~recognition of pollen;GO:0048765~root hair cell differentiation;	-	-	-
MD00G1151500	MD00G1151500	MD00G1151500	Chr00:33292181-33296285	WT	OVX	OK	3.91697	6.61673	0.756381	1.66303	0.0064	0.0178261	no	-	-	-	1511	GO:0005742~mitochondrial outer membrane translocase complex;GO:0045040~protein import into mitochondrial outer membrane;	-	-	-
MD00G1151800	MD00G1151800	MD00G1151800	Chr00:33323810-33327885	WT	OVX	OK	2.33325	4.61843	0.98506	1.76567	0.00505	0.0145357	no	-	-	-	2011	GO:0003677~DNA binding;GO:0003700~transcription factor activity, sequence-specific DNA binding;GO:0005634~nucleus;GO:0006351~transcription, DNA-templated;GO:0006355~regulation of transcription, DNA-templated;	-	-	-
MD00G1152000	MD00G1152000	MD00G1152000	Chr00:33353960-33364038	WT	OVX	OK	18.2439	14.6079	-0.320664	-0.995162	0.07755	0.145494	no	suppressor of abi3-5	RBM5_10	RNA-binding protein 5/10	4150	GO:0000166~nucleotide binding;GO:0003676~nucleic acid binding;GO:0008270~zinc ion binding;	-	K13094	-
MD00G1152100	MD00G1152100	MD00G1152100	Chr00:33374609-33376485	WT	OVX	OK	31.656	21.812	-0.537358	-2.05326	0.0043	0.0126423	no	Ubiquitin-conjugating enzyme/RWD-like protein	TSG101, STP22, VPS23	ESCRT-I complex subunit TSG101	1608	GO:0000813~ESCRT I complex;GO:0005769~early endosome;GO:0005770~late endosome;GO:0006464~cellular protein modification process;GO:0010091~trichome branching;GO:0015031~protein transport;GO:0043130~ubiquitin binding;GO:0043234~protein complex;GO:0051301~cell division;	-	K12183	ko04144~Endocytosis;
MD00G1152300	MD00G1152300	MD00G1152300	Chr00:33391698-33393184	WT	OVX	NOTEST	0.0710175	0.0310177	-1.19508	0	1	1	no	NB-ARC domain-containing disease resistance protein	-	-	1486	GO:0005524~ATP binding;GO:0006952~defense response;GO:0043531~ADP binding;	-	-	-
MD00G1152500	MD00G1152500	MD00G1152500	Chr00:33416366-33424409	WT	OVX	OK	3.0209	2.89691	-0.0604603	-0.14705	0.79465	0.858071	no	-	-	-	3563	-	-	-	-
MD00G1152600	MD00G1152600	MD00G1152600	Chr00:33425313-33428311	WT	OVX	OK	4.97411	8.27628	0.734544	2.02649	0.0126	0.0318855	no	proline-rich family protein	-	-	1004	GO:0009535~chloroplast thylakoid membrane;GO:0009902~chloroplast relocation;GO:0009965~leaf morphogenesis;GO:0010027~thylakoid membrane organization;GO:0016117~carotenoid biosynthetic process;GO:0030154~cell differentiation;GO:0034660~ncRNA metabolic process;GO:0042793~transcription from plastid promoter;	-	-	-
MD00G1152700	MD00G1152700	MD00G1152700	Chr00:33430318-33436150	WT	OVX	OK	18.4227	18.8917	0.0362666	0.111436	0.8482	0.897516	no	Protein kinase superfamily protein	CHK	choline/ethanolamine kinase	1946	GO:0004103~choline kinase activity;GO:0005524~ATP binding;GO:0016301~kinase activity;GO:0046474~glycerophospholipid biosynthetic process;	EC:2.7.1.32 2.7.1.82	K14156	ko00564~Glycerophospholipid metabolism;
MD00G1152800	MD00G1152800	MD00G1152800	Chr00:33436962-33438304	WT	OVX	OK	8.94699	9.14441	0.0314881	0.068898	0.9104	0.940493	no	RING/U-box superfamily protein	-	-	1120	GO:0008270~zinc ion binding;GO:0016021~integral component of membrane;GO:0016567~protein ubiquitination;	-	-	-
MD00G1154100	MD00G1154100	MD00G1154100	Chr00:33824884-33830732	WT	OVX	OK	0.558904	1.17273	1.06919	1.91908	0.00215	0.00692261	yes	embryo defective 2739	INTS3	integrator complex subunit 3	4071	-	-	K13140	-
MD00G1154200	MD00G1154200	MD00G1154200	Chr00:33830914-33833561	WT	OVX	OK	25.7414	38.7375	0.589639	2.65362	0.00805	0.0217121	no	Protein of unknown function	-	-	721	-	-	-	-
MD00G1155200	MD00G1155200	MD00G1155200	Chr00:33944710-33953600	WT	OVX	OK	6.51499	8.56831	0.395247	1.00334	0.08955	0.163462	no	-	-	-	3549	-	-	-	-
MD00G1155400	MD00G1155400	MD00G1155400	Chr00:34173594-34174569	WT	OVX	OK	0.501504	1.72043	1.77843	2.48689	0.02665	0.0602328	no	zinc finger (C2H2 type) family protein	BUD20	bud site selection protein 20	690	GO:0003676~nucleic acid binding;GO:0008270~zinc ion binding;	-	K14821	-
MD00G1156000	MD00G1156000	MD00G1156000	Chr00:34404448-34408197	WT	OVX	OK	37.9672	47.2799	0.316474	1.00111	0.0864	0.15893	no	Protein of unknown function	-	-	2904	GO:0003682~chromatin binding;	-	-	-
MD00G1156100	MD00G1156100	MD00G1156100	Chr00:34410916-34412316	WT	OVX	NOTEST	0.164549	0.490269	1.57505	0	1	1	no	C2H2-like zinc finger protein	-	-	1400	GO:0046872~metal ion binding;	-	-	-
MD00G1156200	MD00G1156200	MD00G1156200	Chr00:34418158-34424165	WT	OVX	OK	49.173	47.5654	-0.0479541	-0.152858	0.8067	0.866745	no	family 35	E2.4.1.1, glgP, PYG	starch phosphorylase	3505	GO:0005975~carbohydrate metabolic process;GO:0008184~glycogen phosphorylase activity;GO:0009409~response to cold;GO:0009414~response to water deprivation;GO:0009501~amyloplast;GO:0009507~chloroplast;GO:0019252~starch biosynthetic process;GO:0030170~pyridoxal phosphate binding;GO:0042742~defense response to bacterium;	EC:2.4.1.1	K00688	ko00500~Starch and sucrose metabolism;
MD00G1156300	MD00G1156300	MD00G1156300	Chr00:34427221-34429133	WT	OVX	OK	33.6426	31.8686	-0.0781557	-0.300645	0.67365	0.76433	no	calmodulin-binding protein-related	-	-	1808	GO:0005886~plasma membrane;GO:0009507~chloroplast;	-	-	-
MD00G1156400	MD00G1156400	MD00G1156400	Chr00:34429304-34432364	WT	OVX	OK	1.74527	1.66486	-0.0680455	-0.132528	0.8162	0.873817	no	FAR1-related sequence 5	-	-	2868	GO:0005634~nucleus;GO:0008270~zinc ion binding;GO:0009506~plasmodesma;	-	-	-
MD00G1156500	MD00G1156500	MD00G1156500	Chr00:34433436-34435795	WT	OVX	OK	63.8	63.2413	-0.0126879	-0.0642396	0.9483	0.966246	no	LYR family of Fe/S cluster biogenesis protein	-	-	788	-	-	-	-
MD00G1156900	MD00G1156900	MD00G1156900	Chr00:34723824-34728612	WT	OVX	OK	12.95	17.5416	0.437822	1.57493	0.02325	0.0537018	no	1	-	-	2074	GO:0005634~nucleus;GO:0007067~mitotic nuclear division;GO:0051301~cell division;	-	-	-
MD00G1157300	MD00G1157300	MD00G1157300	Chr00:34799426-34802063	WT	OVX	NOTEST	0.359169	0.292354	-0.296947	0	1	1	no	ChaC-like family protein	-	-	1154	GO:0005829~cytosol;GO:0016746~transferase activity, transferring acyl groups;	-	-	-
MD00G1157400	MD00G1157400	MD00G1157400	Chr00:34802180-34808587	WT	OVX	OK	17.4126	25.7757	0.565877	1.96346	0.00235	0.00747572	no	Protein of unknown function	-	-	2216	-	-	-	-
MD00G1157500	MD00G1157500	MD00G1157500	Chr00:34809427-34812700	WT	OVX	OK	3.66443	4.30664	0.232974	0.595213	0.3833	0.503236	no	-	-	-	1791	-	-	-	-
MD00G1157600	MD00G1157600	MD00G1157600	Chr00:34815699-34815926	WT	OVX	OK	23.9153	30.3593	0.344202	7.17219	0.67905	0.768548	no	-	-	-	227	-	-	-	-
MD00G1157700	MD00G1157700	MD00G1157700	Chr00:34817532-34819068	WT	OVX	NOTEST	0.198231	0.679913	1.77817	0	1	1	no	-	-	-	1435	-	-	-	-
MD00G1158000	MD00G1158000	MD00G1158000	Chr00:34904830-34907102	WT	OVX	OK	0.160138	3.337	4.38116	5.35308	0.00065	0.00240311	yes	AFG1-like ATPase family protein	-	-	1306	GO:0005524~ATP binding;	-	-	-
MD00G1158400	MD00G1158400	MD00G1158400	Chr00:35039925-35040099	WT	OVX	OK	151.436	59.9233	-1.33752	-84.4492	0.14395	0.237267	no	-	-	-	174	-	-	-	-
MD00G1159300	MD00G1159300	MD00G1159300	Chr00:35181224-35187063	WT	OVX	OK	59.3851	68.2038	0.19975	0.734068	0.2923	0.407907	no	aspartic proteinase A1	E3.4.23.40	phytepsin	2042	GO:0004190~aspartic-type endopeptidase activity;GO:0005773~vacuole;GO:0006629~lipid metabolic process;	EC:3.4.23.40	K08245	-
MD00G1159400	MD00G1159400	MD00G1159400	Chr00:35241090-35253041	WT	OVX	OK	4.49639	3.26203	-0.462998	-1.27011	0.0312	0.0687481	no	Insulinase (Peptidase family M16) family protein	-	-	4450	GO:0003824~catalytic activity;GO:0046872~metal ion binding;	-	-	-
MD00G1159500	MD00G1159500	MD00G1159500	Chr00:35255648-35260104	WT	OVX	OK	2.19131	1.31098	-0.741151	-1.32535	0.02855	0.0638214	no	Protein of unknown function	-	-	2538	-	-	-	-
MD00G1159900	MD00G1159900,MD00G1160000	MD00G1159900,MD00G1160000	Chr00:35388346-35395728	WT	OVX	OK	2.34046	2.38913	0.0296925	0.0346639	0.9537	0.969652	no	DNA/RNA helicase protein	SMARCA3, HLTF	SWI/SNF-related matrix-associated actin-dependent regulator of chromatin subfamily A3	2352	GO:0003677~DNA binding;GO:0004386~helicase activity;GO:0005524~ATP binding;GO:0005634~nucleus;GO:0006351~transcription, DNA-templated;GO:0008270~zinc ion binding;GO:0016568~chromatin modification;GO:0016818~hydrolase activity, acting on acid anhydrides, in phosphorus-containing anhydrides;	EC:3.6.4.- 6.3.2.19	K15711	-
MD00G1160000	MD00G1160000	MD00G1160000	Chr00:35388346-35395728	WT	OVX	OK	5.77286	4.93977	-0.224841	-0.583693	0.312	0.429231	no	DNA/RNA helicase protein	SMARCA3, HLTF	SWI/SNF-related matrix-associated actin-dependent regulator of chromatin subfamily A3	3992	GO:0003677~DNA binding;GO:0004386~helicase activity;GO:0005524~ATP binding;GO:0005634~nucleus;GO:0006351~transcription, DNA-templated;GO:0008270~zinc ion binding;GO:0016568~chromatin modification;	EC:3.6.4.- 6.3.2.19	K15711	-
MD00G1160200	MD00G1160200	MD00G1160200	Chr00:35658167-35661346	WT	OVX	OK	2.85406	4.07323	0.513159	1.31007	0.06365	0.123788	no	ATP-binding cassette A2	-	-	1930	GO:0005215~transporter activity;GO:0005524~ATP binding;GO:0006869~lipid transport;GO:0016021~integral component of membrane;GO:0016887~ATPase activity;GO:0042626~ATPase activity, coupled to transmembrane movement of substances;GO:0043231~intracellular membrane-bounded organelle;GO:0055085~transmembrane transport;	-	-	-
MD00G1160300	MD00G1160300	MD00G1160300	Chr00:35662708-35668507	WT	OVX	OK	3.08044	6.48998	1.07507	2.83912	5e-05	0.000233664	yes	ABC2 homolog 6	-	-	3564	GO:0005215~transporter activity;GO:0005524~ATP binding;GO:0005886~plasma membrane;GO:0006869~lipid transport;GO:0009506~plasmodesma;GO:0016021~integral component of membrane;GO:0016887~ATPase activity;GO:0042626~ATPase activity, coupled to transmembrane movement of substances;GO:0043231~intracellular membrane-bounded organelle;GO:0055085~transmembrane transport;	-	-	-
MD00G1160500	MD00G1160500	MD00G1160500	Chr00:35671989-35674767	WT	OVX	OK	39.3429	29.1116	-0.434507	-1.68088	0.01855	0.0443955	no	4	BCAS2	pre-mRNA-splicing factor SPF27	1414	GO:0001510~RNA methylation;GO:0005634~nucleus;GO:0005681~spliceosomal complex;GO:0005730~nucleolus;GO:0006397~mRNA processing;GO:0008380~RNA splicing;GO:0009870~defense response signaling pathway, resistance gene-dependent;GO:0010204~defense response signaling pathway, resistance gene-independent;GO:0042742~defense response to bacterium;GO:0045087~innate immune response;GO:0050832~defense respons…	-	K12861	ko03040~Spliceosome;
MD00G1160600	MD00G1160600	MD00G1160600	Chr00:35675406-35679208	WT	OVX	OK	10.242	7.78186	-0.396307	-1.23439	0.0766	0.144022	no	peroxin 3	PEX3	peroxin-3	1578	GO:0005779~integral component of peroxisomal membrane;GO:0007031~peroxisome organization;GO:0015031~protein transport;	-	K13336	ko04146~Peroxisome;
MD00G1160700	MD00G1160700	MD00G1160700	Chr00:35680603-35682795	WT	OVX	OK	469.373	368.775	-0.347992	-1.10075	0.1447	0.238271	no	Transducin/WD40 repeat-like superfamily protein	-	-	1311	-	-	-	-
MD00G1161000	MD00G1161000	MD00G1161000	Chr00:35706116-35709280	WT	OVX	OK	3.01845	4.18455	0.471263	1.14552	0.13305	0.223943	no	Calcium-dependent lipid-binding (CaLB domain) family protein	-	-	1357	GO:0000139~Golgi membrane;GO:0005543~phospholipid binding;GO:0005623~cell;GO:0005783~endoplasmic reticulum;GO:0005794~Golgi apparatus;GO:0009306~protein secretion;GO:0016021~integral component of membrane;GO:0046872~metal ion binding;	-	-	-
MD00G1161200	MD00G1161200	MD00G1161200	Chr00:35752085-35756815	WT	OVX	OK	2.54169	3.8168	0.586578	1.35668	0.0608	0.119209	no	-	-	-	1440	-	-	-	-
MD00G1161300	MD00G1161300	MD00G1161300	Chr00:35857509-35865222	WT	OVX	NOTEST	0	0.0248295	inf	0	1	1	no	RNA-binding (RRM/RBD/RNP motifs) family protein	-	-	2564	GO:0000166~nucleotide binding;GO:0003676~nucleic acid binding;GO:0003723~RNA binding;GO:0005634~nucleus;GO:0009414~response to water deprivation;GO:0009651~response to salt stress;GO:0009737~response to abscisic acid;GO:0010029~regulation of seed germination;	-	-	-
MD00G1161400	MD00G1161400	MD00G1161400	Chr00:35891523-35894077	WT	OVX	NOTEST	0.0118766	0.351447	4.88712	0	1	1	no	light harvesting complex of photosystem II 5	LHCB5	light-harvesting complex II chlorophyll a/b binding protein 5	1716	GO:0006364~rRNA processing;GO:0009507~chloroplast;GO:0009517~PSII associated light-harvesting complex II;GO:0009522~photosystem I;GO:0009534~chloroplast thylakoid;GO:0009535~chloroplast thylakoid membrane;GO:0009579~thylakoid;GO:0009637~response to blue light;GO:0009644~response to high light intensity;GO:0009744~response to sucrose;GO:0009765~photosynthesis, light harvesting;GO:0009783~photosyst…	-	K08916	ko00196~Photosynthesis - antenna proteins;
MD00G1161500	MD00G1161500	MD00G1161500	Chr00:35924477-35925272	WT	OVX	OK	3.76703	2.06234	-0.869146	-1.92488	0.05405	0.108303	no	-	-	-	709	-	-	-	-
MD00G1162900	MD00G1162900	MD00G1162900	Chr00:36521106-36524996	WT	OVX	NOTEST	0.0513374	0.0233601	-1.13597	0	1	1	no	abscisic aldehyde oxidase 3	AAO3	abscisic-aldehyde oxidase	1789	GO:0004031~aldehyde oxidase activity;GO:0004855~xanthine oxidase activity;GO:0005506~iron ion binding;GO:0005829~cytosol;GO:0009055~electron carrier activity;GO:0009688~abscisic acid biosynthetic process;GO:0009851~auxin biosynthetic process;GO:0010293~abscisic aldehyde oxidase activity;GO:0016614~oxidoreductase activity, acting on CH-OH group of donors;GO:0031625~ubiquitin protein ligase binding…	EC:1.2.3.14	K09842	ko00906~Carotenoid biosynthesis;
MD00G1163000	MD00G1163000	MD00G1163000	Chr00:36641493-36647721	WT	OVX	OK	7.5441	17.1634	1.18591	2.70663	5e-05	0.000233664	yes	RAB GTPASE HOMOLOG B18	RAB18	Ras-related protein Rab-18	1430	GO:0003924~GTPase activity;GO:0005525~GTP binding;GO:0005622~intracellular;GO:0005794~Golgi apparatus;GO:0005886~plasma membrane;GO:0006886~intracellular protein transport;GO:0007264~small GTPase mediated signal transduction;GO:0008152~metabolic process;GO:0015031~protein transport;GO:0032482~Rab protein signal transduction;	-	K07910	-
MD00G1163300	MD00G1163300	MD00G1163300	Chr00:36689881-36692252	WT	OVX	OK	2.63734	1.89988	-0.473175	-0.977024	0.22825	0.338515	no	Protein of unknown function	-	-	1053	-	-	-	-
MD00G1163400	MD00G1163400	MD00G1163400	Chr00:36790408-36792430	WT	OVX	NOTEST	0.085042	0.037736	-1.17223	0	1	1	no	oligopeptide transporter	-	-	1672	GO:0007275~multicellular organismal development;GO:0015031~protein transport;GO:0015833~peptide transport;GO:0016021~integral component of membrane;GO:0055085~transmembrane transport;	-	-	-
MD00G1163700	MD00G1163700	MD00G1163700	Chr00:36868113-36868625	WT	OVX	OK	1.00502	2.44887	1.28489	2.74729	0.0974	0.174998	no	-	-	-	512	-	-	-	-
MD00G1163800	MD00G1163800	MD00G1163800	Chr00:36912257-36913606	WT	OVX	OK	2.19737	3.44903	0.650409	1.43848	0.10945	0.192194	no	SET domain-containing protein	SETD3	histone-lysine N-methyltransferase SETD3	861	-	EC:2.1.1.43	K19199	-
MD00G1163900	MD00G1163900	MD00G1163900	Chr00:36983224-36985014	WT	OVX	OK	4.28051	3.0366	-0.495325	-1.1729	0.1325	0.22318	no	in phosphorus-containing anhydrides	-	-	1085	GO:0003676~nucleic acid binding;GO:0004528~phosphodiesterase I activity;GO:0008270~zinc ion binding;GO:0016788~hydrolase activity, acting on ester bonds;GO:0016818~hydrolase activity, acting on acid anhydrides, in phosphorus-containing anhydrides;GO:0036297~interstrand cross-link repair;	-	-	-
MD00G1164000	MD00G1164000	MD00G1164000	Chr00:37003369-37008375	WT	OVX	OK	13.3477	15.4369	0.209794	0.627551	0.26425	0.376899	no	Protein of unknown function	-	-	2557	-	-	-	-
MD00G1164400	MD00G1164400	MD00G1164400	Chr00:37246030-37246438	WT	OVX	NOTEST	1.0503	0.732621	-0.519657	0	1	1	no	lysophosphatidyl acyltransferase 3	-	-	408	GO:0009507~chloroplast;GO:0009521~photosystem;GO:0009523~photosystem II;GO:0009535~chloroplast thylakoid membrane;GO:0009767~photosynthetic electron transport chain;GO:0009772~photosynthetic electron transport in photosystem II;GO:0016021~integral component of membrane;GO:0016168~chlorophyll binding;GO:0018298~protein-chromophore linkage;GO:0045156~electron transporter, transferring electrons wit…	-	-	-
MD00G1164700	MD00G1164700	MD00G1164700	Chr00:37470206-37474285	WT	OVX	NOTEST	0.0744321	0.0154422	-2.26905	0	1	1	no	Leucine-rich repeat receptor-like protein kinase family protein	-	-	3825	GO:0000041~transition metal ion transport;GO:0002237~response to molecule of bacterial origin;GO:0004674~protein serine/threonine kinase activity;GO:0005524~ATP binding;GO:0005886~plasma membrane;GO:0007165~signal transduction;GO:0010103~stomatal complex morphogenesis;GO:0010359~regulation of anion channel activity;GO:0016021~integral component of membrane;GO:0016032~viral process;GO:0048443~stam…	-	-	-
MD00G1164900	MD00G1164900	MD00G1164900	Chr00:37523907-37528574	WT	OVX	OK	8.23925	8.92094	0.114684	0.35716	0.56095	0.668861	no	DNA glycosylase superfamily protein	MBD4	methyl-CpG-binding domain protein 4	2861	GO:0003824~catalytic activity;GO:0006281~DNA repair;GO:0006284~base-excision repair;GO:0006306~DNA methylation;	EC:3.2.2.-	K10801	ko03410~Base excision repair;
MD00G1165000	MD00G1165000	MD00G1165000	Chr00:37575253-37586537	WT	OVX	OK	9.58195	8.50445	-0.172102	-0.542031	0.436	0.55516	no	Protein of unknown function	-	-	1652	-	-	-	-
MD00G1165100	MD00G1165100	MD00G1165100	Chr00:37601217-37603386	WT	OVX	OK	51.5745	52.1973	0.0173167	0.0534877	0.9268	0.951998	no	2-oxoglutarate (2OG) and Fe(II)-dependent oxygenase superfamily protein	-	-	1187	GO:0016706~oxidoreductase activity, acting on paired donors, with incorporation or reduction of molecular oxygen, 2-oxoglutarate as one donor, and incorporation of one atom each of oxygen into both donors;	-	-	-
MD00G1165300	MD00G1165300	MD00G1165300	Chr00:37620733-37622206	WT	OVX	OK	0.979584	1.1747	0.262055	0.44787	0.53555	0.646609	no	catalytic LigB subunit of aromatic ring-opening dioxygenase family	DOPA	4,5-DOPA dioxygenase extradiol	1473	GO:0006725~cellular aromatic compound metabolic process;GO:0008198~ferrous iron binding;GO:0008270~zinc ion binding;GO:0016701~oxidoreductase activity, acting on single donors with incorporation of molecular oxygen;GO:0051213~dioxygenase activity;	EC:1.13.11.-	K15777	ko00965~Betalain biosynthesis;
MD00G1165400	MD00G1165400	MD00G1165400	Chr00:37678743-37693164	WT	OVX	OK	14.6642	11.7513	-0.319473	-1.13072	0.094	0.169905	no	ABC-2 type transporter family protein	-	-	2526	GO:0005524~ATP binding;GO:0005886~plasma membrane;GO:0006810~transport;GO:0016021~integral component of membrane;GO:0016887~ATPase activity;	-	-	-
MD00G1165500	MD00G1165500	MD00G1165500	Chr00:37695313-37695900	WT	OVX	OK	5.29295	6.58754	0.315669	1.0884	0.4841	0.60024	no	phosphatidate cytidylyltransferase family protein	E2.7.1.108	dolichol kinase	493	GO:0004168~dolichol kinase activity;GO:0009697~salicylic acid biosynthetic process;GO:0009863~salicylic acid mediated signaling pathway;GO:0010200~response to chitin;GO:0030176~integral component of endoplasmic reticulum membrane;GO:0030968~endoplasmic reticulum unfolded protein response;GO:0031348~negative regulation of defense response;GO:0043048~dolichyl monophosphate biosynthetic process;GO:0…	EC:2.7.1.108	K00902	ko00510~N-Glycan biosynthesis;
MD00G1165600	MD00G1165600	MD00G1165600	Chr00:37697236-37699551	WT	OVX	NOTEST	0.0307722	0.041716	0.438975	0	1	1	no	RING/U-box superfamily protein	-	-	1596	GO:0008270~zinc ion binding;	-	-	-
MD00G1165800	MD00G1165800	MD00G1165800	Chr00:37850265-37854076	WT	OVX	NOTEST	0	0	0	0	1	1	no	Domain of unknown function (DUF966)	-	-	2200	GO:0005886~plasma membrane;	-	-	-
MD00G1166100	MD00G1166100	MD00G1166100	Chr00:37976985-37979531	WT	OVX	OK	0.475757	1.18864	1.32101	2.25484	0.00355	0.0107004	yes	Protein of unknown function	-	-	2221	-	-	-	-
MD00G1166400	MD00G1166400	MD00G1166400	Chr00:38145075-38159059	WT	OVX	OK	1.34397	0.786815	-0.772409	-1.51877	0.0112	0.028839	no	homolog of separase	-	-	4629	GO:0000911~cytokinesis by cell plate formation;GO:0004197~cysteine-type endopeptidase activity;GO:0005634~nucleus;GO:0005737~cytoplasm;GO:0005813~centrosome;GO:0005874~microtubule;GO:0006275~regulation of DNA replication;GO:0006302~double-strand break repair;GO:0006312~mitotic recombination;GO:0006396~RNA processing;GO:0006887~exocytosis;GO:0007062~sister chromatid cohesion;GO:0007067~mitotic nuc…	-	-	-
MD00G1166500	MD00G1166500	MD00G1166500	Chr00:38161454-38163474	WT	OVX	OK	2.31448	2.78478	0.266873	0.615251	0.3629	0.482659	no	CRINKLY4 related 3	-	-	2020	GO:0001653~peptide receptor activity;GO:0004674~protein serine/threonine kinase activity;GO:0004675~transmembrane receptor protein serine/threonine kinase activity;GO:0005524~ATP binding;GO:0005622~intracellular;GO:0005886~plasma membrane;GO:0006612~protein targeting to membrane;GO:0007178~transmembrane receptor protein serine/threonine kinase signaling pathway;GO:0009506~plasmodesma;GO:0009723~r…	-	-	-
MD00G1166600	MD00G1166600	MD00G1166600	Chr00:38163678-38164165	WT	OVX	OK	1.49701	2.75859	0.881849	2.08056	0.1749	0.274587	no	CRINKLY4 related 3	-	-	487	GO:0001653~peptide receptor activity;GO:0004674~protein serine/threonine kinase activity;GO:0004675~transmembrane receptor protein serine/threonine kinase activity;GO:0005524~ATP binding;GO:0005622~intracellular;GO:0005886~plasma membrane;GO:0006612~protein targeting to membrane;GO:0007178~transmembrane receptor protein serine/threonine kinase signaling pathway;GO:0009506~plasmodesma;GO:0009723~r…	-	-	-
MD00G1166700	MD00G1166700	MD00G1166700	Chr00:38166114-38170204	WT	OVX	OK	3.75647	3.34673	-0.166623	-0.435088	0.50645	0.620655	no	sequence-specific DNA binding transcription factors	NFXL1, OZFP	NF-X1-type zinc finger protein NFXL1	2245	GO:0003700~transcription factor activity, sequence-specific DNA binding;GO:0005634~nucleus;GO:0008270~zinc ion binding;GO:0009651~response to salt stress;GO:0010310~regulation of hydrogen peroxide metabolic process;GO:0016021~integral component of membrane;GO:0016567~protein ubiquitination;GO:0016874~ligase activity;GO:0048511~rhythmic process;	-	K15683	-
MD00G1167100	MD00G1167100	MD00G1167100	Chr00:38312533-38314690	WT	OVX	NOTEST	0.536612	0.557706	0.0556261	0	1	1	no	-	-	-	1575	-	-	-	-
MD00G1167500	MD00G1167500	MD00G1167500	Chr00:38484012-38487863	WT	OVX	NOTEST	0.0144423	0.0126513	-0.191015	0	1	1	no	ACC synthase 1	-	-	1750	GO:0003824~catalytic activity;GO:0009058~biosynthetic process;GO:0009693~ethylene biosynthetic process;GO:0009835~fruit ripening;GO:0016847~1-aminocyclopropane-1-carboxylate synthase activity;GO:0030170~pyridoxal phosphate binding;	-	-	-
MD00G1167700	MD00G1167700	MD00G1167700	Chr00:38533402-38536536	WT	OVX	OK	4.48358	2.1609	-1.05302	-2.36445	0.00135	0.00458396	yes	inhibitor/interactor with cyclin-dependent kinase	-	-	1384	GO:0000278~mitotic cell cycle;GO:0000956~nuclear-transcribed mRNA catabolic process;GO:0004861~cyclin-dependent protein serine/threonine kinase inhibitor activity;GO:0005634~nucleus;GO:0005654~nucleoplasm;GO:0005737~cytoplasm;GO:0007050~cell cycle arrest;GO:0010440~stomatal lineage progression;GO:0042023~DNA endoreduplication;GO:0045736~negative regulation of cyclin-dependent protein serine/threo…	-	-	-
MD00G1168000	MD00G1168000	MD00G1168000	Chr00:38636961-38679677	WT	OVX	OK	3.72783	4.3494	0.222479	0.504636	0.4225	0.542142	no	NB-ARC domain-containing disease resistance protein	-	-	3750	GO:0005524~ATP binding;GO:0006952~defense response;GO:0043531~ADP binding;	-	-	-
MD00G1168100	MD00G1168100	MD00G1168100	Chr00:38636961-38679677	WT	OVX	NOTEST	0.445052	0.270358	-0.719101	0	1	1	no	-	-	-	1554	-	-	-	-
MD00G1168300	MD00G1168300	MD00G1168300	Chr00:38636961-38679677	WT	OVX	NOTEST	0.367253	0.503517	0.455265	0	1	1	no	NB-ARC domain-containing disease resistance protein	-	-	6478	GO:0043531~ADP binding;	-	-	-
MD00G1168400	MD00G1168400	MD00G1168400	Chr00:38636961-38679677	WT	OVX	OK	2.29693	2.62696	0.193687	0.3242	0.57115	0.677756	no	Protein of unknown function	-	-	3923	GO:0043531~ADP binding;	-	-	-
MD00G1168800	MD00G1168800	MD00G1168800	Chr00:38865521-38868742	WT	OVX	OK	5.77147	4.53744	-0.347059	-0.966056	0.1474	0.240995	no	ACT domain repeat 8	-	-	2136	GO:0008152~metabolic process;GO:0009737~response to abscisic acid;GO:0016597~amino acid binding;	-	-	-
MD00G1169400	MD00G1169400	MD00G1169400	Chr00:38968151-38971591	WT	OVX	NOTEST	0.514267	0.505906	-0.0236502	0	1	1	no	2-oxoglutarate (2OG) and Fe(II)-dependent oxygenase superfamily protein	-	-	1562	GO:0005506~iron ion binding;GO:0016706~oxidoreductase activity, acting on paired donors, with incorporation or reduction of molecular oxygen, 2-oxoglutarate as one donor, and incorporation of one atom each of oxygen into both donors;	-	-	-
MD00G1169500	MD00G1169500	MD00G1169500	Chr00:38974016-38978324	WT	OVX	OK	29.5711	20.36	-0.538449	-1.61873	0.00605	0.0169695	no	2-oxoglutarate (2OG) and Fe(II)-dependent oxygenase superfamily protein	-	-	1579	GO:0005506~iron ion binding;GO:0016706~oxidoreductase activity, acting on paired donors, with incorporation or reduction of molecular oxygen, 2-oxoglutarate as one donor, and incorporation of one atom each of oxygen into both donors;	-	-	-
MD00G1169600	MD00G1169600	MD00G1169600	Chr00:38980632-38983543	WT	OVX	OK	23.5587	19.9837	-0.237442	-0.853065	0.234	0.345082	no	myb-like transcription factor family protein	-	-	1472	GO:0003677~DNA binding;GO:0003682~chromatin binding;GO:0005634~nucleus;GO:0005829~cytosol;GO:0006351~transcription, DNA-templated;GO:0006355~regulation of transcription, DNA-templated;GO:0008270~zinc ion binding;	-	-	-
MD00G1170700	MD00G1170700	MD00G1170700	Chr00:39257805-39260713	WT	OVX	OK	4.02581	1.8387	-1.13059	-2.83235	5e-05	0.000233664	yes	Leucine-rich repeat receptor-like protein kinase family protein	-	-	2815	GO:0004672~protein kinase activity;GO:0004674~protein serine/threonine kinase activity;GO:0005524~ATP binding;GO:0005886~plasma membrane;GO:0009506~plasmodesma;GO:0016020~membrane;GO:0016021~integral component of membrane;	-	-	-
MD00G1170800	MD00G1170800	MD00G1170800	Chr00:39303961-39316232	WT	OVX	OK	4.92199	4.12267	-0.255663	-0.596858	0.37065	0.490308	no	Eukaryotic rpb5 RNA polymerase subunit family protein	RPB5, POLR2E	DNA-directed RNA polymerases I, II, and III subunit RPABC1	2960	GO:0000419~DNA-directed RNA polymerase V complex;GO:0003677~DNA binding;GO:0003899~DNA-directed RNA polymerase activity;GO:0005634~nucleus;GO:0006351~transcription, DNA-templated;	-	K03013	ko00230~Purine metabolism;ko00240~Pyrimidine metabolism;ko03020~RNA polymerase;
MD00G1170900	MD00G1170900	MD00G1170900	Chr00:39303961-39316232	WT	OVX	OK	2.86971	2.96586	0.0475449	0.0967862	0.8708	0.91325	no	-	-	-	4319	GO:0005739~mitochondrion;	-	-	-
MD00G1171100	MD00G1171100	MD00G1171100	Chr00:39329661-39331950	WT	OVX	OK	194.991	159.922	-0.286039	-1.18168	0.1345	0.225882	no	RNA binding Plectin/S10 domain-containing protein	RP-S10e, RPS10	small subunit ribosomal protein S10e	1172	GO:0005840~ribosome;	-	K02947	ko03010~Ribosome;
MD00G1171200	MD00G1171200	MD00G1171200	Chr00:39360919-39368838	WT	OVX	OK	9.16118	9.95399	0.119741	0.372322	0.51625	0.629417	no	RGPR-related	-	-	5259	GO:0000139~Golgi membrane;GO:0005783~endoplasmic reticulum;GO:0015031~protein transport;GO:0048208~COPII vesicle coating;	-	-	-
MD00G1171700	MD00G1171700	MD00G1171700	Chr00:39476215-39477342	WT	OVX	OK	6.75741	4.10835	-0.717912	-1.8561	0.0169	0.0410567	no	Protein of unknown function	-	-	1127	-	-	-	-
MD00G1171800	MD00G1171800	MD00G1171800	Chr00:39479975-39485330	WT	OVX	OK	40.4125	25.3145	-0.674836	-1.98323	0.0008	0.00288583	no	trehalose phosphate synthase	TPS	trehalose 6-phosphate synthase/phosphatase	3831	GO:0003824~catalytic activity;GO:0005992~trehalose biosynthetic process;GO:0016757~transferase activity, transferring glycosyl groups;	EC:2.4.1.15 3.1.3.12	K16055	ko00500~Starch and sucrose metabolism;
MD00G1171900	MD00G1171900	MD00G1171900	Chr00:39525134-39530417	WT	OVX	OK	32.1417	38.4572	0.258811	0.814639	0.1534	0.248452	no	galacturonosyltransferase 14	GAUT	alpha-1,4-galacturonosyltransferase	2921	GO:0000139~Golgi membrane;GO:0005794~Golgi apparatus;GO:0009555~pollen development;GO:0009860~pollen tube growth;GO:0016021~integral component of membrane;GO:0045489~pectin biosynthetic process;GO:0047262~polygalacturonate 4-alpha-galacturonosyltransferase activity;GO:0052325~cell wall pectin biosynthetic process;GO:0071555~cell wall organization;GO:0090406~pollen tube;	EC:2.4.1.43	K13648	ko00500~Starch and sucrose metabolism;ko00520~Amino sugar and nucleotide sugar metabolism;
MD00G1172000	MD00G1172000	MD00G1172000	Chr00:39532633-39536675	WT	OVX	OK	15.034	13.9986	-0.102945	-0.313268	0.59535	0.698887	no	-	-	-	2148	GO:0005886~plasma membrane;	-	-	-
MD00G1172100	MD00G1172100	MD00G1172100	Chr00:39545785-39548740	WT	OVX	OK	50.7404	50.7027	-0.00107096	-0.00414215	0.9959	0.997036	no	casein lytic proteinase B3	clpB	ATP-dependent Clp protease ATP-binding subunit ClpB	1690	GO:0005524~ATP binding;GO:0009408~response to heat;GO:0009507~chloroplast;GO:0009532~plastid stroma;GO:0009570~chloroplast stroma;GO:0009658~chloroplast organization;GO:0016485~protein processing;	-	K03695	-
MD00G1172400	MD00G1172400	MD00G1172400	Chr00:39568398-39568965	WT	OVX	NOTEST	0.954328	0.727049	-0.392432	0	1	1	no	CAX-interacting protein 2	-	-	567	-	-	-	-
MD00G1172900	MD00G1172900	MD00G1172900	Chr00:39951165-39953282	WT	OVX	OK	29.1188	18.8323	-0.628742	-2.31072	0.0007	0.00256425	no	NB-ARC domain-containing disease resistance protein	-	-	2024	GO:0043531~ADP binding;	-	-	-
MD00G1173300	MD00G1173300	MD00G1173300	Chr00:40004901-40008869	WT	OVX	OK	27.2451	39.9265	0.551347	2.17466	0.00355	0.0107004	no	NAD(P)-binding Rossmann-fold superfamily protein	-	-	1593	GO:0005886~plasma membrane;GO:0009507~chloroplast;GO:0009706~chloroplast inner membrane;GO:0009941~chloroplast envelope;GO:0015031~protein transport;GO:0016491~oxidoreductase activity;	-	-	-
MD00G1173600	MD00G1173600	MD00G1173600	Chr00:40241221-40246263	WT	OVX	OK	4.70888	6.04014	0.359198	0.841816	0.1596	0.256113	no	ascorbate peroxidase 3	E1.11.1.11	L-ascorbate peroxidase	1859	GO:0006979~response to oxidative stress;GO:0016021~integral component of membrane;GO:0016688~L-ascorbate peroxidase activity;GO:0020037~heme binding;GO:0042744~hydrogen peroxide catabolic process;GO:0046872~metal ion binding;	EC:1.11.1.11	K00434	ko00053~Ascorbate and aldarate metabolism;ko00480~Glutathione metabolism;
MD00G1173700	MD00G1173700	MD00G1173700	Chr00:40272434-40278416	WT	OVX	OK	24.4404	25.9901	0.0886966	0.302348	0.6215	0.720899	no	HECT-domain (ubiquitin-transferase)	TRIP12	E3 ubiquitin-protein ligase TRIP12	3980	GO:0004842~ubiquitin-protein transferase activity;GO:0005737~cytoplasm;GO:0005886~plasma membrane;GO:0010091~trichome branching;GO:0010228~vegetative to reproductive phase transition of meristem;GO:0016874~ligase activity;GO:0016926~protein desumoylation;GO:0042023~DNA endoreduplication;GO:0042787~protein ubiquitination involved in ubiquitin-dependent protein catabolic process;GO:0050665~hydrogen…	EC:6.3.2.19	K10590	ko04120~Ubiquitin mediated proteolysis;
MD00G1174300	MD00G1174300	MD00G1174300	Chr00:40415139-40421707	WT	OVX	OK	10.7336	10.94	0.0274885	0.0734944	0.9014	0.934505	no	DEAD/DEAH box RNA helicase family protein	-	-	3036	GO:0000398~mRNA splicing, via spliceosome;GO:0003676~nucleic acid binding;GO:0003690~double-stranded DNA binding;GO:0003697~single-stranded DNA binding;GO:0003725~double-stranded RNA binding;GO:0004004~ATP-dependent RNA helicase activity;GO:0004386~helicase activity;GO:0005524~ATP binding;GO:0005634~nucleus;GO:0005681~spliceosomal complex;GO:0005730~nucleolus;GO:0006406~mRNA export from nucleus;G…	-	-	-
MD00G1174500	MD00G1174500	MD00G1174500	Chr00:40546920-40566736	WT	OVX	OK	6.04076	5.02492	-0.26563	-0.681354	0.47825	0.59484	no	ALG8 glycosyltransferase family	ALG8	alpha-1,3-glucosyltransferase	848	GO:0005789~endoplasmic reticulum membrane;GO:0006486~protein glycosylation;GO:0016021~integral component of membrane;GO:0016758~transferase activity, transferring hexosyl groups;	EC:2.4.1.265	K03849	ko00510~N-Glycan biosynthesis;
MD00G1174600	MD00G1174600	MD00G1174600	Chr00:40546920-40566736	WT	OVX	OK	0.675563	0.222387	-1.60301	-1.23028	0.0583	0.115157	no	NB-ARC domain-containing disease resistance protein	-	-	3423	GO:0005524~ATP binding;GO:0006952~defense response;GO:0043531~ADP binding;	-	-	-
MD00G1174800	MD00G1174800	MD00G1174800	Chr00:40597641-40600523	WT	OVX	OK	0.998347	0.389528	-1.35782	-2.20325	0.003	0.00924841	yes	polypeptide 4	-	-	2882	GO:0004497~monooxygenase activity;GO:0005506~iron ion binding;GO:0016705~oxidoreductase activity, acting on paired donors, with incorporation or reduction of molecular oxygen;GO:0020037~heme binding;	-	-	-
MD00G1174900	MD00G1174900	MD00G1174900	Chr00:40604011-40604783	WT	OVX	OK	6.11285	8.55237	0.484479	0.449519	0.40835	0.528193	no	-	-	-	506	-	-	-	-
MD00G1175000	MD00G1175000	MD00G1175000	Chr00:40605545-40607303	WT	OVX	OK	3.25791	1.43385	-1.18405	-1.12355	0.1074	0.189132	no	polypeptide 4	-	-	1165	GO:0004497~monooxygenase activity;GO:0005506~iron ion binding;GO:0016705~oxidoreductase activity, acting on paired donors, with incorporation or reduction of molecular oxygen;GO:0020037~heme binding;	-	-	-
MD00G1175300	MD00G1175300	MD00G1175300	Chr00:40663294-40668422	WT	OVX	OK	0.206307	1.00824	2.28897	2.88537	0.00015	0.000642755	yes	-	-	-	3099	-	-	-	-
MD00G1175400	MD00G1175400	MD00G1175400	Chr00:40668754-40670474	WT	OVX	OK	4.30938	6.02084	0.482487	0.866249	0.13305	0.223943	no	-	-	-	926	-	-	-	-
MD00G1175500	MD00G1175500	MD00G1175500	Chr00:40671221-40674275	WT	OVX	OK	4.03721	7.83574	0.956712	2.10278	0.00095	0.00336297	no	-	-	-	1474	-	-	-	-
MD00G1176100	MD00G1176100	MD00G1176100	Chr00:40732748-40733376	WT	OVX	OK	5.60838	1.61301	-1.79783	-6.30688	0.07785	0.145971	no	ATP binding microtubule motor family protein	CENPE	centromeric protein E	348	GO:0000919~cell plate assembly;GO:0003777~microtubule motor activity;GO:0005524~ATP binding;GO:0005634~nucleus;GO:0005871~kinesin complex;GO:0005874~microtubule;GO:0007018~microtubule-based movement;GO:0009524~phragmoplast;	-	K11498	-
MD00G1176300	MD00G1176300	MD00G1176300	Chr00:40806540-40810584	WT	OVX	OK	63.4079	41.7299	-0.60358	-2.46393	0.0009	0.00320498	no	general regulatory factor 9	-	-	1297	-	-	-	-
MD00G1176400	MD00G1176400	MD00G1176400	Chr00:40817354-40818116	WT	OVX	OK	2.68132	1.34157	-0.999024	-1.94372	0.0545	0.109051	no	riboflavin kinase/FMN hydrolase	-	-	762	-	-	-	-
MD00G1176700	MD00G1176700	MD00G1176700	Chr00:41075868-41076456	WT	OVX	OK	1.74812	2.03533	0.219461	0.458763	0.701	0.786265	no	chloroplast heat shock protein 70-2	-	-	588	GO:0005524~ATP binding;GO:0006457~protein folding;GO:0009570~chloroplast stroma;	-	-	-
MD00G1177300	MD00G1177300	MD00G1177300	Chr00:41221901-41232596	WT	OVX	OK	22.7384	24.4454	0.10443	0.326223	0.5699	0.676632	no	DCD (Development and Cell Death) domain protein	-	-	2110	-	-	-	-
MD00G1177400	MD00G1177400	MD00G1177400	Chr00:41233370-41237107	WT	OVX	OK	44.3154	51.0388	0.203785	0.800505	0.26145	0.373858	no	Protein of unknown function	OTUB1	ubiquitin thioesterase protein OTUB1	1574	GO:0006520~cellular amino acid metabolic process;GO:0008234~cysteine-type peptidase activity;GO:0016579~protein deubiquitination;	EC:3.4.19.12	K09602	-
MD00G1178200	MD00G1178200	MD00G1178200	Chr00:41603456-41605633	WT	OVX	NOTEST	0.221681	0.201562	-0.13726	0	1	1	no	SGNH hydrolase-type esterase superfamily protein	-	-	1875	GO:0016788~hydrolase activity, acting on ester bonds;	-	-	-
MD00G1178300	MD00G1178300	MD00G1178300	Chr00:41605781-41607578	WT	OVX	OK	4.97535	3.96515	-0.327423	-0.864425	0.20765	0.314623	no	Pyridine nucleotide-disulphide oxidoreductase family protein	chlP, bchP	geranylgeranyl reductase	1797	GO:0009507~chloroplast;GO:0010189~vitamin E biosynthetic process;GO:0015979~photosynthesis;GO:0015995~chlorophyll biosynthetic process;GO:0016628~oxidoreductase activity, acting on the CH-CH group of donors, NAD or NADP as acceptor;GO:0033385~geranylgeranyl diphosphate metabolic process;GO:0033521~phytyl diphosphate biosynthetic process;GO:0045550~geranylgeranyl reductase activity;	EC:1.3.1.83	K10960	ko00860~Porphyrin and chlorophyll metabolism;ko00900~Terpenoid backbone biosynthesis;
MD00G1178400	MD00G1178400	MD00G1178400	Chr00:41819103-41820423	WT	OVX	OK	43.1348	29.7904	-0.534005	-2.38005	0.0113	0.0290531	no	BUB1-related (BUB1: budding uninhibited by benzymidazol 1)	-	-	770	GO:0000777~condensed chromosome kinetochore;GO:0005634~nucleus;GO:0005737~cytoplasm;GO:0005815~microtubule organizing center;GO:0005828~kinetochore microtubule;GO:0005876~spindle microtubule;GO:0007049~cell cycle;	-	-	-
MD00G1179000	MD00G1179000	MD00G1179000	Chr00:42084038-42092822	WT	OVX	OK	22.4103	25.2203	0.170421	0.403425	0.56075	0.668667	no	hydroxyproline-rich glycoprotein family protein	VTA1, LIP5	vacuolar protein sorting-associated protein VTA1	2087	GO:0005634~nucleus;GO:0005737~cytoplasm;GO:0005771~multivesicular body;GO:0009814~defense response, incompatible interaction;GO:0010008~endosome membrane;GO:0015031~protein transport;GO:0016192~vesicle-mediated transport;GO:0042803~protein homodimerization activity;GO:1900426~positive regulation of defense response to bacterium;	-	K12199	ko04144~Endocytosis;
MD00G1179200	MD00G1179200	MD00G1179200	Chr00:42084038-42092822	WT	OVX	OK	15.2975	19.5202	0.351668	0.848675	0.1484	0.24219	no	Prolyl oligopeptidase family protein	-	-	3776	GO:0008236~serine-type peptidase activity;GO:0009507~chloroplast;GO:0009570~chloroplast stroma;	-	-	-
MD00G1179300	MD00G1179300	MD00G1179300	Chr00:42093148-42094925	WT	OVX	OK	346.989	355.343	0.0343233	0.237076	0.85085	0.899364	no	Cytochrome c oxidase subunit Vc family protein	-	-	556	GO:0005739~mitochondrion;GO:0005746~mitochondrial respiratory chain;GO:0016021~integral component of membrane;	-	-	-
MD00G1179500	MD00G1179500	MD00G1179500	Chr00:42103590-42107265	WT	OVX	OK	12.8883	17.2209	0.418097	1.45042	0.02665	0.0602328	no	SET domain-containing protein	-	-	2113	GO:0003682~chromatin binding;GO:0003700~transcription factor activity, sequence-specific DNA binding;GO:0003727~single-stranded RNA binding;GO:0005634~nucleus;GO:0005677~chromatin silencing complex;GO:0006349~regulation of gene expression by genetic imprinting;GO:0006351~transcription, DNA-templated;GO:0008168~methyltransferase activity;GO:0009506~plasmodesma;GO:0018024~histone-lysine N-methyltra…	-	-	-
MD00G1179700	MD00G1179700	MD00G1179700	Chr00:42182448-42182842	WT	OVX	OK	63.8611	55.071	-0.213645	-4.15415	0.64635	0.741587	no	-	-	-	264	-	-	-	-
MD00G1179800	MD00G1179800	MD00G1179800	Chr00:42189487-42194941	WT	OVX	OK	1.2467	2.5555	1.03549	1.61868	0.0032	0.00978145	yes	embryo defective 2423	-	-	1608	-	-	-	-
MD00G1180100	MD00G1180100	MD00G1180100	Chr00:42502424-42504585	WT	OVX	OK	32.6864	28.4828	-0.1986	-0.7875	0.2932	0.408857	no	xyloglucan endotransglucosylase/hydrolase 8	E2.4.1.207	xyloglucan:xyloglucosyl transferase	1228	GO:0004553~hydrolase activity, hydrolyzing O-glycosyl compounds;GO:0005618~cell wall;GO:0006073~cellular glucan metabolic process;GO:0016762~xyloglucan:xyloglucosyl transferase activity;GO:0048046~apoplast;GO:0071555~cell wall organization;	EC:2.4.1.207	K08235	-
MD00G1180200	MD00G1180200	MD00G1180200	Chr00:42505134-42507140	WT	OVX	OK	1.16599	1.1119	-0.0685302	-0.124572	0.85245	0.900396	no	Tetratricopeptide repeat (TPR)-like superfamily protein	-	-	2006	-	-	-	-
MD00G1180300	MD00G1180300	MD00G1180300	Chr00:42507458-42508791	WT	OVX	OK	16.4289	10.8759	-0.595102	-2.09094	0.0073	0.0199732	no	Oligosaccharyltransferase complex/magnesium transporter family protein	OST3, OST6	oligosaccharyltransferase complex subunit gamma	1333	GO:0005783~endoplasmic reticulum;GO:0005886~plasma membrane;GO:0006487~protein N-linked glycosylation;GO:0008250~oligosaccharyltransferase complex;GO:0009507~chloroplast;GO:0016021~integral component of membrane;	-	K12669	ko00510~N-Glycan biosynthesis;ko04141~Protein processing in endoplasmic reticulum;
MD00G1181300	MD00G1181300	MD00G1181300	Chr00:42658132-42666317	WT	OVX	OK	15.1858	11.9684	-0.343494	-1.10979	0.06025	0.11833	no	Chaperone DnaJ-domain superfamily protein	-	-	3709	GO:0005829~cytosol;GO:0005886~plasma membrane;	-	-	-
MD00G1181400	MD00G1181400	MD00G1181400	Chr00:42685000-42689101	WT	OVX	OK	1.00916	0.424348	-1.24984	-1.6429	0.05245	0.105681	no	homocysteine S-methyltransferase 3	mmuM	homocysteine S-methyltransferase	1100	GO:0005829~cytosol;GO:0005886~plasma membrane;GO:0008898~S-adenosylmethionine-homocysteine S-methyltransferase activity;GO:0009086~methionine biosynthetic process;GO:0033528~S-methylmethionine cycle;GO:0046872~metal ion binding;	EC:2.1.1.10	K00547	ko00270~Cysteine and methionine metabolism;
MD00G1181800	MD00G1181800	MD00G1181800	Chr00:42822581-42833939	WT	OVX	NOTEST	0	0	0	0	1	1	no	Mitochondrial substrate carrier family protein	SLC25A17, PMP34	solute carrier family 25 (peroxisomal adenine nucleotide transporter), member 17	1510	GO:0005774~vacuolar membrane;GO:0005777~peroxisome;GO:0006810~transport;GO:0009514~glyoxysome;GO:0015297~antiporter activity;GO:0016021~integral component of membrane;GO:0043132~NAD transport;GO:0044375~regulation of peroxisome size;GO:0046861~glyoxysomal membrane;	-	K13354	ko04146~Peroxisome;
MD00G1182100	MD00G1182100	MD00G1182100	Chr00:42913603-42914979	WT	OVX	OK	3.30585	3.45499	0.0636576	0.083211	0.8934	0.928879	no	Sterile alpha motif (SAM) domain-containing protein	-	-	944	-	-	-	-
MD00G1182200	MD00G1182200	MD00G1182200	Chr00:42915606-42921148	WT	OVX	OK	3.13527	2.72895	-0.200242	-0.455434	0.4465	0.565163	no	Major facilitator superfamily protein	-	-	2513	-	-	-	-
MD00G1182800	MD00G1182800	MD00G1182800	Chr00:43268581-43269616	WT	OVX	OK	1.3861	1.61833	0.223472	0.433623	0.68645	0.774593	no	-	-	-	662	GO:0003924~GTPase activity;GO:0005525~GTP binding;GO:0005783~endoplasmic reticulum;GO:0005789~endoplasmic reticulum membrane;GO:0016021~integral component of membrane;	-	-	-
MD00G1183000	MD00G1183000	MD00G1183000	Chr00:43288023-43289449	WT	OVX	OK	1.07886	0.485755	-1.1512	-1.65289	0.0817	0.151794	no	Leucine-rich repeat transmembrane protein kinase	-	-	849	GO:0004672~protein kinase activity;GO:0004674~protein serine/threonine kinase activity;GO:0005524~ATP binding;GO:0005886~plasma membrane;GO:0016021~integral component of membrane;	-	-	-
MD00G1183400	MD00G1183400	MD00G1183400	Chr00:43329641-43335576	WT	OVX	OK	37.7783	29.5604	-0.353891	-1.34051	0.05425	0.108643	no	ARF-GAP domain 9	ARFGAP2_3	ADP-ribosylation factor GTPase-activating protein 2/3	1695	GO:0005096~GTPase activator activity;GO:0009737~response to abscisic acid;GO:0046872~metal ion binding;	-	K12493	ko04144~Endocytosis;
MD00G1183900	MD00G1183900	MD00G1183900	Chr00:43408753-43411654	WT	OVX	OK	4.89187	4.48638	-0.124836	-0.0936702	0.8689	0.912005	no	-	-	-	1234	-	-	-	-
MD00G1184200	MD00G1184200	MD00G1184200	Chr00:43428106-43433130	WT	OVX	OK	14.0767	11.5552	-0.284773	-0.787061	0.18865	0.291583	no	gamma-glutamyl hydrolase 2	GGH	gamma-glutamyl hydrolase	1380	GO:0005615~extracellular space;GO:0005618~cell wall;GO:0005773~vacuole;GO:0006508~proteolysis;GO:0006541~glutamine metabolic process;GO:0008242~omega peptidase activity;GO:0034722~gamma-glutamyl-peptidase activity;GO:0046900~tetrahydrofolylpolyglutamate metabolic process;	EC:3.4.19.9	K01307	ko00790~Folate biosynthesis;
MD00G1184300	MD00G1184300	MD00G1184300	Chr00:43453843-43463428	WT	OVX	OK	16.123	22.5108	0.481503	1.51456	0.00765	0.0207835	no	ENTH/VHS family protein	EPN	epsin	3400	GO:0005543~phospholipid binding;GO:0005774~vacuolar membrane;GO:0005794~Golgi apparatus;GO:0005886~plasma membrane;GO:0015031~protein transport;GO:0030136~clathrin-coated vesicle;GO:0030276~clathrin binding;	-	K12471	ko04144~Endocytosis;
MD00G1184900	MD00G1184900	MD00G1184900	Chr00:43889212-43893295	WT	OVX	OK	8.71919	9.76617	0.1636	0.5165	0.54225	0.652437	no	pleiotropic regulatory locus 1	PLRG1, PRL1, PRP46	pleiotropic regulator 1	932	GO:0005634~nucleus;GO:0006508~proteolysis;GO:0009749~response to glucose;GO:0009755~hormone-mediated signaling pathway;GO:0009870~defense response signaling pathway, resistance gene-dependent;GO:0010154~fruit development;GO:0010182~sugar mediated signaling pathway;GO:0010204~defense response signaling pathway, resistance gene-independent;GO:0016567~protein ubiquitination;GO:0042742~defense respon…	-	K12862	ko03040~Spliceosome;
MD00G1185200	MD00G1185200	MD00G1185200	Chr00:44065865-44070162	WT	OVX	OK	36.6416	35.4767	-0.0466123	-0.166247	0.79565	0.858757	no	transmembrane	-	-	2187	-	-	-	-
MD00G1185400	MD00G1185400	MD00G1185400	Chr00:44109938-44114779	WT	OVX	OK	9.17233	9.48408	0.048219	0.155625	0.8079	0.867732	no	Protein of unknown function (DUF630 and DUF632)	-	-	2829	-	-	-	-
MD00G1185600	MD00G1185600	MD00G1185600	Chr00:44143727-44148910	WT	OVX	OK	12.7471	15.0924	0.243654	0.704574	0.2134	0.321421	no	Calcium-dependent lipid-binding (CaLB domain) family protein	-	-	2212	GO:0005773~vacuole;GO:0005886~plasma membrane;GO:0016021~integral component of membrane;	-	-	-
MD00G1185700	MD00G1185700	MD00G1185700	Chr00:44154301-44156953	WT	OVX	OK	8.80258	11.2126	0.349129	1.14491	0.1896	0.292829	no	Ribosomal protein L18ae family	-	-	927	-	-	-	-
MD00G1185800	MD00G1185800	MD00G1185800	Chr00:44163380-44164433	WT	OVX	OK	15.5264	20.9432	0.431764	1.78511	0.09515	0.17163	no	-	-	-	704	-	-	-	-
MD00G1186600	MD00G1186600	MD00G1186600	Chr00:44315520-44316745	WT	OVX	OK	2.67271	2.8184	0.0765723	0.179402	0.87085	0.913281	no	-	-	-	607	GO:0005886~plasma membrane;GO:0031347~regulation of defense response;	-	-	-
MD00G1186900	MD00G1186900,MD00G1187100	MD00G1186900,MD00G1187100	Chr00:44332990-44346073	WT	OVX	OK	0.0870607	1.45852	4.06634	1.23829	0.46605	0.583548	no	zinc-binding dehydrogenase family protein	EO	2-methylene-furan-3-one reductase	862	GO:0008270~zinc ion binding;GO:0016491~oxidoreductase activity;	EC:1.3.1.105	K18980	-
MD00G1187000	MD00G1187000	MD00G1187000	Chr00:44332990-44346073	WT	OVX	OK	5.4823	5.21009	-0.0734735	-0.0996734	0.85915	0.905177	no	-	EO	2-methylene-furan-3-one reductase	878	GO:0008270~zinc ion binding;GO:0016491~oxidoreductase activity;	EC:1.3.1.105	K18980	-
MD00G1187100	MD00G1187100	MD00G1187100	Chr00:44332990-44346073	WT	OVX	OK	2.68797	3.10709	0.209048	0.203598	0.79285	0.856778	no	zinc-binding dehydrogenase family protein	EO	2-methylene-furan-3-one reductase	869	GO:0008270~zinc ion binding;GO:0016491~oxidoreductase activity;	EC:1.3.1.105	K18980	-
MD00G1187500	MD00G1187500	MD00G1187500	Chr00:44446923-44455173	WT	OVX	OK	1.06904	2.37098	1.14916	2.23994	0.0005	0.00189921	yes	Calcineurin-like metallo-phosphoesterase superfamily protein	-	-	2503	-	-	-	-
MD00G1188300	MD00G1188300,MD00G1188400	MD00G1188300,MD00G1188400	Chr00:44641762-44644064	WT	OVX	OK	1.85079	1.43866	-0.363413	-0.279204	0.6403	0.736703	no	Calcineurin-like metallo-phosphoesterase superfamily protein	-	-	765	GO:0016787~hydrolase activity;	-	-	-
MD00G1188400	MD00G1188400	MD00G1188400	Chr00:44641762-44644064	WT	OVX	OK	1.06992	1.28393	0.263061	0.211228	0.7336	0.812218	no	Calcineurin-like metallo-phosphoesterase superfamily protein	-	-	974	GO:0016787~hydrolase activity;	-	-	-
MD00G1188600	MD00G1188600	MD00G1188600	Chr00:44764294-44767177	WT	OVX	OK	8.93884	6.07392	-0.557461	-1.61731	0.0437	0.0909215	no	N-terminal	-	-	1021	-	-	-	-
MD00G1188700	MD00G1188700	MD00G1188700	Chr00:44767374-44770365	WT	OVX	NOTEST	0.0535818	0.0679304	0.342315	0	1	1	no	Plant calmodulin-binding protein-related	-	-	2883	-	-	-	-
MD00G1188900	MD00G1188900	MD00G1188900	Chr00:44791630-44793143	WT	OVX	OK	0.192379	2.80431	3.86562	2.93485	0.011	0.0283918	yes	2-oxoglutarate (2OG) and Fe(II)-dependent oxygenase superfamily protein	F6H1	feruloyl-CoA ortho-hydroxylase	764	GO:0005737~cytoplasm;GO:0016706~oxidoreductase activity, acting on paired donors, with incorporation or reduction of molecular oxygen, 2-oxoglutarate as one donor, and incorporation of one atom each of oxygen into both donors;GO:0031418~L-ascorbic acid binding;GO:0033759~flavone synthase activity;GO:0046872~metal ion binding;	EC:1.14.11.-	K06892	-
MD00G1189100	MD00G1189100	MD00G1189100	Chr00:44892577-44895424	WT	OVX	OK	2.08078	4.79229	1.20359	3.19419	5e-05	0.000233664	yes	disease resistance family protein / LRR family protein	-	-	2783	GO:0000166~nucleotide binding;GO:0004672~protein kinase activity;GO:0005886~plasma membrane;GO:0006281~DNA repair;GO:0009506~plasmodesma;GO:0009507~chloroplast;GO:0009755~hormone-mediated signaling pathway;GO:0046777~protein autophosphorylation;	-	-	-
MD00G1189300	MD00G1189300	MD00G1189300	Chr00:45128806-45130851	WT	OVX	OK	1.63628	1.92761	0.236397	0.502582	0.4659	0.583393	no	Pentatricopeptide repeat (PPR-like) superfamily protein	-	-	2045	-	-	-	-
MD00G1189400	MD00G1189400	MD00G1189400	Chr00:45200578-45202602	WT	OVX	OK	6.38091	6.58347	0.0450856	0.137383	0.8637	0.908293	no	-	MTX	metaxin	1401	GO:0005739~mitochondrion;GO:0005741~mitochondrial outer membrane;GO:0005743~mitochondrial inner membrane;GO:0006626~protein targeting to mitochondrion;GO:0009536~plastid;GO:0016021~integral component of membrane;	-	K17776	-
MD00G1189600	MD00G1189600	MD00G1189600	Chr00:45547803-45550273	WT	OVX	OK	46.9711	40.0488	-0.230015	-0.736683	0.20555	0.312218	no	subunit Gar1/Naf1 protein	GAR1, NOLA1	H/ACA ribonucleoprotein complex subunit 1	1942	GO:0001522~pseudouridine synthesis;GO:0003723~RNA binding;GO:0005730~nucleolus;GO:0006364~rRNA processing;GO:0009535~chloroplast thylakoid membrane;GO:0031429~box H/ACA snoRNP complex;GO:0042254~ribosome biogenesis;	-	K11128	ko03008~Ribosome biogenesis in eukaryotes;
MD00G1189900	MD00G1189900	MD00G1189900	Chr00:45610847-45612470	WT	OVX	OK	13.4533	19.0178	0.499391	1.88811	0.05965	0.117334	no	-	-	-	721	-	-	-	-
MD00G1190100	MD00G1190100	MD00G1190100	Chr00:45688887-45696537	WT	OVX	OK	5.88947	7.72372	0.391157	1.12884	0.15595	0.251803	no	-	-	-	1118	-	-	-	-
MD00G1190700	MD00G1190700	MD00G1190700	Chr00:45861580-45868718	WT	OVX	OK	0.0312011	3.42262	6.77736	2.71483	0.1847	0.286676	no	laccase 14	E1.10.3.2	laccase	1892	GO:0005507~copper ion binding;GO:0046274~lignin catabolic process;GO:0048046~apoplast;GO:0052716~hydroquinone:oxygen oxidoreductase activity;	EC:1.10.3.2	K05909	-
MD00G1191800	MD00G1191800	MD00G1191800	Chr00:46493356-46499309	WT	OVX	OK	6.49644	5.13702	-0.33872	-0.794779	0.15725	0.253473	no	NADPH-dependent thioredoxin reductase C	trxB	thioredoxin reductase (NADPH)	1914	GO:0004791~thioredoxin-disulfide reductase activity;GO:0008047~enzyme activator activity;GO:0009507~chloroplast;GO:0009570~chloroplast stroma;GO:0010027~thylakoid membrane organization;GO:0010380~regulation of chlorophyll biosynthetic process;GO:0010581~regulation of starch biosynthetic process;GO:0016117~carotenoid biosynthetic process;GO:0016671~oxidoreductase activity, acting on a sulfur group…	EC:1.8.1.9	K00384	ko00240~Pyrimidine metabolism;ko00450~Selenocompound metabolism;
MD00G1192400	MD00G1192400	MD00G1192400	Chr00:46605726-46609209	WT	OVX	OK	1.60642	5.17902	1.68883	3.16883	5e-05	0.000233664	yes	amidase 1	-	-	1697	GO:0004040~amidase activity;GO:0005737~cytoplasm;GO:0005829~cytosol;GO:0009684~indoleacetic acid biosynthetic process;GO:0009965~leaf morphogenesis;GO:0016810~hydrolase activity, acting on carbon-nitrogen (but not peptide) bonds;GO:0016884~carbon-nitrogen ligase activity, with glutamine as amido-N-donor;GO:0019761~glucosinolate biosynthetic process;GO:0030154~cell differentiation;GO:0043864~indol…	-	-	-
MD00G1192500	MD00G1192500	MD00G1192500	Chr00:46611795-46614519	WT	OVX	NOTEST	0.216053	0.247913	0.198445	0	1	1	no	amidase 1	-	-	1883	GO:0004040~amidase activity;GO:0005737~cytoplasm;GO:0005829~cytosol;GO:0009684~indoleacetic acid biosynthetic process;GO:0016810~hydrolase activity, acting on carbon-nitrogen (but not peptide) bonds;GO:0016884~carbon-nitrogen ligase activity, with glutamine as amido-N-donor;GO:0043864~indoleacetamide hydrolase activity;	-	-	-
MD00G1192600	MD00G1192600	MD00G1192600	Chr00:46649282-46651230	WT	OVX	NOTEST	0.291454	0.195944	-0.572823	0	1	1	no	-	-	-	1948	-	-	-	-
MD00G1192700	MD00G1192700	MD00G1192700	Chr00:46688704-46703555	WT	OVX	NOTEST	0.321491	0.162899	-0.9808	0	1	1	no	Protein of unknown function	-	-	2277	-	-	-	-
MD00G1193000	MD00G1193000	MD00G1193000	Chr00:46688704-46703555	WT	OVX	OK	5.93185	4.96237	-0.257453	-0.574388	0.2984	0.414598	no	Kinase interacting (KIP1-like) family protein	-	-	1764	-	-	-	-
MD00G1199400	MD00G1199400	MD00G1199400	Chr00:47077386-47081158	WT	OVX	OK	4.0794	4.11909	0.0139678	0.0312383	0.96265	0.975384	no	-	-	-	1484	-	-	-	-
MD00G1199600	MD00G1199600	MD00G1199600	Chr00:47097007-47098763	WT	OVX	OK	4.59248	2.01344	-1.18961	-1.66785	0.0041	0.0121272	yes	Ribosomal L29 family protein	RP-L29, rpmC	large subunit ribosomal protein L29	854	GO:0003735~structural constituent of ribosome;GO:0005840~ribosome;GO:0006412~translation;GO:0009295~nucleoid;GO:0009507~chloroplast;GO:0009570~chloroplast stroma;GO:0009941~chloroplast envelope;	-	K02904	ko03010~Ribosome;
MD00G1200000	MD00G1200000	MD00G1200000	Chr00:47296737-47298207	WT	OVX	NOTEST	0	0.365309	inf	0	1	1	no	ROP-interactive CRIB motif-containing protein 6	-	-	898	GO:0009860~pollen tube growth;GO:0016324~apical plasma membrane;GO:0040008~regulation of growth;	-	-	-
MD00G1200100	MD00G1200100	MD00G1200100	Chr00:47300575-47301697	WT	OVX	NOTEST	0.0872484	0.0814492	-0.0992292	0	1	1	no	glycolipid transfer protein 1	-	-	775	GO:0005737~cytoplasm;GO:0005829~cytosol;GO:0005886~plasma membrane;GO:0017089~glycolipid transporter activity;GO:0051861~glycolipid binding;	-	-	-
MD00G1200200	MD00G1200200	MD00G1200200	Chr00:47348150-47349829	WT	OVX	OK	2.2688	4.33745	0.934917	2.25631	0.03535	0.0762984	no	Protein of unknown function	-	-	715	-	-	-	-
MD00G1200300	MD00G1200300	MD00G1200300	Chr00:47367203-47368059	WT	OVX	OK	94.4965	102.647	0.119354	0.571084	0.5137	0.627119	no	Histone superfamily protein	-	-	856	GO:0000786~nucleosome;GO:0003677~DNA binding;GO:0005634~nucleus;	-	-	-
MD00G1200600	MD00G1200600	MD00G1200600	Chr00:47505103-47506124	WT	OVX	NOTEST	0.168865	0.448676	1.40981	0	1	1	no	-	-	-	1021	-	-	-	-
MD00G1201000	MD00G1201000	MD00G1201000	Chr00:47550100-47555416	WT	OVX	OK	7.80694	6.43726	-0.278312	-0.716156	0.2004	0.306099	no	CASC3/Barentsz eIF4AIII binding	-	-	2236	-	-	-	-
MD00G1201600	MD00G1201600	MD00G1201600	Chr00:47799488-47804898	WT	OVX	OK	10.1101	11.5471	0.191734	0.629233	0.31625	0.433871	no	cryptochrome 1	CRY1	cryptochrome 1	2644	GO:0003913~DNA photolyase activity;GO:0004672~protein kinase activity;GO:0005524~ATP binding;GO:0005634~nucleus;GO:0005737~cytoplasm;GO:0005829~cytosol;GO:0006281~DNA repair;GO:0009414~response to water deprivation;GO:0009583~detection of light stimulus;GO:0009637~response to blue light;GO:0009640~photomorphogenesis;GO:0009785~blue light signaling pathway;GO:0009882~blue light photoreceptor activ…	-	K12118	ko04712~Circadian rhythm - plant;
MD00G1201700	MD00G1201700	MD00G1201700	Chr00:47874937-47875563	WT	OVX	NOTEST	0	0	0	0	1	1	no	ATPase family associated with various cellular activities (AAA)	-	-	506	-	-	-	-
MD00G1201800	MD00G1201800	MD00G1201800	Chr00:47889533-47894850	WT	OVX	OK	0.207288	4.53406	4.45109	2.50025	0.00275	0.0085647	yes	Peroxisomal membrane 22 kDa (Mpv17/PMP22) family protein	-	-	711	GO:0016747~transferase activity, transferring acyl groups other than amino-acyl groups;	-	-	-
MD00G1202200	MD00G1202200	MD00G1202200	Chr00:48263450-48264623	WT	OVX	OK	373.309	201.841	-0.887151	-2.56249	0.0025	0.00789232	no	-	-	-	1173	-	-	-	-
MD00G1202400	MD00G1202400	MD00G1202400	Chr00:48310258-48316026	WT	OVX	NOTEST	0.445517	0.550049	0.304079	0	1	1	no	Tetratricopeptide repeat (TPR)-like superfamily protein	-	-	3675	GO:0005739~mitochondrion;	-	-	-
MD00G1202900	MD00G1202900	MD00G1202900	Chr00:48387960-48392442	WT	OVX	OK	0.678736	0.984407	0.536406	0.773022	0.4121	0.532052	no	-	-	-	723	-	-	-	-
MD00G1203200	MD00G1203200	MD00G1203200	Chr00:48693562-48694604	WT	OVX	NOTEST	0.39638	0.556095	0.488446	0	1	1	no	S-locus lectin protein kinase family protein	-	-	948	GO:0004674~protein serine/threonine kinase activity;GO:0005516~calmodulin binding;GO:0005524~ATP binding;GO:0005886~plasma membrane;GO:0016021~integral component of membrane;GO:0030246~carbohydrate binding;GO:0048544~recognition of pollen;	-	-	-
MD00G1203400	MD00G1203400	MD00G1203400	Chr00:48996544-49005351	WT	OVX	OK	5.24336	3.0014	-0.804855	-1.05694	0.0639	0.124169	no	KH domain-containing protein / zinc finger (CCCH type) family protein	-	-	1392	GO:0003677~DNA binding;GO:0003700~transcription factor activity, sequence-specific DNA binding;GO:0003723~RNA binding;GO:0006355~regulation of transcription, DNA-templated;GO:0046872~metal ion binding;	-	-	-
MD00G1203600	MD00G1203600	MD00G1203600	Chr00:48996544-49005351	WT	OVX	OK	2.4697	2.45466	-0.0088157	-0.0208699	0.9713	0.980819	no	NB-ARC domain-containing disease resistance protein	-	-	5316	GO:0005524~ATP binding;GO:0006952~defense response;GO:0043531~ADP binding;	-	-	-
MD00G1203800	MD00G1203800	MD00G1203800	Chr00:49031124-49033237	WT	OVX	OK	1.13057	2.99624	1.4061	1.75546	0.003	0.00924841	yes	Protein of unknown function	UFC1	ufm1-conjugating enzyme 1	880	-	-	K12165	-
MD00G1204100	MD00G1204100	MD00G1204100	Chr00:49163184-49171902	WT	OVX	OK	13.2368	8.88356	-0.57534	-2.2537	0.10115	0.180418	no	Protein kinase family protein	-	-	1531	-	-	-	-
MD00G1204700	MD00G1204700	MD00G1204700	Chr00:49604667-49615630	WT	OVX	OK	10.6123	13.3611	0.332299	1.13839	0.0728	0.138072	no	Insulinase (Peptidase family M16) family protein	-	-	4002	GO:0003824~catalytic activity;GO:0046872~metal ion binding;	-	-	-
MD00G1205700	MD00G1205700	MD00G1205700	Chr00:50127220-50129348	WT	OVX	OK	25.5092	34.9554	0.454498	1.10378	0.0591	0.116462	no	Protein of unknown function	-	-	593	GO:0000956~nuclear-transcribed mRNA catabolic process;GO:0005768~endosome;GO:0005802~trans-Golgi network;GO:0005886~plasma membrane;GO:0048573~photoperiodism, flowering;	-	-	-
MD00G1205800	MD00G1205800	MD00G1205800	Chr00:50139643-50140581	WT	OVX	OK	1.94653	3.04966	0.647742	1.3962	0.1152	0.200163	no	-	-	-	938	-	-	-	-
MD00G1206300	MD00G1206300	MD00G1206300	Chr00:50253986-50256368	WT	OVX	NOTEST	0.164052	0.206983	0.335359	0	1	1	no	CYTOCHROME P450 51G1	-	-	2382	GO:0003676~nucleic acid binding;GO:0008270~zinc ion binding;	-	-	-
MD00G1206800	MD00G1206800	MD00G1206800	Chr00:50325834-50327261	WT	OVX	OK	2.11799	1.52802	-0.471037	-0.912852	0.23325	0.344203	no	switch subunit 3	SMARCC	SWI/SNF related-matrix-associated actin-dependent regulator of chromatin subfamily C	1236	GO:0003677~DNA binding;GO:0003682~chromatin binding;GO:0005634~nucleus;GO:0006338~chromatin remodeling;GO:0006351~transcription, DNA-templated;GO:0006355~regulation of transcription, DNA-templated;GO:0007275~multicellular organismal development;GO:0016514~SWI/SNF complex;	-	K11649	-
MD00G1206900	MD00G1206900	MD00G1206900	Chr00:50366985-50374220	WT	OVX	OK	0.917852	0.51636	-0.829884	-1.19213	0.1364	0.228554	no	Protein of unknown function (DUF506)	-	-	1166	GO:0005319~lipid transporter activity;	-	-	-
MD00G1207000	MD00G1207000	MD00G1207000	Chr00:50397453-50398343	WT	OVX	OK	1.39276	0.701735	-0.988951	-0.925526	0.09965	0.178218	no	-	-	-	738	GO:0005856~cytoskeleton;GO:0030036~actin cytoskeleton organization;	-	-	-
MD00G1207300	MD00G1207300	MD00G1207300	Chr00:50458533-50461190	WT	OVX	OK	51.3798	89.4922	0.800561	3.11031	5e-05	0.000233664	no	WUSCHEL related homeobox 13	-	-	1280	GO:0003677~DNA binding;GO:0003700~transcription factor activity, sequence-specific DNA binding;GO:0005634~nucleus;GO:0006351~transcription, DNA-templated;GO:0007275~multicellular organismal development;	-	-	-
MD00G1208200	MD00G1208200	MD00G1208200	Chr00:50776484-50778982	WT	OVX	OK	1.06174	0.743778	-0.513493	-0.815288	0.2753	0.389181	no	PAPA-1-like conserved region	-	-	1362	GO:0006338~chromatin remodeling;GO:0006355~regulation of transcription, DNA-templated;GO:0031011~Ino80 complex;	-	-	-
MD00G1208400	MD00G1208400	MD00G1208400	Chr00:50796456-50800381	WT	OVX	OK	2.75301	3.77943	0.45716	0.927055	0.10265	0.182497	no	Family of unknown function (DUF566)	-	-	1971	-	-	-	-
MD00G1208600	MD00G1208600	MD00G1208600	Chr00:50806798-50807947	WT	OVX	OK	31.9104	5.46825	-2.54488	-14.6817	0.0003	0.00120123	yes	Na+/H+ antiporter 6	SLC9A8, NHE8	solute carrier family 9 (sodium/hydrogen exchanger), member 8	361	GO:0005622~intracellular;GO:0005768~endosome;GO:0006635~fatty acid beta-oxidation;GO:0006869~lipid transport;GO:0006885~regulation of pH;GO:0006891~intra-Golgi vesicle-mediated transport;GO:0010008~endosome membrane;GO:0010351~lithium ion transport;GO:0015385~sodium:proton antiporter activity;GO:0016021~integral component of membrane;GO:0016558~protein import into peroxisome matrix;GO:0032580~Gol…	-	K14724	-
MD00G1214100	MD00G1214100	MD00G1214100	Chr00:51057016-51058853	WT	OVX	OK	59.8663	91.2202	0.607609	2.64059	0.00045	0.0017279	no	emp24/gp25L/p24 family/GOLD family protein	-	-	1107	GO:0005789~endoplasmic reticulum membrane;GO:0006810~transport;GO:0015031~protein transport;GO:0016021~integral component of membrane;GO:0016192~vesicle-mediated transport;GO:0032580~Golgi cisterna membrane;GO:0033116~endoplasmic reticulum-Golgi intermediate compartment membrane;	-	-	-
MD00G1214200	MD00G1214200	MD00G1214200	Chr00:51072827-51078683	WT	OVX	OK	1.98559	2.05074	0.0465785	0.113346	0.8608	0.906297	no	P-loop containing nucleoside triphosphate hydrolases superfamily protein	-	-	3808	GO:0005524~ATP binding;GO:0005886~plasma membrane;GO:0006810~transport;GO:0016021~integral component of membrane;GO:0016887~ATPase activity;	-	-	-
MD00G1214500	MD00G1214500	MD00G1214500	Chr00:51214522-51219937	WT	OVX	OK	5.33332	4.58855	-0.216994	-0.47961	0.39815	0.518317	no	Protein of unknown function	INTS9	integrator complex subunit 9	1710	GO:0016180~snRNA processing;GO:0032039~integrator complex;	-	K13146	-
MD00G1214800	MD00G1214800	MD00G1214800	Chr00:51397273-51400039	WT	OVX	OK	79.6613	61.7875	-0.366564	-1.18574	0.04215	0.0881843	no	glutamate-ammonia ligases	-	-	1195	GO:0002679~respiratory burst involved in defense response;GO:0004356~glutamate-ammonia ligase activity;GO:0005524~ATP binding;GO:0005737~cytoplasm;GO:0005829~cytosol;GO:0006542~glutamine biosynthetic process;GO:0006569~tryptophan catabolic process;GO:0009399~nitrogen fixation;GO:0009684~indoleacetic acid biosynthetic process;GO:0009737~response to abscisic acid;GO:0010200~response to chitin;GO:00…	-	-	-
MD00G1215600	MD00G1215600	MD00G1215600	Chr00:51784503-51788795	WT	OVX	NOTEST	0.245289	9.21e-06	-14.7003	0	1	1	no	sterol carrier protein 2	E3.2.1.1, amyA, malS	alpha-amylase	1978	GO:0004556~alpha-amylase activity;GO:0005509~calcium ion binding;GO:0005975~carbohydrate metabolic process;GO:0005983~starch catabolic process;GO:0005987~sucrose catabolic process;	EC:3.2.1.1	K01176	ko00500~Starch and sucrose metabolism;
MD00G1215700	MD00G1215700	MD00G1215700	Chr00:51784503-51788795	WT	OVX	OK	1.17017	1.24437	0.088701	0.0927313	0.8595	0.905429	no	alpha-amylase-like	E3.2.1.1, amyA, malS	alpha-amylase	1758	GO:0004556~alpha-amylase activity;GO:0005509~calcium ion binding;GO:0005975~carbohydrate metabolic process;	EC:3.2.1.1	K01176	ko00500~Starch and sucrose metabolism;
MD00G1220000	MD00G1220000	MD00G1220000	Chr00:51891573-51895713	WT	OVX	OK	3.4811	2.23619	-0.638503	-1.34424	0.026	0.058987	no	Disease resistance protein (TIR-NBS-LRR class) family	-	-	2391	GO:0005524~ATP binding;GO:0005739~mitochondrion;GO:0005829~cytosol;GO:0007165~signal transduction;GO:0016787~hydrolase activity;GO:0043531~ADP binding;	-	-	-
MD00G1220100	MD00G1220100	MD00G1220100	Chr00:51896369-51896896	WT	OVX	OK	7.56208	4.14675	-0.866801	-2.96027	0.08805	0.161293	no	-	-	-	438	GO:0016787~hydrolase activity;	-	-	-
MD00G1220300	MD00G1220300	MD00G1220300	Chr00:51902070-51903186	WT	OVX	NOTEST	0	0	0	0	1	1	no	2-oxoglutarate (2OG) and Fe(II)-dependent oxygenase superfamily protein	-	-	774	GO:0016706~oxidoreductase activity, acting on paired donors, with incorporation or reduction of molecular oxygen, 2-oxoglutarate as one donor, and incorporation of one atom each of oxygen into both donors;GO:0046872~metal ion binding;	-	-	-
MD00G1220400	MD00G1220400	MD00G1220400	Chr00:51925839-51926980	WT	OVX	OK	47.9748	52.872	0.140228	0.397999	0.476	0.592856	no	Remorin family protein	-	-	795	GO:0005886~plasma membrane;	-	-	-
MD00G1220600	MD00G1220600	MD00G1220600	Chr00:52007431-52010690	WT	OVX	OK	4.55544	3.15182	-0.531406	-1.27392	0.07405	0.140078	no	Protein of unknown function	-	-	1436	GO:0016020~membrane;	-	-	-
MD00G1220800	MD00G1220800	MD00G1220800	Chr00:52117029-52121027	WT	OVX	OK	3.63847	4.14943	0.189582	0.373955	0.5113	0.624956	no	OSBP(oxysterol binding protein)-related protein 1C	-	-	1549	GO:0006869~lipid transport;GO:0008289~lipid binding;	-	-	-
MD00G1220900	MD00G1220900	MD00G1220900	Chr00:52304165-52310389	WT	OVX	OK	11.0537	13.6379	0.303099	1.02264	0.11795	0.203822	no	cycloartenol synthase 1	-	-	2193	GO:0005773~vacuole;GO:0006636~unsaturated fatty acid biosynthetic process;GO:0006655~phosphatidylglycerol biosynthetic process;GO:0009555~pollen development;GO:0010027~thylakoid membrane organization;GO:0010686~tetracyclic triterpenoid biosynthetic process;GO:0015995~chlorophyll biosynthetic process;GO:0016117~carotenoid biosynthetic process;GO:0016126~sterol biosynthetic process;GO:0016866~intra…	-	-	-
MD00G1221000	MD00G1221000	MD00G1221000	Chr00:52320389-52322962	WT	OVX	OK	6.94158	7.65074	0.140334	0.317423	0.5843	0.689196	no	pentatricopeptide (PPR) repeat-containing protein	-	-	1652	GO:0000166~nucleotide binding;GO:0003723~RNA binding;GO:0009507~chloroplast;GO:0009570~chloroplast stroma;GO:0009658~chloroplast organization;GO:0031425~chloroplast RNA processing;GO:0045036~protein targeting to chloroplast;GO:0045727~positive regulation of translation;	-	-	-
MD00G1221400	MD00G1221400	MD00G1221400	Chr00:52362344-52367152	WT	OVX	OK	4.98593	1.21974	-2.03129	-4.25131	5e-05	0.000233664	yes	cinnamate-4-hydroxylase	CYP73A	trans-cinnamate 4-monooxygenase	1751	GO:0005506~iron ion binding;GO:0016710~trans-cinnamate 4-monooxygenase activity;GO:0020037~heme binding;	EC:1.14.13.11	K00487	ko00130~Ubiquinone and other terpenoid-quinone biosynthesis;ko00360~Phenylalanine metabolism;ko00940~Phenylpropanoid biosynthesis;ko00941~Flavonoid biosynthesis;ko00945~Stilbenoid, diarylheptanoid and gingerol biosynthesis;
MD01G1000200	MD01G1000200	MD01G1000200	Chr01:19887-23318	WT	OVX	OK	16.9073	5.56695	-1.60269	-4.31224	5e-05	0.000233664	yes	bidirectional amino acid transporter 1	-	-	1893	GO:0015171~amino acid transmembrane transporter activity;GO:0016021~integral component of membrane;	-	-	-
MD01G1000300	MD01G1000300	MD01G1000300	Chr01:25022-27255	WT	OVX	OK	1.96528	1.65487	-0.248011	-0.34831	0.54095	0.651276	no	Photosystem II reaction center PsbP family protein	-	-	1017	GO:0005509~calcium ion binding;GO:0009507~chloroplast;GO:0009543~chloroplast thylakoid lumen;GO:0009579~thylakoid;GO:0009654~photosystem II oxygen evolving complex;GO:0015979~photosynthesis;GO:0019898~extrinsic component of membrane;	-	-	-
MD01G1001200	MD01G1001200	MD01G1001200	Chr01:389712-391449	WT	OVX	OK	14.8922	12.9253	-0.204367	-0.555928	0.3043	0.421122	no	microfibrillar-associated protein-related	MFAP1	microfibrillar-associated protein 1	1812	GO:0001527~microfibril;GO:0044822~poly(A) RNA binding;	-	K13110	-
MD01G1001600	MD01G1001600	MD01G1001600	Chr01:757013-759686	WT	OVX	OK	232.293	218.643	-0.0873684	-0.271653	0.695	0.781375	no	actin 7	ACTF	actin, other eukaryote	1733	GO:0004386~helicase activity;GO:0005200~structural constituent of cytoskeleton;GO:0005524~ATP binding;GO:0005618~cell wall;GO:0005730~nucleolus;GO:0005739~mitochondrion;GO:0005829~cytosol;GO:0005856~cytoskeleton;GO:0005886~plasma membrane;GO:0006007~glucose catabolic process;GO:0006094~gluconeogenesis;GO:0007010~cytoskeleton organization;GO:0009416~response to light stimulus;GO:0009506~plasmodesm…	-	K10355	-
MD01G1001900	MD01G1001900	MD01G1001900	Chr01:847620-851336	WT	OVX	OK	9.60874	9.63467	0.00388744	0.0112024	0.98495	0.989703	no	Autophagy-related protein 13	ATG13	autophagy-related protein 13	2385	-	-	K08331	ko04140~Regulation of autophagy;
MD01G1002400	MD01G1002400	MD01G1002400	Chr01:950170-966336	WT	OVX	OK	21.8511	17.8176	-0.294405	-0.860228	0.13745	0.229935	no	Transducin/WD40 repeat-like superfamily protein	CHAF1B	chromatin assembly factor 1 subunit B	1698	GO:0000724~double-strand break repair via homologous recombination;GO:0005634~nucleus;GO:0006310~DNA recombination;GO:0006334~nucleosome assembly;GO:0006351~transcription, DNA-templated;GO:0006355~regulation of transcription, DNA-templated;GO:0008283~cell proliferation;GO:0009555~pollen development;GO:0009933~meristem structural organization;GO:0010026~trichome differentiation;GO:0031507~heteroch…	-	K10751	-
MD01G1002500	MD01G1002500	MD01G1002500	Chr01:972920-974037	WT	OVX	NOTEST	0.173417	0.129417	-0.422218	0	1	1	no	basic helix-loop-helix (bHLH) DNA-binding superfamily protein	-	-	1117	GO:0003677~DNA binding;GO:0003700~transcription factor activity, sequence-specific DNA binding;GO:0005634~nucleus;GO:0006351~transcription, DNA-templated;GO:0006355~regulation of transcription, DNA-templated;GO:0010500~transmitting tissue development;GO:0048462~carpel formation;	-	-	-
MD01G1003600	MD01G1003600	MD01G1003600	Chr01:1204873-1211846	WT	OVX	OK	1.9853	7.01414	1.82091	4.08318	5e-05	0.000233664	yes	NAD(P)H:plastoquinone dehydrogenase complex subunit O	DCLRE1A, SNM1A, PSO2	DNA cross-link repair 1A protein	1878	GO:0005886~plasma membrane;GO:0006810~transport;GO:0009507~chloroplast;GO:0009535~chloroplast thylakoid membrane;GO:0010258~NADH dehydrogenase complex (plastoquinone) assembly;GO:0010598~NAD(P)H dehydrogenase complex (plastoquinone);GO:0016655~oxidoreductase activity, acting on NAD(P)H, quinone or similar compound as acceptor;GO:0048038~quinone binding;	-	K15340	-
MD01G1003700	MD01G1003700	MD01G1003700	Chr01:1204873-1211846	WT	OVX	OK	0.301176	0.880659	1.54798	1.46528	0.0218	0.0508697	no	-	DCLRE1A, SNM1A, PSO2	DNA cross-link repair 1A protein	2962	GO:0000075~cell cycle checkpoint;GO:0000723~telomere maintenance;GO:0000781~chromosome, telomeric region;GO:0005634~nucleus;GO:0005737~cytoplasm;GO:0005813~centrosome;GO:0006281~DNA repair;GO:0008409~5'-3' exonuclease activity;GO:0031627~telomeric loop formation;GO:0031848~protection from non-homologous end joining at telomere;GO:0031860~telomeric 3' overhang formation;GO:0090305~nucleic acid pho…	-	K15340	-
MD01G1003800	MD01G1003800	MD01G1003800	Chr01:1282653-1285128	WT	OVX	OK	1.20962	2.51106	1.05375	1.87088	0.00325	0.00991195	yes	-	-	-	1865	-	-	-	-
MD01G1004000	MD01G1004000	MD01G1004000	Chr01:1322738-1331412	WT	OVX	OK	1.09955	1.38	0.327761	0.53572	0.3518	0.471024	no	callose synthase 5	CALS	callose synthase	1652	GO:0000148~1,3-beta-D-glucan synthase complex;GO:0003843~1,3-beta-D-glucan synthase activity;GO:0006075~(1->3)-beta-D-glucan biosynthetic process;GO:0008360~regulation of cell shape;GO:0009556~microsporogenesis;GO:0009846~pollen germination;GO:0009860~pollen tube growth;GO:0010208~pollen wall assembly;GO:0016021~integral component of membrane;GO:0030170~pyridoxal phosphate binding;GO:0071555~cell…	EC:2.4.1.-	K11000	-
MD01G1004100	MD01G1004100	MD01G1004100	Chr01:1331506-1338730	WT	OVX	OK	1.97349	2.42456	0.296973	0.664353	0.2507	0.362042	no	callose synthase 5	CALS	callose synthase	3471	GO:0000148~1,3-beta-D-glucan synthase complex;GO:0003843~1,3-beta-D-glucan synthase activity;GO:0006075~(1->3)-beta-D-glucan biosynthetic process;GO:0008360~regulation of cell shape;GO:0009556~microsporogenesis;GO:0009827~plant-type cell wall modification;GO:0009846~pollen germination;GO:0009860~pollen tube growth;GO:0010584~pollen exine formation;GO:0016021~integral component of membrane;GO:0071…	EC:2.4.1.-	K11000	-
MD01G1004200	MD01G1004200	MD01G1004200	Chr01:1352700-1358351	WT	OVX	OK	16.7824	14.0561	-0.255756	-0.762651	0.18505	0.287095	no	myb-like transcription factor family protein	DMAP1, SWC4, EAF2	DNA methyltransferase 1-associated protein 1	2096	GO:0000812~Swr1 complex;GO:0003677~DNA binding;GO:0003682~chromatin binding;GO:0005634~nucleus;GO:0006281~DNA repair;GO:0006338~chromatin remodeling;GO:0006351~transcription, DNA-templated;GO:0035267~NuA4 histone acetyltransferase complex;GO:0043967~histone H4 acetylation;GO:0043968~histone H2A acetylation;GO:0045892~negative regulation of transcription, DNA-templated;	-	K11324	-
MD01G1005300	MD01G1005300	MD01G1005300	Chr01:1746836-1748175	WT	OVX	NOTEST	0.47325	0.197424	-1.2613	0	1	1	no	plant U-box 25	-	-	1339	GO:0004842~ubiquitin-protein transferase activity;GO:0009506~plasmodesma;GO:0010200~response to chitin;GO:0016567~protein ubiquitination;GO:0016874~ligase activity;GO:0070696~transmembrane receptor protein serine/threonine kinase binding;	-	-	-
MD01G1005400	MD01G1005400	MD01G1005400	Chr01:1810796-1813581	WT	OVX	OK	1.88292	1.55791	-0.273364	-0.381961	0.5159	0.629076	no	-	-	-	1151	-	-	-	-
MD01G1005500	MD01G1005500	MD01G1005500	Chr01:1830447-1840827	WT	OVX	OK	19.154	28.7134	0.584081	2.24601	0.0041	0.0121272	no	RAB GTPASE HOMOLOG B18	RAB18	Ras-related protein Rab-18	1102	GO:0003924~GTPase activity;GO:0005525~GTP binding;GO:0005622~intracellular;GO:0005794~Golgi apparatus;GO:0005886~plasma membrane;GO:0006886~intracellular protein transport;GO:0007264~small GTPase mediated signal transduction;GO:0008152~metabolic process;GO:0015031~protein transport;GO:0032482~Rab protein signal transduction;	-	K07910	-
MD01G1005600	MD01G1005600	MD01G1005600	Chr01:2052556-2056308	WT	OVX	OK	13.464	12.1645	-0.146434	-0.407986	0.48565	0.601553	no	Thiamin diphosphate-binding fold (THDP-binding) superfamily protein	BCKDHA, bkdA1	2-oxoisovalerate dehydrogenase E1 component alpha subunit	1662	GO:0003863~3-methyl-2-oxobutanoate dehydrogenase (2-methylpropanoyl-transferring) activity;GO:0005739~mitochondrion;GO:0005759~mitochondrial matrix;GO:0016624~oxidoreductase activity, acting on the aldehyde or oxo group of donors, disulfide as acceptor;GO:0046872~metal ion binding;	EC:1.2.4.4	K00166	ko00280~Valine, leucine and isoleucine degradation;
MD01G1005700	MD01G1005700	MD01G1005700	Chr01:2116070-2126566	WT	OVX	OK	1.24055	3.08195	1.31286	1.75128	0.00785	0.0212462	yes	histone deacetylase 14	-	-	1385	GO:0000023~maltose metabolic process;GO:0005634~nucleus;GO:0005829~cytosol;GO:0006098~pentose-phosphate shunt;GO:0006351~transcription, DNA-templated;GO:0006355~regulation of transcription, DNA-templated;GO:0009507~chloroplast;GO:0010027~thylakoid membrane organization;GO:0016556~mRNA modification;GO:0019252~starch biosynthetic process;GO:0019288~isopentenyl diphosphate biosynthetic process, meth…	-	-	-
MD01G1005900	MD01G1005900	MD01G1005900	Chr01:2140296-2143541	WT	OVX	OK	4.4147	3.66357	-0.269064	-0.419339	0.5014	0.615984	no	-	-	-	1049	-	-	-	-
MD01G1006200	MD01G1006200	MD01G1006200	Chr01:2204164-2219874	WT	OVX	OK	0	0.855497	inf	#NAME?	5e-05	0.000233664	yes	RAB homolog 1	-	-	3697	-	-	-	-
MD01G1006300	MD01G1006300	MD01G1006300	Chr01:2253834-2262825	WT	OVX	OK	1.82785	2.15377	0.236717	0.448361	0.43665	0.555743	no	TRICHOME BIREFRINGENCE-LIKE 14	-	-	2289	GO:0016021~integral component of membrane;	-	-	-
MD01G1006400	MD01G1006400	MD01G1006400	Chr01:2835127-2837468	WT	OVX	OK	40.6603	46.4863	0.193184	1.0734	0.39865	0.518817	no	ssDNA-binding transcriptional regulator	-	-	530	GO:0003677~DNA binding;GO:0003713~transcription coactivator activity;GO:0005634~nucleus;GO:0006351~transcription, DNA-templated;GO:0006355~regulation of transcription, DNA-templated;	-	-	-
MD01G1007800	MD01G1007800	MD01G1007800	Chr01:4094731-4096739	WT	OVX	NOTEST	0	0	0	0	1	1	no	Glycosyl hydrolases family 31 protein	GANAB	alpha 1,3-glucosidase	2008	GO:0005783~endoplasmic reticulum;GO:0009507~chloroplast;GO:0009826~unidimensional cell growth;GO:0015926~glucosidase activity;GO:0030244~cellulose biosynthetic process;GO:0030246~carbohydrate binding;GO:0033919~glucan 1,3-alpha-glucosidase activity;GO:0042742~defense response to bacterium;GO:0046686~response to cadmium ion;GO:0048193~Golgi vesicle transport;	EC:3.2.1.84	K05546	ko00510~N-Glycan biosynthesis;ko04141~Protein processing in endoplasmic reticulum;
MD01G1007900	MD01G1007900	MD01G1007900	Chr01:4109485-4114420	WT	OVX	OK	0.941053	1.55344	0.723123	1.61325	0.0085	0.0227429	no	Glycosyl hydrolases family 31 protein	DDX5, DBP2	ATP-dependent RNA helicase DDX5/DBP2	4935	GO:0003676~nucleic acid binding;GO:0004386~helicase activity;GO:0005524~ATP binding;	EC:3.6.4.13	K12823	ko03040~Spliceosome;
MD01G1008700	MD01G1008700	MD01G1008700	Chr01:5558048-5565814	WT	OVX	OK	12.2066	9.58286	-0.349139	-1.10741	0.0576	0.114031	no	BRCA2-like B	BRCA2, FANCD1	breast cancer 2 susceptibility protein	4077	GO:0000724~double-strand break repair via homologous recombination;GO:0003697~single-stranded DNA binding;GO:0005634~nucleus;GO:0005739~mitochondrion;GO:0006355~regulation of transcription, DNA-templated;GO:0051321~meiotic cell cycle;	-	K08775	ko03440~Homologous recombination;
MD01G1008900	MD01G1008900	MD01G1008900	Chr01:5704012-5713445	WT	OVX	OK	18.5225	24.203	0.385907	1.42092	0.04085	0.0859525	no	Inositol monophosphatase family protein	SAL	3'(2'), 5'-bisphosphate nucleotidase / inositol polyphosphate 1-phosphatase	1700	GO:0004441~inositol-1,4-bisphosphate 1-phosphatase activity;GO:0006790~sulfur compound metabolic process;GO:0008441~3'(2'),5'-bisphosphate nucleotidase activity;GO:0009738~abscisic acid-activated signaling pathway;GO:0046854~phosphatidylinositol phosphorylation;GO:0046872~metal ion binding;	EC:3.1.3.7 3.1.3.57	K15422	ko00562~Inositol phosphate metabolism;ko00920~Sulfur metabolism;ko04070~Phosphatidylinositol signaling system;
MD01G1009700	MD01G1009700	MD01G1009700	Chr01:5795361-5799920	WT	OVX	OK	0.367929	1.29386	1.81419	1.85609	0.00435	0.0127663	yes	Alba DNA/RNA-binding protein	-	-	1259	GO:0003676~nucleic acid binding;	-	-	-
MD01G1010000	MD01G1010000	MD01G1010000	Chr01:5845405-5870924	WT	OVX	OK	5.96897	7.73169	0.373303	0.70288	0.2139	0.322012	no	CC1-like	RBM39, RNPC2	RNA-binding protein 39	2374	GO:0000166~nucleotide binding;GO:0003682~chromatin binding;GO:0003723~RNA binding;GO:0005634~nucleus;GO:0005654~nucleoplasm;GO:0005739~mitochondrion;GO:0006366~transcription from RNA polymerase II promoter;GO:0006368~transcription elongation from RNA polymerase II promoter;GO:0006397~mRNA processing;GO:0010467~gene expression;GO:0016032~viral process;GO:0032021~NELF complex;GO:0034244~negative re…	-	K13091	-
MD01G1010100	MD01G1010100	MD01G1010100	Chr01:5934101-5939116	WT	OVX	OK	67.1659	48.7164	-0.463322	-1.48636	0.01925	0.0457978	no	ribonucleotide reductase 1	RRM1	ribonucleoside-diphosphate reductase subunit M1	3008	GO:0004748~ribonucleoside-diphosphate reductase activity, thioredoxin disulfide as acceptor;GO:0005524~ATP binding;GO:0005737~cytoplasm;GO:0006260~DNA replication;GO:0009202~deoxyribonucleoside triphosphate biosynthetic process;GO:0009263~deoxyribonucleotide biosynthetic process;GO:0046686~response to cadmium ion;	EC:1.17.4.1	K10807	ko00230~Purine metabolism;ko00240~Pyrimidine metabolism;ko00480~Glutathione metabolism;
MD01G1010900	MD01G1010900	MD01G1010900	Chr01:6047074-6048827	WT	OVX	OK	26.735	25.3364	-0.0775159	-0.289224	0.6736	0.764283	no	and GLY protein 2	-	-	1753	GO:0004842~ubiquitin-protein transferase activity;GO:0010200~response to chitin;GO:0016874~ligase activity;	-	-	-
MD01G1011600	MD01G1011600	MD01G1011600	Chr01:6192338-6205735	WT	OVX	OK	0.14753	0.779735	2.40198	2.42049	0.00085	0.00304436	yes	Transducin/WD40 repeat-like superfamily protein	-	-	2881	GO:0005794~Golgi apparatus;GO:0005829~cytosol;GO:0010008~endosome membrane;GO:0048471~perinuclear region of cytoplasm;	-	-	-
MD01G1011700	MD01G1011700	MD01G1011700	Chr01:6208195-6211079	WT	OVX	OK	19.4497	15.9113	-0.289699	-1.05078	0.15365	0.248799	no	Amino acid kinase family protein	pyrH	uridylate kinase	1411	GO:0005524~ATP binding;GO:0005737~cytoplasm;GO:0006221~pyrimidine nucleotide biosynthetic process;GO:0006364~rRNA processing;GO:0006399~tRNA metabolic process;GO:0009073~aromatic amino acid family biosynthetic process;GO:0009507~chloroplast;GO:0009658~chloroplast organization;GO:0009793~embryo development ending in seed dormancy;GO:0010027~thylakoid membrane organization;GO:0010228~vegetative to …	EC:2.7.4.22	K09903	ko00240~Pyrimidine metabolism;
MD01G1011800	MD01G1011800	MD01G1011800	Chr01:6211134-6212113	WT	OVX	OK	5.35619	3.4301	-0.642956	-1.6327	0.055	0.109853	no	MAP kinase substrate 1	-	-	979	-	-	-	-
MD01G1012000	MD01G1012000	MD01G1012000	Chr01:6225356-6230740	WT	OVX	OK	1.71825	1.22277	-0.490785	-0.757807	0.1904	0.293806	no	ARABIDOPSIS TRITHORAX-RELATED PROTEIN 5	-	-	1609	GO:0005634~nucleus;GO:0008168~methyltransferase activity;GO:0008270~zinc ion binding;GO:0009507~chloroplast;GO:0018024~histone-lysine N-methyltransferase activity;	-	-	-
MD01G1012100	MD01G1012100	MD01G1012100	Chr01:6318379-6322198	WT	OVX	OK	20.7871	20.4294	-0.0250401	-0.0968817	0.9026	0.935251	no	Ribosomal protein L17 family protein	RP-L17, MRPL17, rplQ	large subunit ribosomal protein L17	1074	GO:0003735~structural constituent of ribosome;GO:0005840~ribosome;GO:0006412~translation;	-	K02879	ko03010~Ribosome;
MD01G1012200	MD01G1012200	MD01G1012200	Chr01:6329197-6329780	WT	OVX	NOTEST	0	0.123756	inf	0	1	1	no	-	-	-	583	-	-	-	-
MD01G1012300	MD01G1012300	MD01G1012300	Chr01:6362507-6364889	WT	OVX	OK	32.9982	31.824	-0.0522723	-0.213559	0.7895	0.854179	no	Peptidyl-tRNA hydrolase II (PTH2) family protein	PTH2	peptidyl-tRNA hydrolase, PTH2 family	1111	GO:0004045~aminoacyl-tRNA hydrolase activity;	EC:3.1.1.29	K04794	-
MD01G1012600	MD01G1012600	MD01G1012600	Chr01:6377222-6383668	WT	OVX	OK	84.6641	225.886	1.41577	98.8174	0.12105	0.207879	no	Minichromosome maintenance (MCM2/3/5) family protein	MCM7, CDC47	DNA replication licensing factor MCM7	1467	GO:0003677~DNA binding;GO:0003678~DNA helicase activity;GO:0005524~ATP binding;GO:0005634~nucleus;GO:0005737~cytoplasm;GO:0006268~DNA unwinding involved in DNA replication;GO:0006270~DNA replication initiation;GO:0006306~DNA methylation;GO:0006342~chromatin silencing;GO:0007049~cell cycle;GO:0008283~cell proliferation;GO:0010182~sugar mediated signaling pathway;GO:0042555~MCM complex;GO:0051567~h…	EC:3.6.4.12	K02210	ko03030~DNA replication;
MD01G1013400	MD01G1013400	MD01G1013400	Chr01:6498758-6507690	WT	OVX	OK	8.89142	9.09627	0.0328614	0.0961222	0.8644	0.908741	no	Zinc finger C-x8-C-x5-C-x3-H type family protein	-	-	3304	GO:0003677~DNA binding;GO:0046872~metal ion binding;	-	-	-
MD01G1013500	MD01G1013500	MD01G1013500	Chr01:6515760-6519545	WT	OVX	OK	0.181507	1.13695	2.64707	2.74173	0.01	0.0261499	yes	WRKY DNA-binding protein 13	-	-	1052	GO:0003700~transcription factor activity, sequence-specific DNA binding;GO:0005634~nucleus;GO:0006351~transcription, DNA-templated;GO:0043565~sequence-specific DNA binding;GO:0044212~transcription regulatory region DNA binding;	-	-	-
MD01G1014200	MD01G1014200	MD01G1014200	Chr01:6677500-6681843	WT	OVX	OK	7.92019	6.79527	-0.221005	-0.72613	0.2486	0.360235	no	Leucine-rich receptor-like protein kinase family protein	BRI1	protein brassinosteroid insensitive 1	4343	GO:0000271~polysaccharide biosynthetic process;GO:0002237~response to molecule of bacterial origin;GO:0004672~protein kinase activity;GO:0004674~protein serine/threonine kinase activity;GO:0005496~steroid binding;GO:0005524~ATP binding;GO:0005886~plasma membrane;GO:0006952~defense response;GO:0009729~detection of brassinosteroid stimulus;GO:0009742~brassinosteroid mediated signaling pathway;GO:00…	EC:2.7.10.1 2.7.11.1	K13415	ko04075~Plant hormone signal transduction;
MD01G1014300	MD01G1014300	MD01G1014300	Chr01:6706543-6711067	WT	OVX	OK	10.9174	15.3612	0.492661	1.7334	0.0212	0.0497015	no	Nucleotide-sugar transporter family protein	-	-	1603	GO:0000139~Golgi membrane;GO:0005338~nucleotide-sugar transmembrane transporter activity;GO:0005457~GDP-fucose transmembrane transporter activity;GO:0005459~UDP-galactose transmembrane transporter activity;GO:0005460~UDP-glucose transmembrane transporter activity;GO:0005794~Golgi apparatus;GO:0006863~purine nucleobase transport;GO:0009624~response to nematode;GO:0009833~plant-type primary cell wa…	-	-	-
MD01G1014700	MD01G1014700	MD01G1014700	Chr01:6897223-6900846	WT	OVX	OK	0.844202	1.16789	0.468245	0.618112	0.26585	0.37859	no	Protein of unknown function	-	-	2012	GO:0003677~DNA binding;GO:0003682~chromatin binding;GO:0005634~nucleus;GO:0006351~transcription, DNA-templated;GO:0006355~regulation of transcription, DNA-templated;	-	-	-
MD01G1015800	MD01G1015800	MD01G1015800	Chr01:7242863-7249811	WT	OVX	OK	8.30575	7.65781	-0.117179	-0.311216	0.59045	0.694656	no	ubiquitin-specific protease 27	USP30	ubiquitin carboxyl-terminal hydrolase 30	2077	GO:0006511~ubiquitin-dependent protein catabolic process;GO:0008234~cysteine-type peptidase activity;GO:0016021~integral component of membrane;GO:0036459~ubiquitinyl hydrolase activity;	EC:3.4.19.12	K11851	-
MD01G1016100	MD01G1016100	MD01G1016100	Chr01:7445131-7447155	WT	OVX	OK	2.01179	1.8338	-0.133642	-0.276207	0.6928	0.779617	no	Integrase-type DNA-binding superfamily protein	-	-	1678	GO:0003677~DNA binding;GO:0003700~transcription factor activity, sequence-specific DNA binding;GO:0005634~nucleus;GO:0006351~transcription, DNA-templated;GO:0009620~response to fungus;GO:0009658~chloroplast organization;GO:0009695~jasmonic acid biosynthetic process;GO:0009873~ethylene-activated signaling pathway;GO:0045893~positive regulation of transcription, DNA-templated;GO:0048510~regulation …	-	-	-
MD01G1016500	MD01G1016500	MD01G1016500	Chr01:7541652-7544265	WT	OVX	OK	7.35188	7.39791	0.00900375	0.0263212	0.97305	0.981855	no	Protein of unknown function	-	-	1137	-	-	-	-
MD01G1016600	MD01G1016600	MD01G1016600	Chr01:7583262-7584276	WT	OVX	OK	12.0197	7.75821	-0.631607	-2.01333	0.01645	0.0401082	no	Protein of unknown function	-	-	1014	-	-	-	-
MD01G1016700	MD01G1016700	MD01G1016700	Chr01:7584495-7597035	WT	OVX	OK	11.0237	10.1549	-0.118433	-0.380115	0.6554	0.749339	no	Chaperone DnaJ-domain superfamily protein	-	-	850	GO:0003676~nucleic acid binding;GO:0003964~RNA-directed DNA polymerase activity;GO:0004190~aspartic-type endopeptidase activity;GO:0004519~endonuclease activity;GO:0008270~zinc ion binding;GO:0015074~DNA integration;	-	-	-
MD01G1017000	MD01G1017000	MD01G1017000	Chr01:7613066-7625548	WT	OVX	OK	16.169	12.9145	-0.324239	-1.11211	0.0759	0.142943	no	Putative endonuclease or glycosyl hydrolase	-	-	3747	GO:0005777~peroxisome;GO:0010468~regulation of gene expression;	-	-	-
MD01G1017400	MD01G1017400	MD01G1017400	Chr01:7727779-7740324	WT	OVX	OK	3.93938	3.94104	0.00060986	0.00155175	0.998	0.998446	no	related to KPC1	-	-	3433	GO:0000151~ubiquitin ligase complex;GO:0004842~ubiquitin-protein transferase activity;GO:0006511~ubiquitin-dependent protein catabolic process;GO:0008270~zinc ion binding;GO:0016021~integral component of membrane;GO:0016567~protein ubiquitination;GO:0016874~ligase activity;GO:0030163~protein catabolic process;GO:0034450~ubiquitin-ubiquitin ligase activity;GO:0060154~cellular process regulating ho…	-	-	-
MD01G1017500	MD01G1017500	MD01G1017500	Chr01:7727779-7740324	WT	OVX	OK	2.02626	2.15407	0.0882433	0.0746806	0.9003	0.933743	no	-	-	-	1155	GO:0000151~ubiquitin ligase complex;GO:0004842~ubiquitin-protein transferase activity;GO:0006511~ubiquitin-dependent protein catabolic process;GO:0008270~zinc ion binding;GO:0016021~integral component of membrane;GO:0016567~protein ubiquitination;GO:0016874~ligase activity;GO:0030163~protein catabolic process;GO:0034450~ubiquitin-ubiquitin ligase activity;GO:0060154~cellular process regulating ho…	-	-	-
MD01G1017700	MD01G1017700	MD01G1017700	Chr01:7756114-7761482	WT	OVX	OK	8.81365	9.80847	0.15429	0.422053	0.4648	0.582398	no	putative	-	-	1844	GO:0005634~nucleus;GO:0006952~defense response;GO:0009627~systemic acquired resistance;GO:0009644~response to high light intensity;GO:0010090~trichome morphogenesis;GO:0010150~leaf senescence;GO:0010182~sugar mediated signaling pathway;GO:0016020~membrane;GO:0016021~integral component of membrane;GO:0042542~response to hydrogen peroxide;GO:0048573~photoperiodism, flowering;	-	-	-
MD01G1017900	MD01G1017900	MD01G1017900	Chr01:7781239-7797600	WT	OVX	OK	2.59957	3.20488	0.301993	0.651502	0.24915	0.360408	no	ABC2 homolog 13	ubiB, aarF	ubiquinone biosynthesis protein	2419	GO:0004672~protein kinase activity;GO:0005215~transporter activity;GO:0005524~ATP binding;GO:0005886~plasma membrane;GO:0006744~ubiquinone biosynthetic process;GO:0009941~chloroplast envelope;GO:0010795~regulation of ubiquinone biosynthetic process;GO:0016021~integral component of membrane;GO:0016772~transferase activity, transferring phosphorus-containing groups;	-	K03688	-
MD01G1018100	MD01G1018100	MD01G1018100	Chr01:7826585-7828553	WT	OVX	OK	3.00859	2.9309	-0.0377408	-0.0900038	0.9018	0.934823	no	Leucine-rich receptor-like protein kinase family protein	-	-	1672	GO:0001653~peptide receptor activity;GO:0004672~protein kinase activity;GO:0004675~transmembrane receptor protein serine/threonine kinase activity;GO:0005524~ATP binding;GO:0005829~cytosol;GO:0005886~plasma membrane;GO:0007178~transmembrane receptor protein serine/threonine kinase signaling pathway;GO:0009506~plasmodesma;GO:0009755~hormone-mediated signaling pathway;GO:0016021~integral component …	-	-	-
MD01G1018200	MD01G1018200	MD01G1018200	Chr01:7833825-7835267	WT	OVX	OK	1.88907	2.64752	0.486971	1.04544	0.1743	0.273847	no	Leucine-rich receptor-like protein kinase family protein	-	-	1332	GO:0001653~peptide receptor activity;GO:0004672~protein kinase activity;GO:0004675~transmembrane receptor protein serine/threonine kinase activity;GO:0005524~ATP binding;GO:0005829~cytosol;GO:0005886~plasma membrane;GO:0007178~transmembrane receptor protein serine/threonine kinase signaling pathway;GO:0009506~plasmodesma;GO:0009755~hormone-mediated signaling pathway;GO:0016021~integral component …	-	-	-
MD01G1018600	MD01G1018600	MD01G1018600	Chr01:7933375-7934271	WT	OVX	NOTEST	0	0	0	0	1	1	no	receptor like protein 1	-	-	896	GO:0001653~peptide receptor activity;GO:0004675~transmembrane receptor protein serine/threonine kinase activity;GO:0005524~ATP binding;GO:0005886~plasma membrane;GO:0007178~transmembrane receptor protein serine/threonine kinase signaling pathway;GO:0009506~plasmodesma;GO:0009507~chloroplast;GO:0009755~hormone-mediated signaling pathway;GO:0016021~integral component of membrane;GO:0031625~ubiquiti…	-	-	-
MD01G1018800	MD01G1018800	MD01G1018800	Chr01:8009690-8012830	WT	OVX	OK	3.32442	4.46773	0.42644	0.847634	0.1413	0.233811	no	Protein of unknown function	-	-	1986	GO:0005777~peroxisome;GO:0016021~integral component of membrane;	-	-	-
MD01G1019000	MD01G1019000	MD01G1019000	Chr01:8053057-8056883	WT	OVX	NOTEST	0	0.108687	inf	0	1	1	no	Protein of unknown function	-	-	964	-	-	-	-
MD01G1019500	MD01G1019500	MD01G1019500	Chr01:8121172-8125244	WT	OVX	OK	6.3288	6.83545	0.111104	0.257406	0.65895	0.752332	no	shikimate kinase 1	E2.7.1.71, aroK, aroL	shikimate kinase	1448	GO:0004765~shikimate kinase activity;GO:0005524~ATP binding;GO:0009073~aromatic amino acid family biosynthetic process;GO:0009423~chorismate biosynthetic process;GO:0009507~chloroplast;GO:0009536~plastid;GO:0019632~shikimate metabolic process;GO:0046872~metal ion binding;	EC:2.7.1.71	K00891	ko00400~Phenylalanine, tyrosine and tryptophan biosynthesis;ko01230~Biosynthesis of amino acids;
MD01G1019600	MD01G1019600	MD01G1019600	Chr01:8138772-8142608	WT	OVX	NOTEST	0.432267	0.55956	0.372368	0	1	1	no	Tetratricopeptide repeat (TPR)-like superfamily protein	-	-	3538	-	-	-	-
MD01G1019700	MD01G1019700	MD01G1019700	Chr01:8145483-8154661	WT	OVX	OK	18.3751	17.8615	-0.0409054	-0.126272	0.81835	0.875386	no	2-isopropylmalate synthase 1	leuA	2-isopropylmalate synthase	2452	GO:0003852~2-isopropylmalate synthase activity;GO:0009098~leucine biosynthetic process;GO:0009507~chloroplast;GO:0009570~chloroplast stroma;	EC:2.3.3.13	K01649	ko00290~Valine, leucine and isoleucine biosynthesis;ko00620~Pyruvate metabolism;ko01210~2-Oxocarboxylic acid metabolism;ko01230~Biosynthesis of amino acids;
MD01G1019800	MD01G1019800	MD01G1019800	Chr01:8180103-8187163	WT	OVX	OK	11.4476	13.2891	0.215204	0.722683	0.30135	0.417899	no	GTP-binding protein-related	-	-	1624	GO:0003924~GTPase activity;GO:0005525~GTP binding;GO:0005829~cytosol;GO:0008152~metabolic process;GO:0019003~GDP binding;	-	-	-
MD01G1020100	MD01G1020100	MD01G1020100	Chr01:8291224-8293160	WT	OVX	OK	20.0819	25.6307	0.351978	0.987244	0.152	0.246702	no	Protein of unknown function	-	-	1163	-	-	-	-
MD01G1020300	MD01G1020300	MD01G1020300	Chr01:8309607-8314121	WT	OVX	OK	22.7871	27.3688	0.264315	0.900475	0.14535	0.239073	no	RNA-binding (RRM/RBD/RNP motifs) family protein	HNRNPA1_3	heterogeneous nuclear ribonucleoprotein A1/A3	3472	GO:0000166~nucleotide binding;GO:0003676~nucleic acid binding;GO:0005634~nucleus;GO:0005829~cytosol;GO:0006952~defense response;GO:0008219~cell death;GO:0009693~ethylene biosynthetic process;GO:0009738~abscisic acid-activated signaling pathway;GO:0010150~leaf senescence;GO:0017091~AU-rich element binding;GO:0048255~mRNA stabilization;	-	K12741	ko03040~Spliceosome;
MD01G1020400	MD01G1020400	MD01G1020400	Chr01:8335850-8336308	WT	OVX	NOTEST	0	0	0	0	1	1	no	general control non-repressible 5	-	-	458	GO:0005215~transporter activity;GO:0005524~ATP binding;GO:0009624~response to nematode;GO:0016887~ATPase activity;	-	-	-
MD01G1020500	MD01G1020500	MD01G1020500	Chr01:8337961-8344114	WT	OVX	NOTEST	0	0	0	0	1	1	no	general control non-repressible 5	-	-	1171	GO:0005215~transporter activity;GO:0005524~ATP binding;GO:0009624~response to nematode;GO:0016887~ATPase activity;	-	-	-
MD01G1021000	MD01G1021000	MD01G1021000	Chr01:8378160-8383386	WT	OVX	OK	108.271	129.128	0.254159	1.00458	0.1693	0.26826	no	zinc ion binding	-	-	1170	GO:0005507~copper ion binding;GO:0005730~nucleolus;GO:0005739~mitochondrion;GO:0005753~mitochondrial proton-transporting ATP synthase complex;GO:0006511~ubiquitin-dependent protein catabolic process;GO:0008270~zinc ion binding;GO:0009507~chloroplast;GO:0009555~pollen development;GO:0009853~photorespiration;GO:0015992~proton transport;GO:0016020~membrane;GO:0045263~proton-transporting ATP synthase…	-	-	-
MD01G1021600	MD01G1021600	MD01G1021600	Chr01:8527036-8530926	WT	OVX	OK	2.77088	3.22329	0.218192	0.422316	0.45555	0.573819	no	TGACG motif-binding factor 4	TGA	transcription factor TGA	1819	GO:0003700~transcription factor activity, sequence-specific DNA binding;GO:0005634~nucleus;GO:0006351~transcription, DNA-templated;GO:0009409~response to cold;GO:0043565~sequence-specific DNA binding;	-	K14431	ko04075~Plant hormone signal transduction;
MD01G1021800	MD01G1021800	MD01G1021800	Chr01:8673352-8680761	WT	OVX	OK	3.35102	3.82102	0.189359	0.486913	0.4746	0.591516	no	RING/FYVE/PHD zinc finger superfamily protein	-	-	2226	GO:0008270~zinc ion binding;	-	-	-
MD01G1021900	MD01G1021900	MD01G1021900	Chr01:8673352-8680761	WT	OVX	OK	3.83548	4.03976	0.0748606	0.043859	0.9397	0.960324	no	-	-	-	427	GO:0008270~zinc ion binding;	-	-	-
MD01G1022300	MD01G1022300	MD01G1022300	Chr01:8893667-8908692	WT	OVX	OK	13.0699	13.3681	0.0325409	0.110705	0.86945	0.912347	no	acetyl Co-enzyme a carboxylase biotin carboxylase subunit	accC	acetyl-CoA carboxylase, biotin carboxylase subunit	2153	GO:0003989~acetyl-CoA carboxylase activity;GO:0004075~biotin carboxylase activity;GO:0005524~ATP binding;GO:0006633~fatty acid biosynthetic process;GO:0009507~chloroplast;GO:0046872~metal ion binding;GO:2001295~malonyl-CoA biosynthetic process;	EC:6.4.1.2 6.3.4.14	K01961	ko00061~Fatty acid biosynthesis;ko00620~Pyruvate metabolism;ko00640~Propanoate metabolism;ko01200~Carbon metabolism;ko01212~Fatty acid metabolism;
MD01G1022400	MD01G1022400	MD01G1022400	Chr01:8956592-8964521	WT	OVX	OK	9.58313	13.5812	0.503038	1.23902	0.0995	0.177996	no	NAD(P)-binding Rossmann-fold superfamily protein	-	-	1021	GO:0016491~oxidoreductase activity;	-	-	-
MD01G1022500	MD01G1022500	MD01G1022500	Chr01:8956592-8964521	WT	OVX	OK	4.29509	3.93901	-0.124858	-0.21372	0.70735	0.791365	no	ENTH/VHS family protein	RTT103	regulator of Ty1 transposition protein 103	2045	-	-	K15559	-
MD01G1022700	MD01G1022700	MD01G1022700	Chr01:9004191-9007939	WT	OVX	OK	19.7617	22.343	0.177112	0.633534	0.33765	0.456619	no	SAP domain-containing protein	ACIN1, ACINUS	apoptotic chromatin condensation inducer in the nucleus	2109	GO:0005829~cytosol;GO:0006310~DNA recombination;GO:0007062~sister chromatid cohesion;GO:0009507~chloroplast;GO:0009887~organ morphogenesis;GO:0009888~tissue development;GO:0010332~response to gamma radiation;GO:0010564~regulation of cell cycle process;GO:0010638~positive regulation of organelle organization;GO:0016567~protein ubiquitination;GO:0031048~chromatin silencing by small RNA;GO:0032204~r…	-	K12875	ko03013~RNA transport;ko03015~mRNA surveillance pathway;ko03040~Spliceosome;
MD01G1023000	MD01G1023000	MD01G1023000	Chr01:9036484-9039655	WT	OVX	OK	3.40395	4.70708	0.467622	1.16837	0.0423	0.0884341	no	Coiled-coil domain-containing protein 55 (DUF2040)	CCDC55	coiled-coil domain-containing protein 55	3025	-	-	K13206	-
MD01G1023200	MD01G1023200	MD01G1023200	Chr01:9040437-9054087	WT	OVX	OK	1.10807	1.75455	0.663045	1.06091	0.07185	0.136565	no	RNase L inhibitor protein-related	TSR3	pre-rRNA-processing protein TSR3	2222	GO:0005634~nucleus;GO:0005829~cytosol;GO:0006364~rRNA processing;	-	K09140	-
MD01G1023400	MD01G1023400	MD01G1023400	Chr01:9088601-9090581	WT	OVX	OK	13.8057	13.4926	-0.033094	-0.118121	0.8735	0.91502	no	-	-	-	1592	-	-	-	-
MD01G1023800	MD01G1023800	MD01G1023800	Chr01:9094620-9102640	WT	OVX	OK	13.1934	16.9262	0.359444	0.517925	0.4752	0.592082	no	RNA polymerase Rpb8	RPB8, POLR2H	DNA-directed RNA polymerases I, II, and III subunit RPABC3	698	GO:0006351~transcription, DNA-templated;	-	K03016	ko00230~Purine metabolism;ko00240~Pyrimidine metabolism;ko03020~RNA polymerase;
MD01G1023900	MD01G1023900	MD01G1023900	Chr01:9094620-9102640	WT	OVX	OK	10.3407	10.7347	0.0539497	0.154601	0.7807	0.847926	no	Protein of unknown function	IMMT, FCJ1, MNOS2	mitofilin	3901	GO:0005743~mitochondrial inner membrane;GO:0006486~protein glycosylation;GO:0016021~integral component of membrane;	-	K17785	-
MD01G1024000	MD01G1024000	MD01G1024000	Chr01:9109325-9119640	WT	OVX	OK	7.22991	10.6792	0.562756	1.77031	0.00255	0.00802894	no	binding	-	-	7298	GO:0005737~cytoplasm;GO:0005886~plasma membrane;GO:0009506~plasmodesma;GO:0009832~plant-type cell wall biogenesis;GO:0030244~cellulose biosynthetic process;GO:0051211~anisotropic cell growth;	-	-	-
MD01G1024100	MD01G1024100	MD01G1024100	Chr01:9153041-9156973	WT	OVX	OK	2.63819	2.82511	0.0987564	0.200292	0.7269	0.807026	no	Eukaryotic aspartyl protease family protein	-	-	1996	GO:0004190~aspartic-type endopeptidase activity;GO:0031225~anchored component of membrane;GO:0046658~anchored component of plasma membrane;	-	-	-
MD01G1024400	MD01G1024400	MD01G1024400	Chr01:9238514-9242709	WT	OVX	OK	114.869	76.6443	-0.583741	-2.11618	0.00275	0.0085647	no	aspartate aminotransferase	PAT, AAT	bifunctional aspartate aminotransferase and glutamate/aspartate-prephenate aminotransferase	1751	GO:0003824~catalytic activity;GO:0004069~L-aspartate:2-oxoglutarate aminotransferase activity;GO:0009094~L-phenylalanine biosynthetic process;GO:0009095~aromatic amino acid family biosynthetic process, prephenate pathway;GO:0009507~chloroplast;GO:0009570~chloroplast stroma;GO:0009793~embryo development ending in seed dormancy;GO:0030170~pyridoxal phosphate binding;GO:0033853~aspartate-prephenate …	EC:2.6.1.1 2.6.1.78 2.6.1.79	K15849	ko00350~Tyrosine metabolism;ko00360~Phenylalanine metabolism;ko00400~Phenylalanine, tyrosine and tryptophan biosynthesis;ko00950~Isoquinoline alkaloid biosynthesis;ko00960~Tropane, piperidine and pyridine alkaloid biosynthesis;ko01230~Biosynthesis of amino acids;
MD01G1024900	MD01G1024900	MD01G1024900	Chr01:9335490-9339186	WT	OVX	OK	53.7517	43.1849	-0.315784	-0.956155	0.0903	0.164603	no	Transcription elongation factor (TFIIS) family protein	-	-	1951	GO:0003677~DNA binding;GO:0003746~translation elongation factor activity;GO:0005634~nucleus;GO:0005829~cytosol;GO:0006351~transcription, DNA-templated;GO:0006355~regulation of transcription, DNA-templated;	-	-	-
MD01G1025300	MD01G1025300	MD01G1025300	Chr01:9601885-9603074	WT	OVX	NOTEST	0.389587	0.249717	-0.641649	0	1	1	no	Protein of unknown function (DUF581)	-	-	744	-	-	-	-
MD01G1025400	MD01G1025400	MD01G1025400	Chr01:9697216-9699777	WT	OVX	OK	12.4509	6.62479	-0.910297	-2.28122	5e-05	0.000233664	no	Protein of unknown function (DUF581)	-	-	1700	GO:0004553~hydrolase activity, hydrolyzing O-glycosyl compounds;GO:0005975~carbohydrate metabolic process;GO:0007015~actin filament organization;	-	-	-
MD01G1025700	MD01G1025700	MD01G1025700	Chr01:9778911-9788592	WT	OVX	OK	2.47996	2.55716	0.0442262	0.0735599	0.8977	0.931986	no	-	-	-	1309	-	-	-	-
MD01G1025800	MD01G1025800	MD01G1025800	Chr01:9798037-9803823	WT	OVX	OK	27.3211	18.6673	-0.549501	-1.67736	0.0039	0.0116077	no	Phosphoglycerate mutase family protein	PGAM, gpmA	2,3-bisphosphoglycerate-dependent phosphoglycerate mutase	1745	GO:0004619~phosphoglycerate mutase activity;GO:0006094~gluconeogenesis;GO:0006096~glycolytic process;GO:0046538~2,3-bisphosphoglycerate-dependent phosphoglycerate mutase activity;	EC:5.4.2.11	K01834	ko00010~Glycolysis / Gluconeogenesis;ko00260~Glycine, serine and threonine metabolism;ko01200~Carbon metabolism;ko01230~Biosynthesis of amino acids;
MD01G1026000	MD01G1026000	MD01G1026000	Chr01:9850486-9853400	WT	OVX	OK	8.37789	7.45066	-0.169219	-0.420214	0.46335	0.581094	no	Arabidopsis thaliana protein of unknown function (DUF794)	-	-	1792	GO:0003723~RNA binding;GO:0005739~mitochondrion;	-	-	-
MD01G1026200	MD01G1026200	MD01G1026200	Chr01:9871210-9875576	WT	OVX	OK	27.2936	23.512	-0.215169	-0.668481	0.23885	0.350405	no	Protein of unknown function (DUF630 and DUF632)	-	-	3041	-	-	-	-
MD01G1026400	MD01G1026400	MD01G1026400	Chr01:9875963-9881062	WT	OVX	OK	5.36336	2.14728	-1.32063	-3.34717	5e-05	0.000233664	yes	acyl-CoA oxidase 2	E1.3.3.6, ACOX1, ACOX3	acyl-CoA oxidase	2580	GO:0001676~long-chain fatty acid metabolic process;GO:0003995~acyl-CoA dehydrogenase activity;GO:0003997~acyl-CoA oxidase activity;GO:0005777~peroxisome;GO:0006635~fatty acid beta-oxidation;GO:0009735~response to cytokinin;GO:0043161~proteasome-mediated ubiquitin-dependent protein catabolic process;GO:0043248~proteasome assembly;GO:0048767~root hair elongation;GO:0050660~flavin adenine dinucleoti…	EC:1.3.3.6	K00232	ko00071~Fatty acid degradation;ko00592~alpha-Linolenic acid metabolism;ko01040~Biosynthesis of unsaturated fatty acids;ko01212~Fatty acid metabolism;ko04146~Peroxisome;
MD01G1027000	MD01G1027000	MD01G1027000	Chr01:9939852-9942511	WT	OVX	OK	10.0567	9.89003	-0.0241079	-0.0788083	0.9121	0.941717	no	Protein of unknown function	-	-	1773	-	-	-	-
MD01G1027200	MD01G1027200	MD01G1027200	Chr01:9960128-9961926	WT	OVX	OK	23.3018	23.4262	0.00768106	0.0285162	0.96875	0.979337	no	-	EREBP	EREBP-like factor	1701	GO:0003677~DNA binding;GO:0003700~transcription factor activity, sequence-specific DNA binding;GO:0005634~nucleus;GO:0006351~transcription, DNA-templated;GO:0006970~response to osmotic stress;GO:0009409~response to cold;GO:0009414~response to water deprivation;GO:0009416~response to light stimulus;GO:0009611~response to wounding;GO:0009651~response to salt stress;GO:0009736~cytokinin-activated si…	-	K09286	-
MD01G1027400	MD01G1027400	MD01G1027400	Chr01:10237466-10238358	WT	OVX	OK	593.327	475.485	-0.31943	-1.46499	0.1262	0.214889	no	PLAT/LH2 family protein	-	-	783	-	-	-	-
MD01G1027600	MD01G1027600	MD01G1027600	Chr01:10296897-10302420	WT	OVX	OK	5.15329	5.84458	0.181605	0.336804	0.5372	0.648007	no	Thioredoxin superfamily protein	SCO1_2	protein SCO1/2	978	GO:0005743~mitochondrial inner membrane;GO:0016021~integral component of membrane;GO:0055070~copper ion homeostasis;	-	K07152	-
MD01G1027700	MD01G1027700	MD01G1027700	Chr01:10362400-10364782	WT	OVX	OK	16.6255	22.2899	0.422994	1.5952	0.02225	0.0517781	no	VQ motif-containing protein	-	-	2382	GO:0005634~nucleus;	-	-	-
MD01G1027800	MD01G1027800	MD01G1027800	Chr01:10395933-10399795	WT	OVX	OK	5.48259	1.8816	-1.5429	-3.12823	5e-05	0.000233664	yes	Major facilitator superfamily protein	-	-	1738	GO:0016021~integral component of membrane;GO:0055085~transmembrane transport;	-	-	-
MD01G1027900	MD01G1027900	MD01G1027900	Chr01:10410271-10413686	WT	OVX	OK	43.0866	23.3415	-0.884341	-2.75003	5e-05	0.000233664	no	cysteine-rich RLK (RECEPTOR-like protein kinase) 26	-	-	2451	GO:0001653~peptide receptor activity;GO:0004674~protein serine/threonine kinase activity;GO:0004675~transmembrane receptor protein serine/threonine kinase activity;GO:0005524~ATP binding;GO:0005886~plasma membrane;GO:0007178~transmembrane receptor protein serine/threonine kinase signaling pathway;GO:0009506~plasmodesma;GO:0009755~hormone-mediated signaling pathway;GO:0016021~integral component of…	-	-	-
MD01G1028100	MD01G1028100	MD01G1028100	Chr01:10457411-10459502	WT	OVX	OK	67.6889	34.5909	-0.968526	-2.75858	5e-05	0.000233664	no	Protein of unknown function	-	-	1592	GO:0005768~endosome;GO:0005802~trans-Golgi network;	-	-	-
MD01G1028200	MD01G1028200	MD01G1028200	Chr01:10457411-10459502	WT	OVX	OK	18.454	10.4213	-0.824396	-0.853833	0.14535	0.239073	no	-	-	-	1021	GO:0005768~endosome;GO:0005802~trans-Golgi network;	-	-	-
MD01G1028300	MD01G1028300	MD01G1028300	Chr01:10493710-10501389	WT	OVX	OK	54.9894	31.9995	-0.781104	-2.44677	5e-05	0.000233664	no	ARM-repeat/Tetratricopeptide repeat (TPR)-like protein	-	-	2843	GO:0005886~plasma membrane;	-	-	-
MD01G1028500	MD01G1028500	MD01G1028500	Chr01:10543175-10545259	WT	OVX	OK	49.6674	31.7089	-0.647412	-2.51169	0.0005	0.00189921	no	Exostosin family protein	-	-	2084	-	-	-	-
MD01G1028700	MD01G1028700	MD01G1028700	Chr01:10598199-10599357	WT	OVX	NOTEST	0.525702	0.0626116	-3.06974	0	1	1	no	Exostosin family protein	-	-	1158	GO:0005768~endosome;GO:0005794~Golgi apparatus;GO:0005802~trans-Golgi network;GO:0006486~protein glycosylation;GO:0009826~unidimensional cell growth;GO:0009863~salicylic acid mediated signaling pathway;GO:0009969~xyloglucan biosynthetic process;GO:0010256~endomembrane system organization;GO:0016757~transferase activity, transferring glycosyl groups;GO:0030173~integral component of Golgi membrane;…	-	-	-
MD01G1028800	MD01G1028800	MD01G1028800	Chr01:10609696-10611840	WT	OVX	OK	2.41141	1.69291	-0.510366	-1.04753	0.16925	0.268205	no	-	-	-	1334	-	-	-	-
MD01G1028900	MD01G1028900	MD01G1028900	Chr01:10612043-10616758	WT	OVX	OK	0.650864	0.456436	-0.511944	-0.126565	0.8377	0.889581	no	Tetratricopeptide repeat (TPR)-like superfamily protein	-	-	1927	-	-	-	-
MD01G1029000	MD01G1029000	MD01G1029000	Chr01:10612043-10616758	WT	OVX	OK	59.1571	28.219	-1.06788	-3.17102	5e-05	0.000233664	yes	Protein of unknown function	-	-	2984	-	-	-	-
MD01G1029100	MD01G1029100	MD01G1029100	Chr01:10625693-10635740	WT	OVX	OK	430.051	659.829	0.617585	1.86059	0.01485	0.0367403	no	annexin 2	-	-	1153	GO:0005509~calcium ion binding;GO:0005544~calcium-dependent phospholipid binding;GO:0009408~response to heat;GO:0009409~response to cold;GO:0009414~response to water deprivation;GO:0009651~response to salt stress;	-	-	-
MD01G1029200	MD01G1029200	MD01G1029200	Chr01:10688957-10691225	WT	OVX	NOTEST	0.0327314	0.0274469	-0.254029	0	1	1	no	UDP-glucosyl transferase 85A2	-	-	1581	GO:0016758~transferase activity, transferring hexosyl groups;GO:0035251~UDP-glucosyltransferase activity;GO:1900994~(-)-secologanin biosynthetic process;	-	-	-
MD01G1029300	MD01G1029300,MD01G1029500,XLOC_001929	-,MD01G1029300,MD01G1029500	Chr01:10696149-10701412	WT	OVX	OK	2.23651	2.30389	0.0428274	0.0654531	0.9044	0.936477	no	-	-	-	1854	-	-	-	-
MD01G1029500	MD01G1029500	MD01G1029500	Chr01:10696149-10701412	WT	OVX	OK	0.60097	0.726089	0.272852	0.164242	0.78545	0.851113	no	-	-	-	1319	-	-	-	-
MD01G1029700	MD01G1029700	MD01G1029700	Chr01:10720864-10727431	WT	OVX	OK	30.7976	38.5544	0.324076	1.19192	0.07665	0.144095	no	asparagine synthetase 3	asnB, ASNS	asparagine synthase (glutamine-hydrolysing)	2159	GO:0004066~asparagine synthase (glutamine-hydrolyzing) activity;GO:0005524~ATP binding;GO:0006529~asparagine biosynthetic process;GO:0006541~glutamine metabolic process;GO:0070981~L-asparagine biosynthetic process;	EC:6.3.5.4	K01953	ko00250~Alanine, aspartate and glutamate metabolism;
MD01G1029800	MD01G1029800	MD01G1029800	Chr01:10747396-10750713	WT	OVX	OK	12.703	14.6848	0.209147	0.569185	0.33775	0.456719	no	Nucleotide-sugar transporter family protein	SLC35A1_2_3	solute carrier family 35 (UDP-sugar transporter), member A1/2/3	1190	GO:0000139~Golgi membrane;GO:0005338~nucleotide-sugar transmembrane transporter activity;GO:0005351~sugar:proton symporter activity;GO:0005463~UDP-N-acetylgalactosamine transmembrane transporter activity;GO:0005783~endoplasmic reticulum;GO:0010584~pollen exine formation;GO:0015136~sialic acid transmembrane transporter activity;GO:0015739~sialic acid transport;GO:0015780~nucleotide-sugar transport…	-	K15272	-
MD01G1030100	MD01G1030100	MD01G1030100	Chr01:10786641-10787343	WT	OVX	OK	27.1125	27.7703	0.03458	0.151343	0.88165	0.92095	no	Ribosomal protein L23/L15e family protein	RP-L23, MRPL23, rplW	large subunit ribosomal protein L23	702	GO:0000166~nucleotide binding;GO:0003735~structural constituent of ribosome;GO:0005840~ribosome;GO:0006354~DNA-templated transcription, elongation;GO:0006412~translation;GO:0009220~pyrimidine ribonucleotide biosynthetic process;	-	K02892	ko03010~Ribosome;
MD01G1030600	MD01G1030600	MD01G1030600	Chr01:10844231-10846816	WT	OVX	OK	1.79201	1.92082	0.100142	0.19349	0.79405	0.85764	no	RAB GTPase homolog H1E	RAB6A	Ras-related protein Rab-6A	1146	GO:0000139~Golgi membrane;GO:0003924~GTPase activity;GO:0005525~GTP binding;GO:0005622~intracellular;GO:0005794~Golgi apparatus;GO:0006886~intracellular protein transport;GO:0006890~retrograde vesicle-mediated transport, Golgi to ER;GO:0006891~intra-Golgi vesicle-mediated transport;GO:0007264~small GTPase mediated signal transduction;GO:0008152~metabolic process;GO:0015031~protein transport;GO:00…	-	K07893	-
MD01G1030800	MD01G1030800	MD01G1030800	Chr01:10876226-10884171	WT	OVX	OK	1.32179	1.69929	0.36244	0.548735	0.43465	0.553985	no	-	RAE1, GLE2	mRNA export factor	1666	GO:0005635~nuclear envelope;GO:0005643~nuclear pore;GO:0005829~cytosol;GO:0015031~protein transport;GO:0051028~mRNA transport;GO:0080008~Cul4-RING E3 ubiquitin ligase complex;	-	K14298	ko03013~RNA transport;
MD01G1030900	MD01G1030900	MD01G1030900	Chr01:10876226-10884171	WT	OVX	OK	2.7131	2.6084	-0.0567788	-0.0929812	0.87555	0.916514	no	Mitochondrial substrate carrier family protein	-	-	1783	GO:0005739~mitochondrion;GO:0005743~mitochondrial inner membrane;GO:0009536~plastid;GO:0016021~integral component of membrane;GO:0055085~transmembrane transport;	-	-	-
MD01G1031100	MD01G1031100	MD01G1031100	Chr01:10912717-10939106	WT	OVX	OK	4.63921	4.08979	-0.181854	-0.489963	0.3858	0.505799	no	signal responsive 1	-	-	3769	GO:0003677~DNA binding;GO:0003700~transcription factor activity, sequence-specific DNA binding;GO:0005634~nucleus;GO:0006351~transcription, DNA-templated;GO:0006355~regulation of transcription, DNA-templated;GO:0009409~response to cold;GO:0010150~leaf senescence;GO:0042742~defense response to bacterium;GO:0045893~positive regulation of transcription, DNA-templated;GO:0050832~defense response to f…	-	-	-
MD01G1031200	MD01G1031200	MD01G1031200	Chr01:10947801-10954822	WT	OVX	OK	47.06	29.8568	-0.656441	-2.37401	0.0007	0.00256425	no	ubiquitin-specific protease 3	USP12_46	ubiquitin carboxyl-terminal hydrolase 12/46	1949	GO:0005634~nucleus;GO:0006511~ubiquitin-dependent protein catabolic process;GO:0008234~cysteine-type peptidase activity;GO:0036459~ubiquitinyl hydrolase activity;	EC:3.4.19.12	K11842	-
MD01G1031300	MD01G1031300	MD01G1031300	Chr01:11078184-11079738	WT	OVX	OK	50.5868	41.139	-0.298253	-1.33003	0.11555	0.2006	no	Ribosomal L29 family protein	RP-L29, rpmC	large subunit ribosomal protein L29	947	GO:0003735~structural constituent of ribosome;GO:0005840~ribosome;GO:0006412~translation;GO:0009295~nucleoid;GO:0009507~chloroplast;GO:0009570~chloroplast stroma;GO:0009941~chloroplast envelope;	-	K02904	ko03010~Ribosome;
MD01G1031400	MD01G1031400	MD01G1031400	Chr01:11114129-11118648	WT	OVX	OK	2.93081	2.2821	-0.360938	-0.952533	0.1247	0.21289	no	C-CAP/cofactor C-like domain-containing protein	-	-	4375	GO:0000226~microtubule cytoskeleton organization;GO:0000902~cell morphogenesis;GO:0005737~cytoplasm;GO:0007021~tubulin complex assembly;GO:0007023~post-chaperonin tubulin folding pathway;	-	-	-
MD01G1032000	MD01G1032000	MD01G1032000	Chr01:11244878-11245657	WT	OVX	OK	167.467	103.683	-0.691696	-3.6983	0.0001	0.000444345	no	C2H2 and C2HC zinc fingers superfamily protein	-	-	779	GO:0003676~nucleic acid binding;GO:0005634~nucleus;GO:0006351~transcription, DNA-templated;GO:0010044~response to aluminum ion;GO:0043620~regulation of DNA-templated transcription in response to stress;GO:0045893~positive regulation of transcription, DNA-templated;GO:0046872~metal ion binding;	-	-	-
MD01G1032200	MD01G1032200	MD01G1032200	Chr01:11267574-11274702	WT	OVX	OK	73.4244	42.6063	-0.785194	-2.43284	5e-05	0.000233664	no	leucine-rich repeat transmembrane protein kinase family protein	-	-	2263	GO:0004674~protein serine/threonine kinase activity;GO:0005524~ATP binding;GO:0005886~plasma membrane;GO:0016021~integral component of membrane;	-	-	-
MD01G1032300	MD01G1032300	MD01G1032300	Chr01:11281251-11284346	WT	OVX	OK	9.30632	5.72876	-0.699988	-1.98421	0.00085	0.00304436	no	Pentatricopeptide repeat (PPR) superfamily protein	-	-	2853	GO:0005739~mitochondrion;	-	-	-
MD01G1032400	MD01G1032400	MD01G1032400	Chr01:11301171-11304088	WT	OVX	OK	112.232	92.8403	-0.273661	-1.11396	0.14505	0.238676	no	alpha/beta-Hydrolases superfamily protein	-	-	1378	GO:0003824~catalytic activity;GO:0005886~plasma membrane;	-	-	-
MD01G1032500	MD01G1032500	MD01G1032500	Chr01:11324840-11326810	WT	OVX	NOTEST	0	0.556592	inf	0	1	1	no	Putative membrane lipoprotein	-	-	1212	GO:0030247~polysaccharide binding;	-	-	-
MD01G1032700	MD01G1032700	MD01G1032700	Chr01:11379355-11380503	WT	OVX	OK	77.5182	47.9587	-0.692742	-3.26263	0.0003	0.00120123	no	-	-	-	1148	-	-	-	-
MD01G1032800	MD01G1032800	MD01G1032800	Chr01:11387332-11393283	WT	OVX	OK	20.9801	39.6851	0.919574	3.00179	5e-05	0.000233664	no	MATE efflux family protein	TC.MATE, SLC47A, norM, mdtK, dinF	multidrug resistance protein, MATE family	2350	GO:0009705~plant-type vacuole membrane;GO:0009813~flavonoid biosynthetic process;GO:0010023~proanthocyanidin biosynthetic process;GO:0010231~maintenance of seed dormancy;GO:0015238~drug transmembrane transporter activity;GO:0015297~antiporter activity;GO:0015299~solute:proton antiporter activity;GO:0016021~integral component of membrane;GO:0022857~transmembrane transporter activity;GO:1902600~hyd…	-	K03327	-
MD01G1032900	MD01G1032900	MD01G1032900	Chr01:11417713-11419789	WT	OVX	OK	1.59278	1.95422	0.295046	0.617946	0.35815	0.47759	no	-	ATL6S	E3 ubiquitin-protein ligase ATL6/9/15/31/42/55	2076	GO:0004842~ubiquitin-protein transferase activity;GO:0008270~zinc ion binding;GO:0009737~response to abscisic acid;GO:0009814~defense response, incompatible interaction;GO:0009816~defense response to bacterium, incompatible interaction;GO:0010200~response to chitin;GO:0016020~membrane;GO:0016021~integral component of membrane;GO:0016874~ligase activity;GO:0043562~cellular response to nitrogen lev…	EC:6.3.2.19	K10664	-
MD01G1033400	MD01G1033400	MD01G1033400	Chr01:11577906-11582631	WT	OVX	OK	11.6088	12.1647	0.0674878	0.179072	0.75675	0.829734	no	F-BOX WITH WD-40 2	-	-	1551	GO:0005634~nucleus;GO:0009737~response to abscisic acid;GO:0010608~posttranscriptional regulation of gene expression;GO:0010629~negative regulation of gene expression;GO:0016567~protein ubiquitination;	-	-	-
MD01G1033500	MD01G1033500	MD01G1033500	Chr01:11583061-11598266	WT	OVX	OK	3.2898	3.72036	0.177443	0.261034	0.63005	0.727941	no	Protein of unknown function	-	-	1988	-	-	-	-
MD01G1034000	MD01G1034000	MD01G1034000	Chr01:11649303-11660877	WT	OVX	OK	16.3804	18.1653	0.149217	0.363599	0.5116	0.625255	no	RNA-binding (RRM/RBD/RNP motifs) family protein	PABPN1, PABP2	polyadenylate-binding protein 2	1230	GO:0000166~nucleotide binding;GO:0003676~nucleic acid binding;GO:0003723~RNA binding;GO:0005737~cytoplasm;GO:0016607~nuclear speck;	-	K14396	ko03015~mRNA surveillance pathway;
MD01G1034200	MD01G1034200	MD01G1034200	Chr01:11704942-11707283	WT	OVX	OK	23.1984	34.6357	0.578236	2.27064	0.0035	0.01057	no	RAB GTPase homolog A4A	RAB11A	Ras-related protein Rab-11A	1110	GO:0005525~GTP binding;GO:0005622~intracellular;GO:0005886~plasma membrane;GO:0007264~small GTPase mediated signal transduction;GO:0015031~protein transport;	-	K07904	ko04144~Endocytosis;
MD01G1034300	MD01G1034300	MD01G1034300	Chr01:11707798-11719679	WT	OVX	OK	54.0666	45.5474	-0.247371	-0.854871	0.1864	0.288844	no	S-adenosyl-L-methionine-dependent methyltransferases superfamily protein	NCL1, TRM4	multisite-specific tRNA:(cytosine-C5)-methyltransferase	2687	GO:0000049~tRNA binding;GO:0003723~RNA binding;GO:0005634~nucleus;GO:0016428~tRNA (cytosine-5-)-methyltransferase activity;GO:0030488~tRNA methylation;	EC:2.1.1.202	K15334	-
MD01G1034400	MD01G1034400	MD01G1034400	Chr01:11723359-11725290	WT	OVX	OK	4.75351	6.14947	0.371467	1.00814	0.17785	0.278195	no	Peroxidase superfamily protein	E1.11.1.7	peroxidase	1289	GO:0004601~peroxidase activity;GO:0005576~extracellular region;GO:0005773~vacuole;GO:0005829~cytosol;GO:0006979~response to oxidative stress;GO:0020037~heme binding;GO:0042744~hydrogen peroxide catabolic process;GO:0046872~metal ion binding;	EC:1.11.1.7	K00430	ko00940~Phenylpropanoid biosynthesis;
MD01G1035000	MD01G1035000	MD01G1035000	Chr01:11830720-11833465	WT	OVX	OK	0.974487	0.846344	-0.2034	-0.291597	0.67695	0.766956	no	Protein kinase superfamily protein	-	-	1513	GO:0004672~protein kinase activity;GO:0004674~protein serine/threonine kinase activity;GO:0005524~ATP binding;GO:0009738~abscisic acid-activated signaling pathway;	-	-	-
MD01G1035100	MD01G1035100	MD01G1035100	Chr01:11928959-11934298	WT	OVX	OK	4.78025	7.27429	0.605722	1.68504	0.0138	0.034474	no	GCR2-like 1	-	-	1735	GO:0019898~extrinsic component of membrane;	-	-	-
MD01G1035300	MD01G1035300	MD01G1035300	Chr01:11967724-11969368	WT	OVX	OK	623.216	557.737	-0.160148	-0.941429	0.41	0.529884	no	Histone superfamily protein	-	-	595	GO:0000786~nucleosome;GO:0003677~DNA binding;GO:0005634~nucleus;	-	-	-
MD01G1035400	MD01G1035400	MD01G1035400	Chr01:11990109-11996258	WT	OVX	OK	8.47774	9.01801	0.0891291	0.254202	0.6541	0.748293	no	Protein of unknown function (DUF3550/UPF0682)	-	-	2507	GO:0003714~transcription corepressor activity;GO:0006351~transcription, DNA-templated;	-	-	-
MD01G1035500	MD01G1035500	MD01G1035500	Chr01:12005908-12010142	WT	OVX	OK	9.36255	9.58938	0.0345358	0.0925578	0.8737	0.915166	no	catalytics	RIOK2	RIO kinase 2	1745	GO:0004672~protein kinase activity;GO:0004674~protein serine/threonine kinase activity;GO:0005524~ATP binding;GO:0005634~nucleus;GO:0005737~cytoplasm;GO:0006468~protein phosphorylation;GO:0042254~ribosome biogenesis;	EC:2.7.11.1	K07179	ko03008~Ribosome biogenesis in eukaryotes;
MD01G1035600	MD01G1035600	MD01G1035600	Chr01:12010698-12020013	WT	OVX	OK	2.47567	3.10659	0.327516	0.708664	0.224	0.333771	no	LMBR1-like membrane protein	-	-	2442	GO:0008284~positive regulation of cell proliferation;GO:0016021~integral component of membrane;	-	-	-
MD01G1035900	MD01G1035900	MD01G1035900	Chr01:12089621-12090597	WT	OVX	NOTEST	0.385411	0.521327	0.435788	0	1	1	no	-	-	-	1859	-	-	-	-
MD01G1036100	MD01G1036100	MD01G1036100	Chr01:12104615-12112516	WT	OVX	OK	5.21832	9.7829	0.906678	1.22444	0.1127	0.196736	no	-	-	-	665	-	-	-	-
MD01G1036200	MD01G1036200	MD01G1036200	Chr01:12168140-12170876	WT	OVX	OK	97.9197	101.593	0.0531285	0.180174	0.7901	0.854673	no	homeobox protein 16	-	-	1977	GO:0003700~transcription factor activity, sequence-specific DNA binding;GO:0005634~nucleus;GO:0006351~transcription, DNA-templated;GO:0009737~response to abscisic acid;GO:0009738~abscisic acid-activated signaling pathway;GO:0042803~protein homodimerization activity;GO:0043565~sequence-specific DNA binding;GO:0045893~positive regulation of transcription, DNA-templated;	-	-	-
MD01G1036500	MD01G1036500	MD01G1036500	Chr01:12251523-12257713	WT	OVX	OK	43.1776	32.4219	-0.413318	-1.27563	0.02275	0.0527579	no	GTP cyclohydrolase II	ribBA	3,4-dihydroxy 2-butanone 4-phosphate synthase / GTP cyclohydrolase II	2462	GO:0003935~GTP cyclohydrolase II activity;GO:0005525~GTP binding;GO:0008686~3,4-dihydroxy-2-butanone-4-phosphate synthase activity;GO:0009231~riboflavin biosynthetic process;GO:0009507~chloroplast;GO:0009570~chloroplast stroma;GO:0016020~membrane;GO:0046872~metal ion binding;	EC:4.1.99.12 3.5.4.25	K14652	ko00740~Riboflavin metabolism;
MD01G1036600	MD01G1036600	MD01G1036600	Chr01:12319022-12325684	WT	OVX	OK	3.14643	3.84141	0.287924	0.865677	0.15595	0.251803	no	helicase domain-containing protein / IBR domain-containing protein / zinc finger protein-related	DHX8, PRP22	ATP-dependent RNA helicase DHX8/PRP22	5793	GO:0003676~nucleic acid binding;GO:0005524~ATP binding;GO:0008026~ATP-dependent helicase activity;GO:0008270~zinc ion binding;GO:0009507~chloroplast;	EC:3.6.4.13	K12818	ko03040~Spliceosome;
MD01G1036900	MD01G1036900	MD01G1036900	Chr01:12377699-12379772	WT	OVX	OK	31.0871	25.1422	-0.306205	-1.16343	0.0915	0.166256	no	RING/U-box superfamily protein	-	-	2073	GO:0008270~zinc ion binding;GO:0016021~integral component of membrane;GO:0016567~protein ubiquitination;	-	-	-
MD01G1037000	MD01G1037000	MD01G1037000	Chr01:12395774-12400753	WT	OVX	OK	21.4927	20.9717	-0.0353979	-0.0999472	0.8638	0.908355	no	-	-	-	2047	GO:0000082~G1/S transition of mitotic cell cycle;GO:0001558~regulation of cell growth;GO:0001708~cell fate specification;GO:0003677~DNA binding;GO:0005634~nucleus;GO:0005829~cytosol;GO:0006349~regulation of gene expression by genetic imprinting;GO:0006351~transcription, DNA-templated;GO:0006357~regulation of transcription from RNA polymerase II promoter;GO:0007049~cell cycle;GO:0008356~asymmetric…	-	-	-
MD01G1037100	MD01G1037100,XLOC_001949	-,MD01G1037100	Chr01:12423357-12427940	WT	OVX	OK	10.9465	9.99921	-0.13059	-0.347001	0.55055	0.659791	no	basic helix-loop-helix (bHLH) DNA-binding superfamily protein	-	-	2135	GO:0003677~DNA binding;GO:0003700~transcription factor activity, sequence-specific DNA binding;GO:0005634~nucleus;GO:0006351~transcription, DNA-templated;GO:0006355~regulation of transcription, DNA-templated;	-	-	-
MD01G1037300	MD01G1037300	MD01G1037300	Chr01:12922537-12925602	WT	OVX	OK	8.02233	5.81332	-0.464658	-1.32437	0.032	0.070212	no	-	-	-	2752	GO:0003676~nucleic acid binding;GO:0008270~zinc ion binding;	-	-	-
MD01G1037400	MD01G1037400	MD01G1037400	Chr01:13000804-13006720	WT	OVX	OK	0.694932	1.78164	1.35826	2.39261	0.00125	0.00428487	yes	phosphofructokinase 5	pfkA, PFK	6-phosphofructokinase 1	2084	GO:0003872~6-phosphofructokinase activity;GO:0005524~ATP binding;GO:0005737~cytoplasm;GO:0006002~fructose 6-phosphate metabolic process;GO:0006094~gluconeogenesis;GO:0006096~glycolytic process;GO:0007010~cytoskeleton organization;GO:0009507~chloroplast;GO:0010498~proteasomal protein catabolic process;GO:0046835~carbohydrate phosphorylation;GO:0046872~metal ion binding;	EC:2.7.1.11	K00850	ko00010~Glycolysis / Gluconeogenesis;ko00030~Pentose phosphate pathway;ko00051~Fructose and mannose metabolism;ko00052~Galactose metabolism;ko01200~Carbon metabolism;ko01230~Biosynthesis of amino acids;ko03018~RNA degradation;
MD01G1037500	MD01G1037500	MD01G1037500	Chr01:13025142-13027447	WT	OVX	NOTEST	0.288342	0.289797	0.0072602	0	1	1	no	1	CYCD1_2_4	cyclin D1/2/4, plant	1521	GO:0005634~nucleus;GO:0007049~cell cycle;GO:0051301~cell division;	-	K18810	-
MD01G1037700	MD01G1037700	MD01G1037700	Chr01:13036533-13047599	WT	OVX	OK	40.0003	37.0756	-0.10954	-0.449506	0.5527	0.661844	no	general regulatory factor 8	-	-	1216	GO:0019222~regulation of metabolic process;	-	-	-
MD01G1038000	MD01G1038000	MD01G1038000	Chr01:13089285-13090665	WT	OVX	OK	1.60019	0.963962	-0.731192	-1.29471	0.0857	0.157873	no	uncoupling protein 5	SLC25A11, OGC	solute carrier family 25 (mitochondrial oxoglutarate transporter), member 11	1380	GO:0005310~dicarboxylic acid transmembrane transporter activity;GO:0005743~mitochondrial inner membrane;GO:0006835~dicarboxylic acid transport;GO:0006839~mitochondrial transport;GO:0015992~proton transport;GO:0016021~integral component of membrane;GO:0017077~oxidative phosphorylation uncoupler activity;GO:0031966~mitochondrial membrane;	-	K15104	-
MD01G1038200	MD01G1038200	MD01G1038200	Chr01:13141323-13146773	WT	OVX	OK	4.55759	4.28014	-0.0906125	-0.262438	0.6712	0.762284	no	ubiquitin-specific protease 17	USP36_42	ubiquitin carboxyl-terminal hydrolase 36/42	3236	GO:0004197~cysteine-type endopeptidase activity;GO:0004843~ubiquitin-specific protease activity;GO:0005634~nucleus;GO:0006511~ubiquitin-dependent protein catabolic process;GO:0016579~protein deubiquitination;GO:0036459~ubiquitinyl hydrolase activity;GO:0043161~proteasome-mediated ubiquitin-dependent protein catabolic process;GO:0046872~metal ion binding;GO:0061136~regulation of proteasomal protei…	EC:3.4.19.12	K11855	-
MD01G1038300	MD01G1038300	MD01G1038300	Chr01:13148698-13149585	WT	OVX	OK	3.16923	2.45446	-0.368729	-0.816934	0.35125	0.470498	no	cell wall / vacuolar inhibitor of fructosidase 2	-	-	887	GO:0004857~enzyme inhibitor activity;GO:0005773~vacuole;GO:0030599~pectinesterase activity;GO:0043086~negative regulation of catalytic activity;GO:0080167~response to karrikin;	-	-	-
MD01G1038700	MD01G1038700	MD01G1038700	Chr01:13449290-13453794	WT	OVX	OK	0.250119	1.36619	2.44947	3.06487	0.0005	0.00189921	yes	GDP dissociation inhibitor family protein / Rab GTPase activator family protein	GDI1_2	Rab GDP dissociation inhibitor	1732	GO:0005093~Rab GDP-dissociation inhibitor activity;GO:0005096~GTPase activator activity;GO:0015031~protein transport;GO:0048046~apoplast;	-	K17255	-
MD01G1038800	MD01G1038800	MD01G1038800	Chr01:13454725-13457493	WT	OVX	OK	15.4817	16.9798	0.133263	0.490214	0.55065	0.659875	no	PTPLA	PHS1, PAS2	very-long-chain (3R)-3-hydroxyacyl-CoA dehydratase	1019	GO:0005789~endoplasmic reticulum membrane;GO:0006633~fatty acid biosynthetic process;GO:0007275~multicellular organismal development;GO:0016021~integral component of membrane;GO:0016829~lyase activity;	EC:4.2.1.134	K10703	ko00062~Fatty acid elongation;ko01040~Biosynthesis of unsaturated fatty acids;ko01212~Fatty acid metabolism;
MD01G1038900	MD01G1038900	MD01G1038900	Chr01:13479179-13486049	WT	OVX	OK	0.756645	1.19099	0.654472	0.839421	0.1593	0.255728	no	dual specificity protein phosphatase (DsPTP1) family protein	-	-	1437	GO:0000023~maltose metabolic process;GO:0005634~nucleus;GO:0005982~starch metabolic process;GO:0005983~starch catabolic process;GO:0006470~protein dephosphorylation;GO:0007623~circadian rhythm;GO:0008138~protein tyrosine/serine/threonine phosphatase activity;GO:0009501~amyloplast;GO:0009570~chloroplast stroma;GO:0019203~carbohydrate phosphatase activity;GO:0019252~starch biosynthetic process;GO:0…	-	-	-
MD01G1039100	MD01G1039100	MD01G1039100	Chr01:13488102-13490944	WT	OVX	OK	10.2171	11.6974	0.195199	0.647421	0.44055	0.559561	no	Protein of unknown function	-	-	975	GO:0000139~Golgi membrane;GO:0005768~endosome;GO:0005794~Golgi apparatus;GO:0005802~trans-Golgi network;GO:0007030~Golgi organization;GO:0009306~protein secretion;GO:0009826~unidimensional cell growth;GO:0016021~integral component of membrane;GO:0016192~vesicle-mediated transport;GO:0030173~integral component of Golgi membrane;GO:0031901~early endosome membrane;	-	-	-
MD01G1039200	MD01G1039200	MD01G1039200	Chr01:13495028-13498745	WT	OVX	OK	8.43608	11.341	0.426898	1.36369	0.0365	0.0783311	no	O-fucosyltransferase family protein	-	-	2069	-	-	-	-
MD01G1039300	MD01G1039300	MD01G1039300	Chr01:13512253-13513567	WT	OVX	OK	7.86745	7.36847	-0.0945319	-0.285119	0.73485	0.813321	no	Haloacid dehalogenase-like hydrolase (HAD) superfamily protein	MDP1	magnesium-dependent phosphatase 1	961	GO:0004725~protein tyrosine phosphatase activity;GO:0016791~phosphatase activity;GO:0046872~metal ion binding;GO:0070062~extracellular exosome;	EC:3.1.3.48 3.1.3.-	K17619	-
MD01G1039400	MD01G1039400	MD01G1039400	Chr01:13513672-13517966	WT	OVX	OK	2.74079	2.21538	-0.307035	-0.735008	0.2183	0.327079	no	basic helix-loop-helix (bHLH) DNA-binding superfamily protein	-	-	3292	-	-	-	-
MD01G1039500	MD01G1039500	MD01G1039500	Chr01:13521008-13523887	WT	OVX	OK	3.15678	4.19623	0.410637	1.07308	0.1368	0.22907	no	Protein of unknown function	-	-	1883	-	-	-	-
MD01G1039600	MD01G1039600	MD01G1039600	Chr01:13540978-13542815	WT	OVX	OK	5.84044	6.74403	0.207534	0.390089	0.48505	0.601002	no	-	-	-	1045	-	-	-	-
MD01G1039700	MD01G1039700	MD01G1039700	Chr01:13543848-13551429	WT	OVX	OK	1.92196	2.43955	0.34404	0.568427	0.27165	0.385189	no	Kinase interacting (KIP1-like) family protein	-	-	3210	GO:0005737~cytoplasm;	-	-	-
MD01G1039800	MD01G1039800	MD01G1039800	Chr01:13543848-13551429	WT	OVX	OK	1.83012	1.63513	-0.162526	-0.224212	0.71145	0.794671	no	nicotinamidase 1	-	-	2405	GO:0008936~nicotinamidase activity;GO:0009737~response to abscisic acid;GO:0019365~pyridine nucleotide salvage;	-	-	-
MD01G1039900	MD01G1039900	MD01G1039900	Chr01:13554205-13558425	WT	OVX	OK	10.2563	10.2655	0.00128307	0.00419793	0.9961	0.997191	no	Ribosomal protein S5 domain 2-like superfamily protein	RRP46, EXOSC5	exosome complex component RRP46	1744	GO:0000178~exosome (RNase complex);GO:0000398~mRNA splicing, via spliceosome;GO:0001510~RNA methylation;GO:0003690~double-stranded DNA binding;GO:0003727~single-stranded RNA binding;GO:0004527~exonuclease activity;GO:0004536~deoxyribonuclease activity;GO:0004540~ribonuclease activity;GO:0005622~intracellular;GO:0005730~nucleolus;GO:0006259~DNA metabolic process;GO:0006364~rRNA processing;GO:00066…	-	K12590	ko03018~RNA degradation;
MD01G1040700	MD01G1040700	MD01G1040700	Chr01:13705901-13710774	WT	OVX	OK	49.5929	40.8541	-0.279652	-0.839233	0.14495	0.238581	no	AINTEGUMENTA-like 6	OVM, ANT	AP2-like factor, ANT lineage	3287	GO:0003677~DNA binding;GO:0003700~transcription factor activity, sequence-specific DNA binding;GO:0005634~nucleus;GO:0006351~transcription, DNA-templated;GO:0009873~ethylene-activated signaling pathway;GO:0010492~maintenance of shoot apical meristem identity;GO:0060771~phyllotactic patterning;GO:0060772~leaf phyllotactic patterning;GO:0060774~auxin mediated signaling pathway involved in phyllotac…	-	K09285	-
MD01G1040800	MD01G1040800	MD01G1040800	Chr01:13714219-13717115	WT	OVX	NOTEST	0.375942	0.155061	-1.27768	0	1	1	no	Protein kinase superfamily protein	-	-	1898	GO:0001653~peptide receptor activity;GO:0004672~protein kinase activity;GO:0004675~transmembrane receptor protein serine/threonine kinase activity;GO:0005524~ATP binding;GO:0005634~nucleus;GO:0005737~cytoplasm;GO:0005829~cytosol;GO:0005886~plasma membrane;GO:0007178~transmembrane receptor protein serine/threonine kinase signaling pathway;GO:0009506~plasmodesma;GO:0009623~response to parasitic fun…	-	-	-
MD01G1040900	MD01G1040900	MD01G1040900	Chr01:13779742-13784179	WT	OVX	OK	6.02211	5.50242	-0.130202	-0.378331	0.5695	0.676408	no	Protein of unknown function	-	-	2170	-	-	-	-
MD01G1041100	MD01G1041100	MD01G1041100	Chr01:13816132-13820203	WT	OVX	OK	3.24663	4.32372	0.413328	0.744162	0.19515	0.299695	no	tRNA/rRNA methyltransferase (SpoU) family protein	spoU	RNA methyltransferase, TrmH family	1309	GO:0003723~RNA binding;GO:0006396~RNA processing;GO:0008173~RNA methyltransferase activity;	-	K03437	-
MD01G1041200	MD01G1041200	MD01G1041200	Chr01:13822067-13827916	WT	OVX	OK	2.76711	2.72673	-0.0212082	-0.0404843	0.94285	0.962379	no	Exostosin family protein	-	-	2204	GO:0000139~Golgi membrane;GO:0016021~integral component of membrane;GO:0016757~transferase activity, transferring glycosyl groups;GO:0071555~cell wall organization;	-	-	-
MD01G1041500	MD01G1041500	MD01G1041500	Chr01:13899339-13902102	WT	OVX	OK	1.23263	2.89256	1.23061	2.5892	0.00015	0.000642755	yes	Dof-type zinc finger DNA-binding family protein	-	-	2077	GO:0003677~DNA binding;GO:0003700~transcription factor activity, sequence-specific DNA binding;GO:0005634~nucleus;GO:0006351~transcription, DNA-templated;GO:0006355~regulation of transcription, DNA-templated;GO:0044212~transcription regulatory region DNA binding;GO:0046872~metal ion binding;GO:0048364~root development;	-	-	-
MD01G1041700	MD01G1041700	MD01G1041700	Chr01:13939916-13942741	WT	OVX	OK	2.84034	2.12889	-0.415965	-0.678746	0.2451	0.356792	no	cinnamyl alcohol dehydrogenase 9	E1.1.1.195	cinnamyl-alcohol dehydrogenase	1373	GO:0008270~zinc ion binding;GO:0016491~oxidoreductase activity;GO:0046029~mannitol dehydrogenase activity;	EC:1.1.1.195	K00083	ko00940~Phenylpropanoid biosynthesis;
MD01G1041900	MD01G1041900	MD01G1041900	Chr01:13962511-13963236	WT	OVX	OK	73.1058	28.8885	-1.33949	-6.43244	5e-05	0.000233664	yes	salt tolerance zinc finger	-	-	725	GO:0003677~DNA binding;GO:0003700~transcription factor activity, sequence-specific DNA binding;GO:0005634~nucleus;GO:0006351~transcription, DNA-templated;GO:0009414~response to water deprivation;GO:0009737~response to abscisic acid;GO:0009738~abscisic acid-activated signaling pathway;GO:0009793~embryo development ending in seed dormancy;GO:0010200~response to chitin;GO:0042538~hyperosmotic salini…	-	-	-
MD01G1042400	MD01G1042400	MD01G1042400	Chr01:14056427-14060847	WT	OVX	OK	8.71005	10.0382	0.204747	0.518121	0.35775	0.477156	no	Paxneb protein-related	ELP4	elongator complex protein 4	1566	GO:0005634~nucleus;GO:0005737~cytoplasm;GO:0006351~transcription, DNA-templated;GO:0006357~regulation of transcription from RNA polymerase II promoter;GO:0006979~response to oxidative stress;GO:0007275~multicellular organismal development;GO:0008284~positive regulation of cell proliferation;GO:0009734~auxin-activated signaling pathway;GO:0009737~response to abscisic acid;GO:0009738~abscisic acid-…	-	K11375	-
MD01G1042500	MD01G1042500	MD01G1042500	Chr01:14061749-14063870	WT	OVX	OK	35.7263	71.3009	0.996935	3.72008	5e-05	0.000233664	no	elicitor-activated gene 3-1	-	-	1616	GO:0008270~zinc ion binding;GO:0016491~oxidoreductase activity;GO:0046029~mannitol dehydrogenase activity;	-	-	-
MD01G1043100	MD01G1043100	MD01G1043100	Chr01:14171892-14176054	WT	OVX	NOTEST	0.0160371	0.105939	2.72375	0	1	1	no	cinnamyl alcohol dehydrogenase 9	E1.1.1.195	cinnamyl-alcohol dehydrogenase	1607	GO:0008270~zinc ion binding;GO:0016491~oxidoreductase activity;	EC:1.1.1.195	K00083	ko00940~Phenylpropanoid biosynthesis;
MD01G1043300	MD01G1043300	MD01G1043300	Chr01:14194951-14197226	WT	OVX	OK	2.68449	0.184052	-3.86646	-4.44666	0.0003	0.00120123	yes	Rhamnogalacturonate lyase family protein	RGL4, rhiE	rhamnogalacturonan endolyase	1381	GO:0003824~catalytic activity;GO:0005975~carbohydrate metabolic process;GO:0030246~carbohydrate binding;	EC:4.2.2.23	K18195	-
MD01G1043900	MD01G1043900	MD01G1043900	Chr01:14271556-14277272	WT	OVX	NOTEST	0	0.0269625	inf	0	1	1	no	AGAMOUS-like 21	-	-	921	GO:0003677~DNA binding;GO:0003700~transcription factor activity, sequence-specific DNA binding;GO:0005634~nucleus;GO:0006351~transcription, DNA-templated;GO:0008134~transcription factor binding;	-	-	-
MD01G1044100	MD01G1044100	MD01G1044100	Chr01:14341636-14346730	WT	OVX	NOTEST	0.0683241	0.00940367	-2.8611	0	1	1	no	serine transhydroxymethyltransferase 1	glyA, SHMT	glycine hydroxymethyltransferase	2082	GO:0004372~glycine hydroxymethyltransferase activity;GO:0005634~nucleus;GO:0005739~mitochondrion;GO:0005759~mitochondrial matrix;GO:0005886~plasma membrane;GO:0006544~glycine metabolic process;GO:0006563~L-serine metabolic process;GO:0008266~poly(U) RNA binding;GO:0009534~chloroplast thylakoid;GO:0009570~chloroplast stroma;GO:0009626~plant-type hypersensitive response;GO:0009697~salicylic acid bi…	EC:2.1.2.1	K00600	ko00260~Glycine, serine and threonine metabolism;ko00460~Cyanoamino acid metabolism;ko00630~Glyoxylate and dicarboxylate metabolism;ko00670~One carbon pool by folate;ko01200~Carbon metabolism;ko01230~Biosynthesis of amino acids;
MD01G1044200	MD01G1044200	MD01G1044200	Chr01:14355576-14363301	WT	OVX	OK	37.4312	45.5902	0.284482	0.988005	0.1249	0.21315	no	Zincin-like metalloproteases family protein	prlC	oligopeptidase A	2763	GO:0004222~metalloendopeptidase activity;GO:0005759~mitochondrial matrix;GO:0005829~cytosol;GO:0009507~chloroplast;GO:0009570~chloroplast stroma;GO:0046872~metal ion binding;	EC:3.4.24.70	K01414	-
MD01G1044300	MD01G1044300	MD01G1044300	Chr01:14396124-14396701	WT	OVX	OK	5.73507	2.16247	-1.40713	-3.77913	0.00675	0.0186605	yes	-	-	-	577	GO:0005743~mitochondrial inner membrane;GO:0005886~plasma membrane;GO:0006626~protein targeting to mitochondrion;GO:0018063~cytochrome c-heme linkage;GO:0019243~methylglyoxal catabolic process to D-lactate via S-lactoyl-glutathione;GO:0020037~heme binding;	-	-	-
MD01G1044400	MD01G1044400	MD01G1044400	Chr01:14396782-14398294	WT	OVX	OK	15.0319	19.2326	0.355527	1.39638	0.1688	0.267591	no	putative	-	-	714	GO:0000902~cell morphogenesis;GO:0005856~cytoskeleton;GO:0005886~plasma membrane;GO:0010090~trichome morphogenesis;GO:0030041~actin filament polymerization;GO:0031209~SCAR complex;GO:0042802~identical protein binding;GO:0045010~actin nucleation;GO:0051259~protein oligomerization;GO:0071944~cell periphery;	-	-	-
MD01G1044500	MD01G1044500	MD01G1044500	Chr01:14398634-14405160	WT	OVX	OK	1.85127	1.95526	0.0788408	0.0857745	0.8723	0.914245	no	Leucine-rich repeat protein kinase family protein	-	-	2038	GO:0004674~protein serine/threonine kinase activity;GO:0005524~ATP binding;GO:0009877~nodulation;GO:0016021~integral component of membrane;	-	-	-
MD01G1044600	MD01G1044600	MD01G1044600	Chr01:14411802-14413875	WT	OVX	OK	0.0256809	0.932596	5.18249	2.85942	0.2525	0.363861	no	ABC-2 type transporter family protein	-	-	1770	GO:0005524~ATP binding;GO:0006810~transport;GO:0009624~response to nematode;GO:0010345~suberin biosynthetic process;GO:0016020~membrane;GO:0016021~integral component of membrane;GO:0016887~ATPase activity;	-	-	-
MD01G1044700	MD01G1044700	MD01G1044700	Chr01:14424964-14427599	WT	OVX	OK	4.42392	4.97363	0.168973	0.435134	0.5486	0.658132	no	Protein of unknown function	-	-	1328	GO:0009507~chloroplast;GO:0009535~chloroplast thylakoid membrane;GO:0009941~chloroplast envelope;	-	-	-
MD01G1044900	MD01G1044900	MD01G1044900	Chr01:14441526-14446999	WT	OVX	OK	189.023	203.557	0.106874	0.262316	0.67655	0.766571	no	Protein of unknown function (duplicated DUF1399)	-	-	3041	GO:0005886~plasma membrane;GO:0009738~abscisic acid-activated signaling pathway;GO:0009787~regulation of abscisic acid-activated signaling pathway;GO:0071470~cellular response to osmotic stress;	-	-	-
MD01G1045200	MD01G1045200	MD01G1045200	Chr01:14522448-14523702	WT	OVX	NOTEST	0.356894	0.195208	-0.870479	0	1	1	no	Protein of unknown function	-	-	1080	-	-	-	-
MD01G1045300	MD01G1045300	MD01G1045300	Chr01:14544435-14548532	WT	OVX	OK	3.51707	5.12312	0.542649	1.15195	0.0474	0.0972592	no	Glycosyl hydrolase family protein	-	-	2117	GO:0005578~proteinaceous extracellular matrix;GO:0005773~vacuole;GO:0005774~vacuolar membrane;GO:0005975~carbohydrate metabolic process;GO:0009044~xylan 1,4-beta-xylosidase activity;	-	-	-
MD01G1045500	MD01G1045500	MD01G1045500	Chr01:14582549-14584413	WT	OVX	OK	10.4731	13.5706	0.373794	1.23389	0.0871	0.159935	no	beta HLH protein 93	-	-	1419	GO:0003677~DNA binding;GO:0003700~transcription factor activity, sequence-specific DNA binding;GO:0005634~nucleus;GO:0006351~transcription, DNA-templated;GO:0007275~multicellular organismal development;	-	-	-
MD01G1045600	MD01G1045600	MD01G1045600	Chr01:14585492-14591684	WT	OVX	OK	4.53494	3.83614	-0.241426	-0.635355	0.32275	0.440823	no	Homeodomain-like superfamily protein	-	-	2280	GO:0003677~DNA binding;GO:0003682~chromatin binding;	-	-	-
MD01G1045700	MD01G1045700	MD01G1045700	Chr01:14617667-14618556	WT	OVX	OK	5.87186	1.66966	-1.81426	-4.18297	0.00135	0.00458396	yes	hydroxyproline-rich glycoprotein family protein	-	-	604	GO:0005886~plasma membrane;GO:0016021~integral component of membrane;	-	-	-
MD01G1045800	MD01G1045800	MD01G1045800	Chr01:14633153-14638452	WT	OVX	OK	85.475	95.8049	0.164597	0.488404	0.3879	0.50792	no	indole-3-acetic acid inducible 9	-	-	1899	GO:0003700~transcription factor activity, sequence-specific DNA binding;GO:0005634~nucleus;GO:0006351~transcription, DNA-templated;GO:0006355~regulation of transcription, DNA-templated;GO:0009733~response to auxin;GO:0009734~auxin-activated signaling pathway;	-	-	-
MD01G1045900	MD01G1045900	MD01G1045900	Chr01:14673054-14675905	WT	OVX	OK	9.72487	13.4237	0.465035	1.37721	0.01465	0.0363137	no	Zinc finger (C3HC4-type RING finger) family protein	-	-	2723	-	-	-	-
MD01G1046000	MD01G1046000	MD01G1046000	Chr01:14678756-14682321	WT	OVX	OK	4.46517	5.62161	0.332267	0.774611	0.1787	0.279275	no	LisH/CRA/RING-U-box domains-containing protein	-	-	1996	GO:0005634~nucleus;GO:0005829~cytosol;GO:0008270~zinc ion binding;GO:0016567~protein ubiquitination;GO:0034657~GID complex;GO:0043161~proteasome-mediated ubiquitin-dependent protein catabolic process;GO:0045721~negative regulation of gluconeogenesis;GO:0061630~ubiquitin protein ligase activity;	-	-	-
MD01G1046100	MD01G1046100	MD01G1046100	Chr01:14683317-14686936	WT	OVX	OK	4.53621	5.16259	0.186608	0.507733	0.44535	0.564098	no	LisH/CRA/RING-U-box domains-containing protein	-	-	1945	GO:0005634~nucleus;GO:0005829~cytosol;GO:0008270~zinc ion binding;GO:0016567~protein ubiquitination;GO:0034657~GID complex;GO:0043161~proteasome-mediated ubiquitin-dependent protein catabolic process;GO:0045721~negative regulation of gluconeogenesis;GO:0061630~ubiquitin protein ligase activity;	-	-	-
[truncated: 32,172 more rows]
