# Supplementary material for: Yang cycle enzyme DEP1: its moonlighting functions in PSI and ROS production during leaf senescence
Source: Mol Hortic. 2022 Apr 20;2:10. doi: 10.1186/s43897-022-00031-2 (PMC10514949; doi:10.1186/s43897-022-00031-2)
Supplement: Supplementary file 10 — Additional file 10: Appendix S2. Annotation of all unigenes in the WT and the viral vector-based MdDEP1-silencing apple plantlets. [file 43897_2022_31_MOESM10_ESM.xlsx]

## Sheet: Sheet1
Annotation of all unigenes in the WT and the viral vector-based MdDEP1-silencing apple plantlets
test_id	gene_id	gene	locus	sample_1	sample_2	status	value_1	value_2	log2(fold_change)	test_stat	p_value	q_value	significant	Description	Name	Definition	Length	GO	EC	KO	Pathway
MD00G1000200	MD00G1000200	MD00G1000200	Chr00:37763-43600	WT	anti	OK	14.8672	8.0497	-0.885127	-2.23837	0.0014	0.0047322	no	Ribosomal protein L35	-	-	1064	GO:0003735~structural constituent of ribosome;GO:0005840~ribosome;GO:0006412~translation;	-	-	-
MD00G1000300	MD00G1000300	MD00G1000300	Chr00:37763-43600	WT	anti	OK	0.728924	0.584929	-0.317507	-0.230589	0.7016	0.786741	no	-	-	-	1823	-	-	-	-
MD00G1000500	MD00G1000500	MD00G1000500	Chr00:76635-79216	WT	anti	OK	1.15168	12.3636	3.42428	6.98623	5e-05	0.000233664	yes	Homeodomain-like superfamily protein	-	-	1237	GO:0003677~DNA binding;GO:0003682~chromatin binding;GO:0003700~transcription factor activity, sequence-specific DNA binding;GO:0005634~nucleus;GO:0006351~transcription, DNA-templated;GO:0006355~regulation of transcription, DNA-templated;GO:0010088~phloem development;GO:0010089~xylem development;GO:0045893~positive regulation of transcription, DNA-templated;	-	-	-
MD00G1000600	MD00G1000600	MD00G1000600	Chr00:101955-104814	WT	anti	OK	0.0162377	6.30915	8.60195	1.20581	0.2457	0.357467	no	Domain of unknown function (DUF1995)	-	-	1344	GO:0009507~chloroplast;GO:0019684~photosynthesis, light reaction;GO:0035304~regulation of protein dephosphorylation;	-	-	-
MD00G1000700	MD00G1000700	MD00G1000700	Chr00:105227-109722	WT	anti	OK	7.21941	3.39579	-1.08813	-2.57646	5e-05	0.000233664	yes	Protein of unknown function	-	-	2728	-	-	-	-
MD00G1000800	MD00G1000800	MD00G1000800	Chr00:171085-177192	WT	anti	OK	61.8697	54.9361	-0.171479	-0.545331	0.35505	0.474439	no	Mob1/phocein family protein	-	-	1611	GO:0046872~metal ion binding;	-	-	-
MD00G1001000	MD00G1001000	MD00G1001000	Chr00:238029-244784	WT	anti	OK	2.20845	3.05286	0.467126	0.896866	0.1227	0.210088	no	growth-regulating factor 2	-	-	1778	GO:0005524~ATP binding;GO:0005634~nucleus;GO:0006351~transcription, DNA-templated;GO:0006355~regulation of transcription, DNA-templated;GO:0016818~hydrolase activity, acting on acid anhydrides, in phosphorus-containing anhydrides;	-	-	-
MD00G1001200	MD00G1001200	MD00G1001200	Chr00:282286-284225	WT	anti	OK	0.663857	0.913552	0.460613	0.754268	0.2869	0.401856	no	Protein of unknown function	-	-	1939	GO:0006486~protein glycosylation;GO:0006810~transport;GO:0016021~integral component of membrane;	-	-	-
MD00G1001400	MD00G1001400	MD00G1001400	Chr00:286092-293278	WT	anti	OK	39.7463	42.4052	0.0934194	0.296382	0.61305	0.713835	no	Protein kinase superfamily protein	MAK	male germ cell-associated kinase	3178	GO:0004672~protein kinase activity;GO:0004693~cyclin-dependent protein serine/threonine kinase activity;GO:0005524~ATP binding;GO:0008353~RNA polymerase II carboxy-terminal domain kinase activity;	EC:2.7.11.22	K08829	-
MD00G1001500	MD00G1001500	MD00G1001500	Chr00:294370-299666	WT	anti	OK	9.34623	15.0395	0.686305	2.06919	0.0003	0.00120123	no	S-adenosyl-L-methionine-dependent methyltransferases superfamily protein	-	-	2885	GO:0000139~Golgi membrane;GO:0005768~endosome;GO:0005794~Golgi apparatus;GO:0005802~trans-Golgi network;GO:0008168~methyltransferase activity;GO:0016021~integral component of membrane;	-	-	-
MD00G1001800	MD00G1001800	MD00G1001800	Chr00:387462-391411	WT	anti	OK	12.9685	14.3938	0.150436	0.527717	0.46915	0.586519	no	Protein of unknown function	-	-	1513	-	-	-	-
MD00G1001900	MD00G1001900	MD00G1001900	Chr00:395157-397680	WT	anti	OK	33.0855	16.3269	-1.01895	-4.11529	5e-05	0.000233664	yes	G10 family protein	BUD31, G10	bud site selection protein 31	865	GO:0005634~nucleus;GO:0005829~cytosol;	-	K12873	ko03040~Spliceosome;
MD00G1002000	MD00G1002000	MD00G1002000	Chr00:412393-414050	WT	anti	NOTEST	0.47694	0.158225	-1.59183	0	1	1	no	-	-	-	1657	-	-	-	-
MD00G1002100	MD00G1002100	MD00G1002100	Chr00:443256-446083	WT	anti	OK	136.227	74.8344	-0.86424	-4.13645	5e-05	0.000233664	no	acyl-CoA-binding protein 6	-	-	835	GO:0000062~fatty-acyl-CoA binding;GO:0005829~cytosol;GO:0006810~transport;GO:0006816~calcium ion transport;GO:0006869~lipid transport;GO:0007030~Golgi organization;GO:0008289~lipid binding;GO:0009646~response to absence of light;GO:0009651~response to salt stress;GO:0010264~myo-inositol hexakisphosphate biosynthetic process;GO:0019344~cysteine biosynthetic process;GO:0031210~phosphatidylcholine b…	-	-	-
MD00G1002600	MD00G1002600	MD00G1002600	Chr00:505483-507202	WT	anti	OK	0.217189	4.31234	4.31145	5.5711	5e-05	0.000233664	yes	basic helix-loop-helix (bHLH) DNA-binding superfamily protein	-	-	1349	GO:0003677~DNA binding;GO:0005634~nucleus;GO:0006351~transcription, DNA-templated;GO:0006355~regulation of transcription, DNA-templated;	-	-	-
MD00G1003500	MD00G1003500	MD00G1003500	Chr00:554944-556091	WT	anti	OK	2.55605	0.755697	-1.75804	-3.07733	0.00105	0.00367154	yes	carboxyesterase 20	-	-	1147	GO:0016787~hydrolase activity;GO:0052689~carboxylic ester hydrolase activity;	-	-	-
MD00G1003800	MD00G1003800	MD00G1003800	Chr00:624766-629998	WT	anti	OK	9.70438	11.3006	0.219687	0.634799	0.2832	0.397818	no	phosphoglucomutase	pgm	phosphoglucomutase	2395	GO:0000023~maltose metabolic process;GO:0000272~polysaccharide catabolic process;GO:0000287~magnesium ion binding;GO:0004614~phosphoglucomutase activity;GO:0006006~glucose metabolic process;GO:0006098~pentose-phosphate shunt;GO:0009507~chloroplast;GO:0009570~chloroplast stroma;GO:0009590~detection of gravity;GO:0009664~plant-type cell wall organization;GO:0009941~chloroplast envelope;GO:0010319~s…	EC:5.4.2.2	K01835	ko00010~Glycolysis / Gluconeogenesis;ko00030~Pentose phosphate pathway;ko00052~Galactose metabolism;ko00230~Purine metabolism;ko00500~Starch and sucrose metabolism;ko00520~Amino sugar and nucleotide sugar metabolism;
MD00G1004100	MD00G1004100	MD00G1004100	Chr00:657552-661243	WT	anti	OK	20.8352	26.6796	0.356711	1.36954	0.05865	0.115731	no	pfkB-like carbohydrate kinase family protein	E2.7.1.4, scrK	fructokinase	1632	GO:0004747~ribokinase activity;GO:0005524~ATP binding;GO:0005829~cytosol;GO:0006014~D-ribose metabolic process;GO:0008865~fructokinase activity;GO:0019252~starch biosynthetic process;GO:0046686~response to cadmium ion;	EC:2.7.1.4	K00847	ko00051~Fructose and mannose metabolism;ko00500~Starch and sucrose metabolism;ko00520~Amino sugar and nucleotide sugar metabolism;
MD00G1004200	MD00G1004200	MD00G1004200	Chr00:661720-665434	WT	anti	OK	11.9678	9.94782	-0.266701	-0.820281	0.232	0.342799	no	Protein of unknown function	-	-	1283	-	-	-	-
MD00G1004800	MD00G1004800	MD00G1004800	Chr00:727707-729409	WT	anti	OK	1.27197	0.0482223	-4.72122	-3.23514	0.05635	0.112005	no	Peroxidase superfamily protein	-	-	1702	-	-	-	-
MD00G1004900	MD00G1004900	MD00G1004900	Chr00:735425-737137	WT	anti	OK	22.8066	37.22	0.706629	2.67783	0.0002	0.000835417	no	TCP family transcription factor	-	-	1408	GO:0003677~DNA binding;GO:0003700~transcription factor activity, sequence-specific DNA binding;GO:0005634~nucleus;GO:0006351~transcription, DNA-templated;GO:0006355~regulation of transcription, DNA-templated;GO:0031347~regulation of defense response;	-	-	-
MD00G1005000	MD00G1005000	MD00G1005000	Chr00:738971-742393	WT	anti	OK	5.0662	10.4575	1.04556	2.36113	5e-05	0.000233664	yes	Pentatricopeptide repeat (PPR-like) superfamily protein	-	-	2614	GO:0003824~catalytic activity;GO:0030170~pyridoxal phosphate binding;	-	-	-
MD00G1005100	MD00G1005100	MD00G1005100	Chr00:738971-742393	WT	anti	OK	7.42108	16.2276	1.12875	1.98375	0.00095	0.00336297	yes	Pyridoxal phosphate (PLP)-dependent transferases superfamily protein	-	-	1319	GO:0003824~catalytic activity;GO:0030170~pyridoxal phosphate binding;	-	-	-
MD00G1005200	MD00G1005200	MD00G1005200	Chr00:747304-748723	WT	anti	NOTEST	0	0.260551	inf	0	1	1	no	Glucose-methanol-choline (GMC) oxidoreductase family protein	-	-	1419	-	-	-	-
MD00G1005300	MD00G1005300	MD00G1005300	Chr00:782744-783400	WT	anti	OK	26.1153	22.1309	-0.238833	-1.02369	0.32915	0.447659	no	peptidoglycan-binding LysM domain-containing protein	-	-	656	-	-	-	-
MD00G1005500	MD00G1005500	MD00G1005500	Chr00:788399-790843	WT	anti	OK	0.75154	0.747684	-0.00741953	-0.0126522	0.98215	0.98792	no	Tetratricopeptide repeat (TPR)-like superfamily protein	-	-	2444	-	-	-	-
MD00G1005600	MD00G1005600	MD00G1005600	Chr00:795231-796955	WT	anti	OK	11.8181	2.46446	-2.26165	-5.44808	5e-05	0.000233664	yes	GroES-like zinc-binding alcohol dehydrogenase family protein	SORD, gutB	L-iditol 2-dehydrogenase	1118	GO:0003939~L-iditol 2-dehydrogenase activity;GO:0005737~cytoplasm;GO:0005829~cytosol;GO:0005886~plasma membrane;GO:0008270~zinc ion binding;GO:0009506~plasmodesma;GO:0016491~oxidoreductase activity;GO:0031966~mitochondrial membrane;	EC:1.1.1.14	K00008	ko00040~Pentose and glucuronate interconversions;ko00051~Fructose and mannose metabolism;
MD00G1005700	MD00G1005700	MD00G1005700	Chr00:814437-815890	WT	anti	OK	115.231	175.279	0.605114	1.98203	0.01135	0.0291598	no	GroES-like zinc-binding alcohol dehydrogenase family protein	SORD, gutB	L-iditol 2-dehydrogenase	1314	GO:0003939~L-iditol 2-dehydrogenase activity;GO:0005737~cytoplasm;GO:0005829~cytosol;GO:0005886~plasma membrane;GO:0008270~zinc ion binding;GO:0009506~plasmodesma;GO:0031966~mitochondrial membrane;	EC:1.1.1.14	K00008	ko00040~Pentose and glucuronate interconversions;ko00051~Fructose and mannose metabolism;
MD00G1006000	MD00G1006000	MD00G1006000	Chr00:818413-821324	WT	anti	OK	12.1731	9.96985	-0.288052	-0.759975	0.16835	0.267029	no	TPX2 (targeting protein for Xklp2) protein family	-	-	1687	GO:0005819~spindle;GO:0005874~microtubule;GO:0007067~mitotic nuclear division;	-	-	-
MD00G1006400	MD00G1006400	MD00G1006400	Chr00:837856-839483	WT	anti	OK	5.46425	0.0173629	-8.29787	-2.75544	0.17365	0.273075	no	hAT family dimerisation domain	-	-	1537	GO:0003677~DNA binding;GO:0006310~DNA recombination;GO:0032196~transposition;	-	-	-
MD00G1006700	MD00G1006700	MD00G1006700	Chr00:956048-963639	WT	anti	OK	4.66666	4.22736	-0.142633	-0.375898	0.5005	0.615199	no	receptor-like kinase in flowers 1	-	-	3577	GO:0004672~protein kinase activity;GO:0004674~protein serine/threonine kinase activity;GO:0005524~ATP binding;GO:0005886~plasma membrane;GO:0016021~integral component of membrane;	-	-	-
MD00G1006800	MD00G1006800	MD00G1006800	Chr00:965927-973646	WT	anti	OK	0.00783102	2.72699	8.44389	1.11798	0.24975	0.361008	no	receptor-like kinase in flowers 1	-	-	3206	GO:0004672~protein kinase activity;GO:0004674~protein serine/threonine kinase activity;GO:0005524~ATP binding;GO:0005886~plasma membrane;GO:0016021~integral component of membrane;	-	-	-
MD00G1006900	MD00G1006900	MD00G1006900	Chr00:981112-988196	WT	anti	OK	0.888314	2.40232	1.43529	2.76712	0.0002	0.000835417	yes	receptor-like kinase in flowers 1	-	-	3180	GO:0001653~peptide receptor activity;GO:0004672~protein kinase activity;GO:0004674~protein serine/threonine kinase activity;GO:0004675~transmembrane receptor protein serine/threonine kinase activity;GO:0004702~receptor signaling protein serine/threonine kinase activity;GO:0005524~ATP binding;GO:0005886~plasma membrane;GO:0007178~transmembrane receptor protein serine/threonine kinase signaling pat…	-	-	-
MD00G1007000	MD00G1007000	MD00G1007000	Chr00:989037-992013	WT	anti	OK	0.0321166	0.748703	4.543	2.4805	0.0026	0.00816369	yes	receptor-like kinase in flowers 1	-	-	1994	GO:0001653~peptide receptor activity;GO:0004674~protein serine/threonine kinase activity;GO:0004675~transmembrane receptor protein serine/threonine kinase activity;GO:0004702~receptor signaling protein serine/threonine kinase activity;GO:0005524~ATP binding;GO:0005886~plasma membrane;GO:0007178~transmembrane receptor protein serine/threonine kinase signaling pathway;GO:0009506~plasmodesma;GO:0009…	-	-	-
MD00G1007100	MD00G1007100	MD00G1007100	Chr00:997687-1000353	WT	anti	OK	5.02395	10.4712	1.05953	2.70974	5e-05	0.000233664	yes	Putative adipose-regulatory protein (Seipin)	-	-	2057	-	-	-	-
MD00G1007200	MD00G1007200	MD00G1007200	Chr00:1007740-1010106	WT	anti	OK	2.02738	5.54708	1.45211	3.40879	0.00015	0.000642755	yes	2	NIP	aquaporin NIP	1190	GO:0005215~transporter activity;GO:0016021~integral component of membrane;	-	K09874	-
MD00G1007400	MD00G1007400	MD00G1007400	Chr00:1025346-1026616	WT	anti	OK	14.1038	2.96594	-2.24952	-3.28798	5e-05	0.000233664	yes	-	CTDSP	carboxy-terminal domain RNA polymerase II polypeptide A small phosphatase	729	GO:0004721~phosphoprotein phosphatase activity;GO:0005886~plasma membrane;GO:0007165~signal transduction;GO:0016311~dephosphorylation;GO:0016791~phosphatase activity;	EC:3.1.3.16	K15731	-
MD00G1007500	MD00G1007500	MD00G1007500	Chr00:1025346-1026616	WT	anti	OK	21.4838	24.1845	0.170834	0.710421	0.46135	0.579235	no	Haloacid dehalogenase-like hydrolase (HAD) superfamily protein	CTDSP	carboxy-terminal domain RNA polymerase II polypeptide A small phosphatase	812	GO:0001933~negative regulation of protein phosphorylation;GO:0005634~nucleus;GO:0006470~protein dephosphorylation;GO:0008420~CTD phosphatase activity;GO:0016791~phosphatase activity;GO:0046872~metal ion binding;GO:2000134~negative regulation of G1/S transition of mitotic cell cycle;	EC:3.1.3.16	K15731	-
MD00G1007600	MD00G1007600	MD00G1007600	Chr00:1029797-1033118	WT	anti	OK	12.7442	22.0446	0.790593	2.79749	5e-05	0.000233664	no	RING/FYVE/PHD-type zinc finger family protein	-	-	2128	GO:0046872~metal ion binding;	-	-	-
MD00G1007700	MD00G1007700	MD00G1007700	Chr00:1033186-1037512	WT	anti	OK	49.997	81.0258	0.696539	2.42156	0.00045	0.0017279	no	BES1/BZR1 homolog 4	-	-	1867	GO:0003677~DNA binding;GO:0006351~transcription, DNA-templated;GO:0006355~regulation of transcription, DNA-templated;GO:0009414~response to water deprivation;GO:0009737~response to abscisic acid;GO:0042538~hyperosmotic salinity response;	-	-	-
MD00G1007800	MD00G1007800	MD00G1007800	Chr00:1049862-1055297	WT	anti	OK	7.96986	9.74167	0.289615	0.951855	0.1494	0.24352	no	heat shock transcription factor A4A	HSFF	heat shock transcription factor, other eukaryote	3332	GO:0000302~response to reactive oxygen species;GO:0003700~transcription factor activity, sequence-specific DNA binding;GO:0005634~nucleus;GO:0005737~cytoplasm;GO:0006351~transcription, DNA-templated;GO:0006355~regulation of transcription, DNA-templated;GO:0009408~response to heat;GO:0010200~response to chitin;GO:0042803~protein homodimerization activity;GO:0043565~sequence-specific DNA binding;GO…	-	K09419	-
MD00G1007900	MD00G1007900	MD00G1007900	Chr00:1049862-1055297	WT	anti	OK	0.620401	0.529719	-0.227973	-0.106175	0.84795	0.897337	no	ovate family protein 5	-	-	1593	GO:0005730~nucleolus;GO:0006351~transcription, DNA-templated;GO:0009553~embryo sac development;GO:0030863~cortical cytoskeleton;GO:0045892~negative regulation of transcription, DNA-templated;	-	-	-
MD00G1008100	MD00G1008100	MD00G1008100	Chr00:1064687-1067698	WT	anti	OK	19.5335	12.351	-0.661325	-2.25406	0.0005	0.00189921	no	plant U-box 17	-	-	3011	GO:0004842~ubiquitin-protein transferase activity;GO:0005737~cytoplasm;GO:0009814~defense response, incompatible interaction;GO:0009817~defense response to fungus, incompatible interaction;GO:0016567~protein ubiquitination;GO:0016874~ligase activity;GO:0070696~transmembrane receptor protein serine/threonine kinase binding;	-	-	-
MD00G1008200	MD00G1008200	MD00G1008200	Chr00:1072404-1078655	WT	anti	OK	2.07833	3.58136	0.785083	1.96404	0.0011	0.00382828	no	AAA-type ATPase family protein	-	-	4344	GO:0003677~DNA binding;GO:0003887~DNA-directed DNA polymerase activity;GO:0005524~ATP binding;GO:0006260~DNA replication;GO:0009360~DNA polymerase III complex;	-	-	-
MD00G1008400	MD00G1008400	MD00G1008400	Chr00:1088630-1091673	WT	anti	OK	16.8883	13.6379	-0.308404	-1.10923	0.1484	0.24219	no	ER lumen protein retaining receptor family protein	-	-	1308	GO:0005046~KDEL sequence binding;GO:0005789~endoplasmic reticulum membrane;GO:0005794~Golgi apparatus;GO:0005801~cis-Golgi network;GO:0006621~protein retention in ER lumen;GO:0006914~autophagy;GO:0009414~response to water deprivation;GO:0015031~protein transport;GO:0016021~integral component of membrane;GO:0016192~vesicle-mediated transport;GO:0042538~hyperosmotic salinity response;GO:0046923~ER …	-	-	-
MD00G1008600	MD00G1008600	MD00G1008600	Chr00:1104788-1106390	WT	anti	NOTEST	0.180772	0.092019	-0.974171	0	1	1	no	Plant protein of unknown function (DUF641)	-	-	1602	GO:0009567~double fertilization forming a zygote and endosperm;	-	-	-
MD00G1008700	MD00G1008700	MD00G1008700	Chr00:1116476-1121036	WT	anti	OK	47.1498	48.0707	0.027905	0.0907308	0.8857	0.923737	no	trehalose-phosphatase/synthase 7	TPS	trehalose 6-phosphate synthase/phosphatase	3493	GO:0003824~catalytic activity;GO:0005829~cytosol;GO:0005992~trehalose biosynthetic process;GO:0016757~transferase activity, transferring glycosyl groups;	EC:2.4.1.15 3.1.3.12	K16055	ko00500~Starch and sucrose metabolism;
MD00G1009000	MD00G1009000	MD00G1009000	Chr00:1127483-1137360	WT	anti	OK	33.7133	20.3255	-0.730026	-2.72993	0.0001	0.000444345	no	VALINE-TOLERANT 1	E2.2.1.6S, ilvH, ilvN	acetolactate synthase I/III small subunit	2186	GO:0003984~acetolactate synthase activity;GO:0005829~cytosol;GO:0006094~gluconeogenesis;GO:0006551~leucine metabolic process;GO:0006573~valine metabolic process;GO:0007010~cytoskeleton organization;GO:0009082~branched-chain amino acid biosynthetic process;GO:0009097~isoleucine biosynthetic process;GO:0009099~valine biosynthetic process;GO:0009507~chloroplast;GO:0010498~proteasomal protein catabol…	EC:2.2.1.6	K01653	ko00290~Valine, leucine and isoleucine biosynthesis;ko00650~Butanoate metabolism;ko00660~C5-Branched dibasic acid metabolism;ko00770~Pantothenate and CoA biosynthesis;ko01210~2-Oxocarboxylic acid metabolism;ko01230~Biosynthesis of amino acids;
MD00G1009300	MD00G1009300	MD00G1009300	Chr00:1160730-1166876	WT	anti	OK	0.261941	3.04302	3.53819	4.91887	5e-05	0.000233664	yes	NAD(P)-binding Rossmann-fold superfamily protein	-	-	3077	-	-	-	-
MD00G1009500	MD00G1009500	MD00G1009500	Chr00:1170106-1174101	WT	anti	OK	5.47618	7.13821	0.382394	1.0591	0.16945	0.268422	no	RAB GTPase homolog A1D	RAB11A	Ras-related protein Rab-11A	1161	GO:0003924~GTPase activity;GO:0005525~GTP binding;GO:0005622~intracellular;GO:0005886~plasma membrane;GO:0006886~intracellular protein transport;GO:0006913~nucleocytoplasmic transport;GO:0007264~small GTPase mediated signal transduction;GO:0015031~protein transport;GO:0016020~membrane;	-	K07904	ko04144~Endocytosis;
MD00G1009700	MD00G1009700	MD00G1009700	Chr00:1197145-1207052	WT	anti	OK	5.59287	4.25549	-0.394264	-0.939648	0.0991	0.17744	no	methyl-CPG-binding domain 8	-	-	2159	GO:0008327~methyl-CpG binding;	-	-	-
MD00G1009800	MD00G1009800	MD00G1009800	Chr00:1218247-1224693	WT	anti	OK	1.48436	0.288918	-2.36111	-2.43212	0.0019	0.00620219	yes	Outer arm dynein light chain 1 protein	-	-	3520	GO:0005773~vacuole;	-	-	-
MD00G1009900	MD00G1009900	MD00G1009900	Chr00:1218247-1224693	WT	anti	OK	5.30063	4.11866	-0.363989	-0.801253	0.1707	0.269934	no	Ubiquitin carboxyl-terminal hydrolase family protein	-	-	2153	GO:0006979~response to oxidative stress;GO:0015824~proline transport;	-	-	-
MD00G1010000	MD00G1010000	MD00G1010000	Chr00:1234720-1241024	WT	anti	OK	24.4711	48.2372	0.979068	3.11409	5e-05	0.000233664	no	S-adenosyl-L-methionine-dependent methyltransferases superfamily protein	-	-	3120	GO:0000139~Golgi membrane;GO:0005768~endosome;GO:0005774~vacuolar membrane;GO:0005794~Golgi apparatus;GO:0005802~trans-Golgi network;GO:0007155~cell adhesion;GO:0008168~methyltransferase activity;GO:0008757~S-adenosylmethionine-dependent methyltransferase activity;GO:0009735~response to cytokinin;GO:0010289~homogalacturonan biosynthetic process;GO:0016021~integral component of membrane;GO:0032259…	-	-	-
MD00G1011700	MD00G1011700	MD00G1011700	Chr00:1416863-1426428	WT	anti	OK	1.1863	8.49873	2.84078	4.25717	5e-05	0.000233664	yes	Disease resistance protein (TIR-NBS-LRR class) family	-	-	3075	GO:0005524~ATP binding;GO:0007165~signal transduction;GO:0042742~defense response to bacterium;GO:0043531~ADP binding;	-	-	-
MD00G1012200	MD00G1012200	MD00G1012200	Chr00:1510462-1514120	WT	anti	OK	11.6356	24.7632	1.08965	3.85441	5e-05	0.000233664	yes	triosephosphate isomerase	TPI, tpiA	triosephosphate isomerase (TIM)	1319	GO:0004807~triose-phosphate isomerase activity;GO:0005737~cytoplasm;GO:0006094~gluconeogenesis;GO:0006096~glycolytic process;GO:0006098~pentose-phosphate shunt;	EC:5.3.1.1	K01803	ko00010~Glycolysis / Gluconeogenesis;ko00051~Fructose and mannose metabolism;ko00562~Inositol phosphate metabolism;ko00710~Carbon fixation in photosynthetic organisms;ko01200~Carbon metabolism;ko01230~Biosynthesis of amino acids;
MD00G1012300	MD00G1012300	MD00G1012300	Chr00:1522149-1525255	WT	anti	OK	21.876	86.3938	1.98158	6.96402	5e-05	0.000233664	yes	Protein kinase superfamily protein	-	-	1942	GO:0004674~protein serine/threonine kinase activity;GO:0004713~protein tyrosine kinase activity;GO:0005524~ATP binding;GO:0009507~chloroplast;	-	-	-
MD00G1012400	MD00G1012400	MD00G1012400	Chr00:1525356-1528900	WT	anti	OK	3.07997	4.82743	0.648338	1.45558	0.0118	0.0301456	no	Protein kinase superfamily protein	-	-	2165	GO:0001653~peptide receptor activity;GO:0004672~protein kinase activity;GO:0004675~transmembrane receptor protein serine/threonine kinase activity;GO:0005524~ATP binding;GO:0005634~nucleus;GO:0005737~cytoplasm;GO:0005886~plasma membrane;GO:0007178~transmembrane receptor protein serine/threonine kinase signaling pathway;GO:0009506~plasmodesma;GO:0009536~plastid;GO:0009755~hormone-mediated signalin…	-	-	-
MD00G1012600	MD00G1012600	MD00G1012600	Chr00:1574278-1582208	WT	anti	OK	5.34438	10.0401	0.909672	2.70495	5e-05	0.000233664	no	XH/XS domain-containing protein	-	-	4741	GO:0004526~ribonuclease P activity;GO:0005655~nucleolar ribonuclease P complex;GO:0008168~methyltransferase activity;GO:0031047~gene silencing by RNA;GO:0080188~RNA-directed DNA methylation;GO:0090502~RNA phosphodiester bond hydrolysis, endonucleolytic;	-	-	-
MD00G1012800	MD00G1012800,MD00G1012900	MD00G1012800,MD00G1012900	Chr00:1583464-1602918	WT	anti	OK	1.08688	1.93588	0.832791	0.679639	0.3464	0.465541	no	Glucose-methanol-choline (GMC) oxidoreductase family protein	E4.1.2.10	mandelonitrile lyase	2271	GO:0005773~vacuole;GO:0016614~oxidoreductase activity, acting on CH-OH group of donors;GO:0033095~aleurone grain;GO:0046593~mandelonitrile lyase activity;GO:0050660~flavin adenine dinucleotide binding;	EC:4.1.2.10	K08248	ko00460~Cyanoamino acid metabolism;
MD00G1012900	MD00G1012900	MD00G1012900	Chr00:1583464-1602918	WT	anti	OK	10.4894	5.41934	-0.95274	-1.50494	0.0184	0.0441025	no	Glucose-methanol-choline (GMC) oxidoreductase family protein	E4.1.2.10	mandelonitrile lyase	1992	GO:0005773~vacuole;GO:0016614~oxidoreductase activity, acting on CH-OH group of donors;GO:0033095~aleurone grain;GO:0046593~mandelonitrile lyase activity;GO:0050660~flavin adenine dinucleotide binding;	EC:4.1.2.10	K08248	ko00460~Cyanoamino acid metabolism;
MD00G1013000	MD00G1013000	MD00G1013000	Chr00:1626547-1631163	WT	anti	OK	2.88756	6.9431	1.26573	3.29713	5e-05	0.000233664	yes	Glucose-methanol-choline (GMC) oxidoreductase family protein	E4.1.2.10	mandelonitrile lyase	2072	GO:0005773~vacuole;GO:0016614~oxidoreductase activity, acting on CH-OH group of donors;GO:0033095~aleurone grain;GO:0046593~mandelonitrile lyase activity;GO:0050660~flavin adenine dinucleotide binding;	EC:4.1.2.10	K08248	ko00460~Cyanoamino acid metabolism;
MD00G1013300	MD00G1013300	MD00G1013300	Chr00:1673158-1679026	WT	anti	OK	6.81809	0.00979593	-9.44297	-1.28697	0.20645	0.31324	no	Glucose-methanol-choline (GMC) oxidoreductase family protein	E4.1.2.10	mandelonitrile lyase	2042	GO:0005773~vacuole;GO:0016614~oxidoreductase activity, acting on CH-OH group of donors;GO:0033095~aleurone grain;GO:0046593~mandelonitrile lyase activity;GO:0050660~flavin adenine dinucleotide binding;	EC:4.1.2.10	K08248	ko00460~Cyanoamino acid metabolism;
MD00G1013500	MD00G1013500	MD00G1013500	Chr00:1701691-1705507	WT	anti	OK	5.34715	10.1421	0.923514	2.02534	0.00055	0.0020699	no	putative endonuclease or glycosyl hydrolase with C2H2-type zinc finger domain	-	-	2504	GO:0003676~nucleic acid binding;GO:0008270~zinc ion binding;	-	-	-
MD00G1013600	MD00G1013600	MD00G1013600	Chr00:1706212-1710046	WT	anti	OK	2.40081	56.4034	4.55419	12.021	5e-05	0.000233664	yes	expansin A4	-	-	1654	GO:0005576~extracellular region;GO:0005618~cell wall;GO:0005829~cytosol;GO:0006949~syncytium formation;GO:0009505~plant-type cell wall;GO:0009506~plasmodesma;GO:0009664~plant-type cell wall organization;GO:0016020~membrane;	-	-	-
MD00G1013700	MD00G1013700	MD00G1013700	Chr00:1718540-1724128	WT	anti	OK	4.51772	10.3607	1.19746	3.48842	5e-05	0.000233664	yes	-	-	-	3606	-	-	-	-
MD00G1014000	MD00G1014000	MD00G1014000	Chr00:1743825-1751580	WT	anti	OK	1.03452	4.87993	2.2379	5.25215	5e-05	0.000233664	yes	-	-	-	4617	GO:0008270~zinc ion binding;	-	-	-
MD00G1014100	MD00G1014100	MD00G1014100	Chr00:1751704-1758897	WT	anti	OK	0.312753	1.31177	2.06842	1.51584	0.04065	0.0856021	no	-	-	-	1537	GO:0016788~hydrolase activity, acting on ester bonds;	-	-	-
MD00G1014200	MD00G1014200	MD00G1014200	Chr00:1751704-1758897	WT	anti	OK	0.200497	1.24431	2.63369	4.13361	5e-05	0.000233664	yes	-	-	-	6889	GO:0003677~DNA binding;	-	-	-
MD00G1014300	MD00G1014300	MD00G1014300	Chr00:1790438-1793072	WT	anti	OK	4.22421	0.0676915	-5.96356	-5.58607	0.00165	0.00547818	yes	Leucine-rich repeat (LRR) family protein	-	-	2288	GO:0005199~structural constituent of cell wall;	-	-	-
MD00G1014500	MD00G1014500	MD00G1014500	Chr00:1803479-1803730	WT	anti	OK	7.94771	17.206	1.1143	13.6504	0.2173	0.325946	no	-	-	-	251	-	-	-	-
MD00G1014900	MD00G1014900	MD00G1014900	Chr00:2149338-2152044	WT	anti	OK	0	1.85161	inf	#NAME?	5e-05	0.000233664	yes	laccase 14	E1.10.3.2	laccase	1877	GO:0005507~copper ion binding;GO:0046274~lignin catabolic process;GO:0048046~apoplast;GO:0052716~hydroquinone:oxygen oxidoreductase activity;	EC:1.10.3.2	K05909	-
MD00G1015500	MD00G1015500	MD00G1015500	Chr00:2242081-2249276	WT	anti	OK	12.9136	1.64441	-2.97324	-5.11761	5e-05	0.000233664	yes	polypeptide 7	-	-	1615	-	-	-	-
MD00G1015700	MD00G1015700	MD00G1015700	Chr00:2242081-2249276	WT	anti	OK	2.11698	0.225913	-3.22817	-1.76576	0.0564	0.112091	no	Acetamidase/Formamidase family protein	E3.5.1.49	formamidase	2964	GO:0004328~formamidase activity;GO:0005634~nucleus;GO:0005829~cytosol;GO:0006807~nitrogen compound metabolic process;GO:0016811~hydrolase activity, acting on carbon-nitrogen (but not peptide) bonds, in linear amides;	EC:3.5.1.49	K01455	ko00460~Cyanoamino acid metabolism;ko00630~Glyoxylate and dicarboxylate metabolism;ko00910~Nitrogen metabolism;ko01200~Carbon metabolism;
MD00G1015800	MD00G1015800	MD00G1015800	Chr00:2268311-2269883	WT	anti	OK	54.2756	12.3039	-2.14119	-7.86099	5e-05	0.000233664	yes	LOB domain-containing protein 38	-	-	1485	-	-	-	-
MD00G1016300	MD00G1016300	MD00G1016300	Chr00:2343300-2345921	WT	anti	OK	0.496678	0.746581	0.587987	0.970863	0.1575	0.253784	no	-	-	-	2621	GO:0003676~nucleic acid binding;	-	-	-
MD00G1016400	MD00G1016400	MD00G1016400	Chr00:2374254-2376478	WT	anti	OK	2.16614	3.9691	0.873684	2.10949	0.0019	0.00620219	no	Ubiquitin carboxyl-terminal hydrolase family protein	-	-	2224	-	-	-	-
MD00G1016500	MD00G1016500	MD00G1016500	Chr00:2386243-2387751	WT	anti	OK	0.822516	0.018217	-5.49669	-1.50215	0.1386	0.230627	no	indole-3-acetic acid inducible 30	IAA	auxin-responsive protein IAA	1211	GO:0003700~transcription factor activity, sequence-specific DNA binding;GO:0005634~nucleus;GO:0006351~transcription, DNA-templated;GO:0006355~regulation of transcription, DNA-templated;GO:0009630~gravitropism;GO:0009647~skotomorphogenesis;GO:0009733~response to auxin;GO:0009734~auxin-activated signaling pathway;GO:0010588~cotyledon vascular tissue pattern formation;GO:0048364~root development;	-	K14484	ko04075~Plant hormone signal transduction;
MD00G1016700	MD00G1016700	MD00G1016700	Chr00:2399355-2414212	WT	anti	OK	13.7439	10.8272	-0.344126	-1.12593	0.06145	0.120262	no	sister chromatid cohesion 1 protein 4	-	-	5712	GO:0000228~nuclear chromosome;GO:0000775~chromosome, centromeric region;GO:0006346~methylation-dependent chromatin silencing;GO:0007062~sister chromatid cohesion;GO:0007067~mitotic nuclear division;GO:0016246~RNA interference;GO:0051301~cell division;GO:0070601~centromeric sister chromatid cohesion;	-	-	-
MD00G1016800	MD00G1016800	MD00G1016800	Chr00:2418569-2428745	WT	anti	OK	45.2533	28.2181	-0.681401	-2.52591	0.0006	0.00223785	no	beta glucosidase 42	E3.2.1.21	beta-glucosidase	1947	GO:0005829~cytosol;GO:0008422~beta-glucosidase activity;GO:0030245~cellulose catabolic process;GO:0071281~cellular response to iron ion;GO:0071369~cellular response to ethylene stimulus;GO:0071732~cellular response to nitric oxide;	EC:3.2.1.21	K01188	ko00460~Cyanoamino acid metabolism;ko00500~Starch and sucrose metabolism;ko00940~Phenylpropanoid biosynthesis;
MD00G1016900	MD00G1016900	MD00G1016900	Chr00:2472760-2477001	WT	anti	OK	23.7783	9.35776	-1.34541	-3.24243	5e-05	0.000233664	yes	Lateral organ boundaries (LOB) domain family protein	-	-	1539	GO:0005634~nucleus;GO:0005654~nucleoplasm;GO:0009799~specification of symmetry;GO:0009943~adaxial/abaxial axis specification;GO:0009944~polarity specification of adaxial/abaxial axis;GO:0009954~proximal/distal pattern formation;GO:0048441~petal development;	-	-	-
MD00G1017000	MD00G1017000	MD00G1017000	Chr00:2493946-2496616	WT	anti	OK	23.0548	18.1233	-0.347223	-1.26087	0.0595	0.117093	no	Tetratricopeptide repeat (TPR)-like superfamily protein	-	-	2362	GO:0005739~mitochondrion;	-	-	-
MD00G1017100	MD00G1017100	MD00G1017100	Chr00:2497138-2502097	WT	anti	OK	21.0759	15.0019	-0.490446	-1.4215	0.0095	0.0250149	no	RNA binding (RRM/RBD/RNP motifs) family protein	HTATSF1	HIV Tat-specific factor 1	1854	GO:0000166~nucleotide binding;GO:0000184~nuclear-transcribed mRNA catabolic process, nonsense-mediated decay;GO:0003729~mRNA binding;GO:0005634~nucleus;GO:0005829~cytosol;GO:0006346~methylation-dependent chromatin silencing;GO:0009910~negative regulation of flower development;GO:0016246~RNA interference;	-	K13093	-
MD00G1017200	MD00G1017200	MD00G1017200	Chr00:2502880-2503881	WT	anti	OK	73.458	18.0822	-2.02235	-7.94737	5e-05	0.000233664	yes	Protein of unknown function	-	-	1001	-	-	-	-
MD00G1017300	MD00G1017300	MD00G1017300	Chr00:2504787-2508867	WT	anti	OK	76.4131	79.4632	0.0564667	0.207318	0.7631	0.834605	no	Plant stearoyl-acyl-carrier-protein desaturase family protein	DESA1	acyl-[acyl-carrier-protein] desaturase	1630	GO:0006633~fatty acid biosynthetic process;GO:0009507~chloroplast;GO:0045300~acyl-[acyl-carrier-protein] desaturase activity;GO:0046872~metal ion binding;	EC:1.14.19.2	K03921	ko00061~Fatty acid biosynthesis;ko01040~Biosynthesis of unsaturated fatty acids;ko01212~Fatty acid metabolism;
MD00G1017400	MD00G1017400	MD00G1017400	Chr00:2513329-2519912	WT	anti	OK	14.7683	5.70447	-1.37234	-3.95048	5e-05	0.000233664	yes	chromatin assembly factor-1 (FASCIATA1) (FAS1)	CHAF1A	chromatin assembly factor 1 subunit A	3234	GO:0000278~mitotic cell cycle;GO:0000724~double-strand break repair via homologous recombination;GO:0005634~nucleus;GO:0006260~DNA replication;GO:0006270~DNA replication initiation;GO:0006275~regulation of DNA replication;GO:0006306~DNA methylation;GO:0006310~DNA recombination;GO:0006325~chromatin organization;GO:0006334~nucleosome assembly;GO:0006351~transcription, DNA-templated;GO:0006355~regul…	-	K10750	-
MD00G1017700	MD00G1017700	MD00G1017700	Chr00:2745527-2747100	WT	anti	OK	3.59684	5.26782	0.550474	0.697456	0.23755	0.349013	no	-	-	-	901	GO:0016021~integral component of membrane;GO:0016192~vesicle-mediated transport;	-	-	-
MD00G1018100	MD00G1018100	MD00G1018100	Chr00:2932025-2940543	WT	anti	OK	0.461908	0.772886	0.74265	0.8802	0.1331	0.224014	no	Protein of unknown function	-	-	4229	-	-	-	-
MD00G1018600	MD00G1018600	MD00G1018600	Chr00:3143724-3146671	WT	anti	OK	89.8044	145.811	0.699247	2.70614	0.0003	0.00120123	no	general regulatory factor 2	-	-	1314	-	-	-	-
MD00G1018700	MD00G1018700	MD00G1018700	Chr00:3198469-3199890	WT	anti	OK	185.957	289.455	0.638368	2.60506	0.00155	0.00518481	no	hemoglobin 1	-	-	1032	GO:0005506~iron ion binding;GO:0015671~oxygen transport;GO:0019825~oxygen binding;GO:0020037~heme binding;	-	-	-
MD00G1018800	MD00G1018800	MD00G1018800	Chr00:3205405-3206949	WT	anti	OK	47.8319	23.9246	-0.999481	-7.82425	0.00455	0.0132758	no	hemoglobin 1	-	-	791	-	-	-	-
MD00G1018900	MD00G1018900	MD00G1018900	Chr00:3293933-3296784	WT	anti	OK	437.548	426.366	-0.0373507	-0.151826	0.8614	0.90663	no	Ribosomal protein L13 family protein	RP-L13Ae, RPL13A	large subunit ribosomal protein L13Ae	970	GO:0003735~structural constituent of ribosome;GO:0006412~translation;GO:0015934~large ribosomal subunit;GO:0022625~cytosolic large ribosomal subunit;GO:0022626~cytosolic ribosome;	-	K02872	ko03010~Ribosome;
MD00G1019100	MD00G1019100	MD00G1019100	Chr00:3347423-3360413	WT	anti	OK	8.88329	4.49821	-0.981744	-2.72614	0.00015	0.000642755	no	cytochrome B5 isoform B	-	-	1421	GO:0005783~endoplasmic reticulum;GO:0005789~endoplasmic reticulum membrane;GO:0016021~integral component of membrane;GO:0016126~sterol biosynthetic process;GO:0019745~pentacyclic triterpenoid biosynthetic process;GO:0020037~heme binding;GO:0043447~alkane biosynthetic process;GO:0046872~metal ion binding;GO:0055114~oxidation-reduction process;	-	-	-
MD00G1019200	MD00G1019200	MD00G1019200	Chr00:3416133-3432339	WT	anti	OK	2.81889	9.87967	1.80934	3.81525	5e-05	0.000233664	yes	plastid transcriptionally active 4	pspA	phage shock protein A	1522	GO:0009508~plastid chromosome;GO:0009534~chloroplast thylakoid;GO:0009535~chloroplast thylakoid membrane;GO:0009570~chloroplast stroma;GO:0009706~chloroplast inner membrane;GO:0009941~chloroplast envelope;GO:0010027~thylakoid membrane organization;GO:0016050~vesicle organization;	-	K03969	-
MD00G1019700	MD00G1019700	MD00G1019700	Chr00:3612211-3625876	WT	anti	OK	9.33746	11.7826	0.335552	1.03348	0.0662	0.127658	no	kinesin like protein for actin based chloroplast movement 1	-	-	4460	GO:0003777~microtubule motor activity;GO:0005524~ATP binding;GO:0005871~kinesin complex;GO:0005874~microtubule;GO:0005886~plasma membrane;GO:0007018~microtubule-based movement;GO:0009903~chloroplast avoidance movement;GO:0009904~chloroplast accumulation movement;	-	-	-
MD00G1020200	MD00G1020200	MD00G1020200	Chr00:3699160-3706059	WT	anti	OK	5.38546	4.29104	-0.327742	-0.852104	0.148	0.241695	no	Transducin family protein / WD-40 repeat family protein	-	-	4739	GO:0005634~nucleus;GO:0005829~cytosol;GO:0006351~transcription, DNA-templated;GO:0006355~regulation of transcription, DNA-templated;GO:0010072~primary shoot apical meristem specification;	-	-	-
MD00G1020300	MD00G1020300	MD00G1020300	Chr00:3718950-3727682	WT	anti	OK	1.41612	0.924086	-0.61584	-1.4113	0.01785	0.042996	no	putative	-	-	7456	GO:0005524~ATP binding;GO:0005737~cytoplasm;GO:0007165~signal transduction;GO:0009626~plant-type hypersensitive response;GO:0043531~ADP binding;	-	-	-
MD00G1020400	MD00G1020400	MD00G1020400	Chr00:3718950-3727682	WT	anti	NOTEST	0.405878	0.199251	-1.02646	0	1	1	no	putative	-	-	2501	GO:0000166~nucleotide binding;GO:0005524~ATP binding;GO:0006952~defense response;GO:0007165~signal transduction;GO:0009817~defense response to fungus, incompatible interaction;GO:0043531~ADP binding;	-	-	-
MD00G1020600	MD00G1020600	MD00G1020600	Chr00:3728081-3736931	WT	anti	OK	3.50208	2.61735	-0.420108	-1.23516	0.0352	0.076015	no	AP2/B3-like transcriptional factor family protein	-	-	7559	GO:0005524~ATP binding;GO:0007165~signal transduction;GO:0009817~defense response to fungus, incompatible interaction;GO:0043531~ADP binding;GO:2000071~regulation of defense response by callose deposition;	-	-	-
MD00G1020800	MD00G1020800	MD00G1020800	Chr00:3738625-3740611	WT	anti	NOTEST	0.392804	0.240092	-0.710219	0	1	1	no	-	-	-	1142	-	-	-	-
MD00G1021100	MD00G1021100	MD00G1021100	Chr00:3756588-3760117	WT	anti	OK	0.972366	0.541832	-0.843653	-1.45032	0.0268	0.0605031	no	putative	-	-	3116	GO:0005524~ATP binding;GO:0005737~cytoplasm;GO:0007165~signal transduction;GO:0009626~plant-type hypersensitive response;GO:0043531~ADP binding;	-	-	-
MD00G1021200	MD00G1021200	MD00G1021200	Chr00:3760490-3778998	WT	anti	NOTEST	0.316618	0.161884	-0.96778	0	1	1	no	-	-	-	2534	GO:0005524~ATP binding;GO:0007165~signal transduction;GO:0007275~multicellular organismal development;GO:0009416~response to light stimulus;GO:0010114~response to red light;GO:0042742~defense response to bacterium;GO:0043531~ADP binding;	-	-	-
MD00G1021800	MD00G1021800	MD00G1021800	Chr00:3760490-3778998	WT	anti	OK	4.07193	1.18586	-1.77977	-3.67538	5e-05	0.000233664	yes	TOPLESS-related 1	-	-	4021	GO:0005634~nucleus;GO:0005829~cytosol;GO:0006351~transcription, DNA-templated;GO:0006355~regulation of transcription, DNA-templated;GO:0010072~primary shoot apical meristem specification;	-	-	-
MD00G1022200	MD00G1022200	MD00G1022200	Chr00:3807921-3824396	WT	anti	OK	3.39798	2.8327	-0.262499	-0.391849	0.50465	0.619178	no	Putative thiol-disulphide oxidoreductase DCC	-	-	778	GO:0010287~plastoglobule;	-	-	-
MD00G1022400	MD00G1022400	MD00G1022400	Chr00:3830074-3832251	WT	anti	NOTEST	0.562274	0.0616727	-3.18857	0	1	1	no	RHOMBOID-like protein 5	-	-	1237	GO:0004252~serine-type endopeptidase activity;GO:0016021~integral component of membrane;GO:0016485~protein processing;	-	-	-
MD00G1022900	MD00G1022900	MD00G1022900	Chr00:3860271-3866864	WT	anti	OK	55.957	24.1258	-1.21375	-3.77053	5e-05	0.000233664	yes	DEAD/DEAH box RNA helicase family protein	-	-	1907	GO:0000398~mRNA splicing, via spliceosome;GO:0003676~nucleic acid binding;GO:0003690~double-stranded DNA binding;GO:0003697~single-stranded DNA binding;GO:0003725~double-stranded RNA binding;GO:0004004~ATP-dependent RNA helicase activity;GO:0004386~helicase activity;GO:0005524~ATP binding;GO:0005634~nucleus;GO:0005681~spliceosomal complex;GO:0005730~nucleolus;GO:0006406~mRNA export from nucleus;G…	-	-	-
MD00G1023000	MD00G1023000	MD00G1023000	Chr00:3868590-3869641	WT	anti	OK	0.442584	1.15881	1.38862	1.85407	0.0483	0.098807	no	(ATS3)	-	-	799	-	-	-	-
MD00G1023100	MD00G1023100	MD00G1023100	Chr00:3873041-3874035	WT	anti	OK	32.364	0.399275	-6.34087	-11.3265	0.01655	0.0403202	yes	(ATS3)	-	-	534	-	-	-	-
MD00G1023200	MD00G1023200	MD00G1023200	Chr00:3902542-3919053	WT	anti	OK	4.0099	0.390819	-3.35899	-2.22377	0.2531	0.36452	no	-	-	-	450	-	-	-	-
MD00G1023300	MD00G1023300	MD00G1023300	Chr00:3902542-3919053	WT	anti	OK	3.42698	0.645591	-2.40825	-2.88464	0.0001	0.000444345	yes	Root hair defective 3 GTP-binding protein (RHD3)	-	-	3745	GO:0003924~GTPase activity;GO:0005525~GTP binding;GO:0005783~endoplasmic reticulum;GO:0005789~endoplasmic reticulum membrane;GO:0016021~integral component of membrane;	-	-	-
MD00G1023400	MD00G1023400	MD00G1023400	Chr00:3902542-3919053	WT	anti	OK	2.84873	1.36613	-1.06022	-1.97393	0.00155	0.00518481	yes	-	-	-	5467	GO:0003924~GTPase activity;GO:0005525~GTP binding;GO:0005783~endoplasmic reticulum;GO:0005789~endoplasmic reticulum membrane;GO:0016021~integral component of membrane;	-	-	-
MD00G1023500	MD00G1023500	MD00G1023500	Chr00:3902542-3919053	WT	anti	OK	7.96635	2.78144	-1.51808	-1.3999	0.02595	0.0588855	no	Root hair defective 3 GTP-binding protein (RHD3)	-	-	2477	GO:0003924~GTPase activity;GO:0005525~GTP binding;GO:0005783~endoplasmic reticulum;GO:0005789~endoplasmic reticulum membrane;GO:0016021~integral component of membrane;	-	-	-
MD00G1023600	MD00G1023600	MD00G1023600	Chr00:3930295-3937780	WT	anti	OK	0	0.711402	inf	#NAME?	5e-05	0.000233664	yes	Leucine-rich repeat transmembrane protein kinase	-	-	2789	GO:0004672~protein kinase activity;GO:0004674~protein serine/threonine kinase activity;GO:0005524~ATP binding;GO:0005886~plasma membrane;GO:0016021~integral component of membrane;	-	-	-
MD00G1023700	MD00G1023700	MD00G1023700	Chr00:3938471-3950381	WT	anti	OK	3.63107	4.50436	0.310924	0.832445	0.16555	0.263803	no	-	-	-	4427	-	-	-	-
MD00G1024300	MD00G1024300	MD00G1024300	Chr00:3964952-3984969	WT	anti	OK	1.59166	1.79029	0.169661	0.353797	0.53635	0.647234	no	-	TARS, thrS	threonyl-tRNA synthetase	4142	GO:0004829~threonine-tRNA ligase activity;GO:0005524~ATP binding;GO:0005737~cytoplasm;GO:0005739~mitochondrion;GO:0006435~threonyl-tRNA aminoacylation;GO:0009570~chloroplast stroma;GO:0009793~embryo development ending in seed dormancy;GO:0046872~metal ion binding;	EC:6.1.1.3	K01868	ko00970~Aminoacyl-tRNA biosynthesis;
MD00G1024500	MD00G1024500	MD00G1024500	Chr00:3990396-3994830	WT	anti	OK	0.155555	0.70656	2.18338	1.93082	0.00615	0.0172122	yes	Leucine-rich repeat transmembrane protein kinase	-	-	2129	GO:0004672~protein kinase activity;GO:0004674~protein serine/threonine kinase activity;GO:0005524~ATP binding;GO:0005886~plasma membrane;GO:0016021~integral component of membrane;	-	-	-
MD00G1024700	MD00G1024700	MD00G1024700	Chr00:4001068-4005357	WT	anti	NOTEST	0.0122957	0.212127	4.10871	0	1	1	no	-	-	-	1612	-	-	-	-
MD00G1024900	MD00G1024900	MD00G1024900	Chr00:4071349-4073386	WT	anti	OK	7.1761	8.3376	0.216432	0.397044	0.51245	0.625995	no	Cyclase family protein	-	-	689	GO:0004061~arylformamidase activity;GO:0019441~tryptophan catabolic process to kynurenine;	-	-	-
MD00G1025200	MD00G1025200	MD00G1025200	Chr00:4322472-4333492	WT	anti	OK	17.8939	13.2155	-0.437237	-1.48849	0.01615	0.0394778	no	disproportionating enzyme 2	malQ	4-alpha-glucanotransferase	3748	GO:0000023~maltose metabolic process;GO:0000025~maltose catabolic process;GO:0004134~4-alpha-glucanotransferase activity;GO:0005829~cytosol;GO:0005976~polysaccharide metabolic process;GO:0005977~glycogen metabolic process;GO:0005983~starch catabolic process;GO:0010297~heteropolysaccharide binding;GO:2001070~starch binding;	EC:2.4.1.25	K00705	ko00500~Starch and sucrose metabolism;
MD00G1025500	MD00G1025500	MD00G1025500	Chr00:4439273-4443830	WT	anti	OK	43.2317	18.0075	-1.2635	-4.33236	5e-05	0.000233664	yes	global transcription factor group B1	-	-	2807	GO:0003676~nucleic acid binding;GO:0006139~nucleobase-containing compound metabolic process;GO:0006357~regulation of transcription from RNA polymerase II promoter;GO:0032784~regulation of DNA-templated transcription, elongation;	-	-	-
MD00G1025600	MD00G1025600	MD00G1025600	Chr00:4453943-4454840	WT	anti	OK	20.2108	30.8108	0.608313	2.72761	0.01695	0.0411536	no	Transducin/WD40 repeat-like superfamily protein	STRAP, UNRIP	serine-threonine kinase receptor-associated protein	614	GO:0016301~kinase activity;GO:0030512~negative regulation of transforming growth factor beta receptor signaling pathway;	-	K13137	ko03013~RNA transport;
MD00G1025700	MD00G1025700	MD00G1025700	Chr00:4455527-4457958	WT	anti	OK	5.55145	6.15681	0.149319	0.41197	0.6339	0.731275	no	histone H2A protein 9	-	-	890	GO:0000786~nucleosome;GO:0003677~DNA binding;GO:0005634~nucleus;	-	-	-
MD00G1025800	MD00G1025800	MD00G1025800	Chr00:4458251-4461108	WT	anti	OK	7.08883	5.42918	-0.384813	-1.13825	0.0862	0.158611	no	3-ketoacyl-CoA synthase 11	KCS	3-ketoacyl-CoA synthase	2219	GO:0006084~acetyl-CoA metabolic process;GO:0006633~fatty acid biosynthetic process;GO:0006816~calcium ion transport;GO:0007030~Golgi organization;GO:0009409~response to cold;GO:0009416~response to light stimulus;GO:0009651~response to salt stress;GO:0009832~plant-type cell wall biogenesis;GO:0016020~membrane;GO:0016021~integral component of membrane;GO:0016049~cell growth;GO:0016126~sterol biosyn…	EC:2.3.1.199	K15397	ko00062~Fatty acid elongation;
MD00G1026100	MD00G1026100	MD00G1026100	Chr00:4468146-4477308	WT	anti	OK	2.57159	1.51488	-0.76346	-1.53507	0.0172	0.0416769	no	disease resistance protein (TIR-NBS-LRR class)	-	-	3832	GO:0005524~ATP binding;GO:0007165~signal transduction;GO:0009817~defense response to fungus, incompatible interaction;GO:0043531~ADP binding;GO:2000071~regulation of defense response by callose deposition;	-	-	-
MD00G1026200	MD00G1026200	MD00G1026200	Chr00:4468146-4477308	WT	anti	OK	2.23686	2.6065	0.220642	0.247523	0.6684	0.759972	no	Domain of unknown function (DUF1767)	-	-	1618	GO:0007165~signal transduction;GO:0043531~ADP binding;	-	-	-
MD00G1026300	MD00G1026300	MD00G1026300	Chr00:4484678-4486028	WT	anti	OK	0.336996	1.47341	2.12835	2.9041	0.00165	0.00547818	yes	-	-	-	1270	-	-	-	-
MD00G1026400	MD00G1026400	MD00G1026400	Chr00:4486180-4487387	WT	anti	OK	1.1721	1.81053	0.627308	1.16563	0.1368	0.22907	no	myosin heavy chain-related	-	-	1207	-	-	-	-
MD00G1027000	MD00G1027000	MD00G1027000	Chr00:4521053-4539409	WT	anti	OK	0.133576	0.870457	2.70411	2.12916	0.0154	0.0379209	yes	Disease resistance protein (TIR-NBS-LRR class) family	-	-	3897	GO:0005524~ATP binding;GO:0007165~signal transduction;GO:0042742~defense response to bacterium;GO:0043531~ADP binding;	-	-	-
MD00G1027200	MD00G1027200	MD00G1027200	Chr00:4521053-4539409	WT	anti	OK	3.2223	1.60432	-1.00613	-1.33042	0.0181	0.0434928	yes	-	TDRD3	tudor domain-containing protein 3	1390	GO:0005739~mitochondrion;	-	K18404	-
MD00G1027600	MD00G1027600	MD00G1027600	Chr00:4561447-4577029	WT	anti	OK	10.8522	6.49878	-0.739741	-2.02041	0.00225	0.00720109	no	syntaxin of plants 132	STX1B_2_3	syntaxin 1B/2/3	6056	GO:0000149~SNARE binding;GO:0005886~plasma membrane;GO:0006886~intracellular protein transport;GO:0006887~exocytosis;GO:0006906~vesicle fusion;GO:0007165~signal transduction;GO:0012505~endomembrane system;GO:0016021~integral component of membrane;GO:0031201~SNARE complex;GO:0043531~ADP binding;GO:0048278~vesicle docking;	-	K08486	ko04130~SNARE interactions in vesicular transport;
MD00G1027800	MD00G1027800	MD00G1027800	Chr00:4561447-4577029	WT	anti	NOTEST	0	0	0	0	1	1	no	Disease resistance protein (TIR-NBS-LRR class) family	-	-	4954	GO:0005524~ATP binding;GO:0005737~cytoplasm;GO:0007165~signal transduction;GO:0009626~plant-type hypersensitive response;GO:0043531~ADP binding;	-	-	-
MD00G1027900	MD00G1027900	MD00G1027900	Chr00:4579158-4593179	WT	anti	OK	0.752894	0.954238	0.341901	0.486151	0.4077	0.527574	no	ATP binding	-	-	2043	GO:0005524~ATP binding;GO:0007165~signal transduction;GO:0009817~defense response to fungus, incompatible interaction;GO:0043531~ADP binding;GO:2000071~regulation of defense response by callose deposition;	-	-	-
MD00G1028000	MD00G1028000	MD00G1028000	Chr00:4593874-4595965	WT	anti	OK	0.65017	1.37803	1.08372	1.78558	0.0126	0.0318855	yes	Disease resistance protein (TIR-NBS-LRR class) family	-	-	1863	GO:0003677~DNA binding;	-	-	-
MD00G1028200	MD00G1028200	MD00G1028200	Chr00:4614139-4617470	WT	anti	NOTEST	0.174607	0.125452	-0.476973	0	1	1	no	Disease resistance protein (TIR-NBS-LRR class) family	-	-	2260	GO:0005524~ATP binding;GO:0007165~signal transduction;GO:0009817~defense response to fungus, incompatible interaction;GO:0043531~ADP binding;GO:2000071~regulation of defense response by callose deposition;	-	-	-
MD00G1028300	MD00G1028300	MD00G1028300	Chr00:4617558-4621479	WT	anti	NOTEST	0.540057	0.362568	-0.574863	0	1	1	no	-	-	-	2280	GO:0003677~DNA binding;	-	-	-
MD00G1028400	MD00G1028400	MD00G1028400	Chr00:4663463-4666477	WT	anti	OK	97.1572	70.101	-0.470886	-1.95106	0.0105	0.0272885	no	proteasome beta subunit C1	PSMB3	20S proteasome subunit beta 3	1177	GO:0000502~proteasome complex;GO:0004175~endopeptidase activity;GO:0004298~threonine-type endopeptidase activity;GO:0005634~nucleus;GO:0005737~cytoplasm;GO:0005774~vacuolar membrane;GO:0005829~cytosol;GO:0005839~proteasome core complex;GO:0010499~proteasomal ubiquitin-independent protein catabolic process;GO:0043161~proteasome-mediated ubiquitin-dependent protein catabolic process;GO:0051603~prot…	EC:3.4.25.1	K02735	ko03050~Proteasome;
MD00G1028700	MD00G1028700	MD00G1028700	Chr00:4724309-4737576	WT	anti	OK	6.07978	5.90495	-0.0420961	-0.106906	0.8557	0.902647	no	C2 calcium/lipid-binding domain (CaLB) protein	-	-	7002	-	-	-	-
MD00G1028800	MD00G1028800	MD00G1028800	Chr00:4724309-4737576	WT	anti	OK	19.9328	10.6691	-0.901711	-1.77703	0.0027	0.0084345	no	replication factor C subunit 3	RFC3_5	replication factor C subunit 3/5	2304	GO:0000398~mRNA splicing, via spliceosome;GO:0003677~DNA binding;GO:0005524~ATP binding;GO:0005634~nucleus;GO:0006260~DNA replication;GO:0006312~mitotic recombination;GO:0006346~methylation-dependent chromatin silencing;GO:0009560~embryo sac egg cell differentiation;GO:0009909~regulation of flower development;GO:0016246~RNA interference;GO:0031048~chromatin silencing by small RNA;GO:0031348~negat…	-	K10756	ko03030~DNA replication;ko03420~Nucleotide excision repair;ko03430~Mismatch repair;
MD00G1028900	MD00G1028900	MD00G1028900	Chr00:4742126-4754587	WT	anti	OK	13.7272	5.75853	-1.25326	-3.6923	5e-05	0.000233664	yes	P-loop containing nucleoside triphosphate hydrolases superfamily protein	CENPE	centromeric protein E	3941	GO:0003777~microtubule motor activity;GO:0005524~ATP binding;GO:0005737~cytoplasm;GO:0005871~kinesin complex;GO:0005874~microtubule;GO:0005886~plasma membrane;GO:0007018~microtubule-based movement;	-	K11498	-
MD00G1029100	MD00G1029100	MD00G1029100	Chr00:4760805-4769242	WT	anti	OK	25.0063	55.3741	1.14692	3.63898	5e-05	0.000233664	yes	aldehyde dehydrogenase 3H1	E1.2.1.3	aldehyde dehydrogenase (NAD+)	1956	GO:0004028~3-chloroallyl aldehyde dehydrogenase activity;GO:0004029~aldehyde dehydrogenase (NAD) activity;GO:0004030~aldehyde dehydrogenase [NAD(P)+] activity;GO:0005773~vacuole;GO:0005783~endoplasmic reticulum;GO:0005794~Golgi apparatus;GO:0006081~cellular aldehyde metabolic process;GO:0009269~response to desiccation;GO:0009506~plasmodesma;GO:0009536~plastid;GO:0009651~response to salt stress;GO…	EC:1.2.1.3	K00128	ko00010~Glycolysis / Gluconeogenesis;ko00040~Pentose and glucuronate interconversions;ko00053~Ascorbate and aldarate metabolism;ko00071~Fatty acid degradation;ko00280~Valine, leucine and isoleucine degradation;ko00310~Lysine degradation;ko00330~Arginine and proline metabolism;ko00340~Histidine metabolism;ko00380~Tryptophan metabolism;ko00410~beta-Alanine metabolism;ko00561~Glycerolipid metabolism…
MD00G1029300	MD00G1029300	MD00G1029300	Chr00:4781976-4785291	WT	anti	OK	142.331	127.182	-0.162356	-0.443961	0.4257	0.545373	no	thylakoidal ascorbate peroxidase	E1.11.1.11	L-ascorbate peroxidase	1850	GO:0006979~response to oxidative stress;GO:0016021~integral component of membrane;GO:0016688~L-ascorbate peroxidase activity;GO:0020037~heme binding;GO:0031969~chloroplast membrane;GO:0042744~hydrogen peroxide catabolic process;GO:0046872~metal ion binding;	EC:1.11.1.11	K00434	ko00053~Ascorbate and aldarate metabolism;ko00480~Glutathione metabolism;
MD00G1029900	MD00G1029900	MD00G1029900	Chr00:4840552-4846384	WT	anti	OK	14.3663	10.9748	-0.388485	-0.615875	0.2865	0.401459	no	-	-	-	2424	-	-	-	-
MD00G1030000	MD00G1030000	MD00G1030000	Chr00:4849549-4860943	WT	anti	OK	6.19563	4.76543	-0.378644	-0.980369	0.09115	0.165805	no	SWITCH/sucrose nonfermenting 3C	SMARCC	SWI/SNF related-matrix-associated actin-dependent regulator of chromatin subfamily C	2750	GO:0003677~DNA binding;GO:0003682~chromatin binding;GO:0006338~chromatin remodeling;GO:0006351~transcription, DNA-templated;GO:0006355~regulation of transcription, DNA-templated;GO:0007062~sister chromatid cohesion;GO:0007275~multicellular organismal development;GO:0016514~SWI/SNF complex;GO:0031048~chromatin silencing by small RNA;GO:0045132~meiotic chromosome segregation;GO:0045893~positive reg…	-	K11649	-
MD00G1030400	MD00G1030400	MD00G1030400	Chr00:4910011-4913883	WT	anti	OK	2.37389	1.79309	-0.404812	-0.946789	0.14785	0.241508	no	Pentatricopeptide repeat (PPR) superfamily protein	-	-	2836	-	-	-	-
MD00G1030500	MD00G1030500	MD00G1030500	Chr00:4945696-4952823	WT	anti	OK	11.4065	2.41214	-2.24147	-4.5356	5e-05	0.000233664	yes	SET domain-containing protein	-	-	2161	GO:0016279~protein-lysine N-methyltransferase activity;GO:0018026~peptidyl-lysine monomethylation;	-	-	-
MD00G1030600	MD00G1030600	MD00G1030600	Chr00:4945696-4952823	WT	anti	OK	5.85945	2.14931	-1.44689	-2.81941	5e-05	0.000233664	yes	chloride channel C	CLCN7	chloride channel 7	3193	GO:0005247~voltage-gated chloride channel activity;GO:0005774~vacuolar membrane;GO:0009705~plant-type vacuole membrane;GO:0016021~integral component of membrane;GO:0034707~chloride channel complex;	-	K05016	-
MD00G1031100	MD00G1031100	MD00G1031100	Chr00:5162082-5185688	WT	anti	OK	18.2104	23.0673	0.341089	1.10096	0.07095	0.135179	no	target of rapamycin	-	-	6560	GO:0000724~double-strand break repair via homologous recombination;GO:0000975~regulatory region DNA binding;GO:0004674~protein serine/threonine kinase activity;GO:0005524~ATP binding;GO:0005634~nucleus;GO:0005737~cytoplasm;GO:0008144~drug binding;GO:0009303~rRNA transcription;GO:0009791~post-embryonic development;GO:0009793~embryo development ending in seed dormancy;GO:0010507~negative regulation…	-	-	-
MD00G1031200	MD00G1031200	MD00G1031200	Chr00:5201476-5206123	WT	anti	OK	12.2982	21.7503	0.822593	2.30201	0.00025	0.00102084	no	4-trisphosphate 5/6-kinase family protein	ITPK1	inositol-1,3,4-trisphosphate 5/6-kinase / inositol-tetrakisphosphate 1-kinase	1715	GO:0000287~magnesium ion binding;GO:0005524~ATP binding;GO:0005622~intracellular;GO:0032957~inositol trisphosphate metabolic process;GO:0047325~inositol tetrakisphosphate 1-kinase activity;GO:0052725~inositol-1,3,4-trisphosphate 6-kinase activity;GO:0052726~inositol-1,3,4-trisphosphate 5-kinase activity;	EC:2.7.1.159 2.7.1.134	K00913	ko00562~Inositol phosphate metabolism;ko04070~Phosphatidylinositol signaling system;
MD00G1031300	MD00G1031300	MD00G1031300	Chr00:5300974-5305926	WT	anti	OK	12.3131	10.4069	-0.242663	-0.71889	0.22375	0.333487	no	Pyruvate kinase family protein	PK, pyk	pyruvate kinase	2563	GO:0000287~magnesium ion binding;GO:0004743~pyruvate kinase activity;GO:0005524~ATP binding;GO:0006096~glycolytic process;GO:0006629~lipid metabolic process;GO:0009507~chloroplast;GO:0009570~chloroplast stroma;GO:0010431~seed maturation;GO:0030955~potassium ion binding;GO:0046686~response to cadmium ion;	EC:2.7.1.40	K00873	ko00010~Glycolysis / Gluconeogenesis;ko00230~Purine metabolism;ko00620~Pyruvate metabolism;ko01200~Carbon metabolism;ko01230~Biosynthesis of amino acids;
MD00G1031500	MD00G1031500	MD00G1031500	Chr00:5416661-5417763	WT	anti	NOTEST	0	0	0	0	1	1	no	Cysteine/Histidine-rich C1 domain family protein	-	-	877	GO:0008270~zinc ion binding;GO:0047134~protein-disulfide reductase activity;	-	-	-
MD00G1031600	MD00G1031600	MD00G1031600	Chr00:5419969-5426143	WT	anti	OK	31.0911	17.126	-0.860312	-2.79176	5e-05	0.000233664	no	squamosa promoter binding protein-like 14	-	-	4568	GO:0003677~DNA binding;GO:0005634~nucleus;GO:0006351~transcription, DNA-templated;GO:0006355~regulation of transcription, DNA-templated;GO:0046872~metal ion binding;	-	-	-
MD00G1031700	MD00G1031700	MD00G1031700	Chr00:5522676-5530451	WT	anti	OK	42.3847	40.7078	-0.0582392	-0.195647	0.7557	0.828928	no	C2H2 zinc-finger protein SERRATE (SE)	-	-	2873	GO:0000398~mRNA splicing, via spliceosome;GO:0003677~DNA binding;GO:0003700~transcription factor activity, sequence-specific DNA binding;GO:0005634~nucleus;GO:0005730~nucleolus;GO:0005829~cytosol;GO:0006355~regulation of transcription, DNA-templated;GO:0006397~mRNA processing;GO:0007346~regulation of mitotic cell cycle;GO:0008380~RNA splicing;GO:0009507~chloroplast;GO:0010267~production of ta-siR…	-	-	-
MD00G1031900	MD00G1031900	MD00G1031900	Chr00:5571163-5574534	WT	anti	OK	6.5328	5.70411	-0.195701	-0.543126	0.35775	0.477156	no	F-box protein 2	-	-	2784	GO:0016036~cellular response to phosphate starvation;	-	-	-
MD00G1032200	MD00G1032200	MD00G1032200	Chr00:5607796-5611268	WT	anti	OK	4.77574	15.6761	1.71477	4.00555	5e-05	0.000233664	yes	NAD(P)-binding Rossmann-fold superfamily protein	E1.1.1.208	(+)-neomenthol dehydrogenase	1570	GO:0005737~cytoplasm;GO:0016491~oxidoreductase activity;GO:0031525~menthol biosynthetic process;GO:0042214~terpene metabolic process;GO:0052581~(-)-isopiperitenone reductase activity;GO:0070402~NADPH binding;	EC:1.1.1.208	K15095	ko00902~Monoterpenoid biosynthesis;
MD00G1032300	MD00G1032300	MD00G1032300	Chr00:5669249-5672552	WT	anti	OK	7.1467	12.0337	0.751731	2.26791	0.0025	0.00789232	no	SNF7 family protein	VPS24, CHMP3	charged multivesicular body protein 3	1232	GO:0000815~ESCRT III complex;GO:0005622~intracellular;GO:0005770~late endosome;GO:0005829~cytosol;GO:0007034~vacuolar transport;GO:0015031~protein transport;GO:0070676~intralumenal vesicle formation;	-	K12193	ko04144~Endocytosis;
MD00G1032400	MD00G1032400	MD00G1032400	Chr00:5675958-5678039	WT	anti	OK	0.0859577	0.789182	3.19866	2.47561	0.01975	0.0467884	yes	serine carboxypeptidase-like 48	SCPL-IV	serine carboxypeptidase-like clade IV	1344	GO:0004185~serine-type carboxypeptidase activity;GO:0005576~extracellular region;	EC:3.4.16.-	K16298	-
MD00G1032500	MD00G1032500	MD00G1032500	Chr00:5679324-5683285	WT	anti	OK	7.60747	7.08507	-0.102635	-0.312393	0.66235	0.755231	no	alpha-L-fucosidase 1	FUCA	alpha-L-fucosidase	1756	GO:0004560~alpha-L-fucosidase activity;GO:0005773~vacuole;GO:0005975~carbohydrate metabolic process;GO:0006516~glycoprotein catabolic process;GO:0048046~apoplast;	EC:3.2.1.51	K01206	ko00511~Other glycan degradation;
MD00G1032600	MD00G1032600	MD00G1032600	Chr00:5708949-5710786	WT	anti	OK	0.875406	0.394263	-1.1508	-1.52011	0.0456	0.0942244	no	myb domain protein 36	MYBP	myb proto-oncogene protein, plant	1334	GO:0003677~DNA binding;GO:0003682~chromatin binding;GO:0003700~transcription factor activity, sequence-specific DNA binding;GO:0005634~nucleus;GO:0006351~transcription, DNA-templated;GO:0007275~multicellular organismal development;GO:0009751~response to salicylic acid;	-	K09422	-
MD00G1032700	MD00G1032700	MD00G1032700	Chr00:5730667-5735465	WT	anti	OK	22.1203	12.194	-0.859197	-2.84372	0.00085	0.00304436	no	lactoylglutathione lyase family protein / glyoxalase I family protein	GLO1, gloA	lactoylglutathione lyase	978	GO:0004462~lactoylglutathione lyase activity;GO:0005829~cytosol;GO:0006094~gluconeogenesis;GO:0006096~glycolytic process;GO:0009507~chloroplast;GO:0009651~response to salt stress;GO:0046872~metal ion binding;	EC:4.4.1.5	K01759	ko00620~Pyruvate metabolism;
MD00G1033100	MD00G1033100	MD00G1033100	Chr00:5754613-5757967	WT	anti	OK	6.00101	6.11015	0.0260036	0.0740329	0.91215	0.941757	no	AMP-dependent synthetase and ligase family protein	4CL	4-coumarate--CoA ligase	1785	GO:0004321~fatty-acyl-CoA synthase activity;GO:0005524~ATP binding;GO:0005777~peroxisome;GO:0009695~jasmonic acid biosynthetic process;GO:0016874~ligase activity;GO:0031408~oxylipin biosynthetic process;	EC:6.2.1.12	K01904	ko00130~Ubiquinone and other terpenoid-quinone biosynthesis;ko00360~Phenylalanine metabolism;ko00940~Phenylpropanoid biosynthesis;
MD00G1033400	MD00G1033400	MD00G1033400	Chr00:5778271-5780104	WT	anti	OK	26.1379	0.161647	-7.33715	-8.04926	0.00195	0.00634874	yes	Heavy metal transport/detoxification superfamily protein	-	-	1111	GO:0030001~metal ion transport;GO:0046872~metal ion binding;	-	-	-
MD00G1033500	MD00G1033500	MD00G1033500	Chr00:5789938-5792705	WT	anti	OK	2.47121	2.41793	-0.0314438	-0.0555912	0.92685	0.952017	no	Ribosomal L18p/L5e family protein	-	-	1417	GO:0003735~structural constituent of ribosome;GO:0005840~ribosome;GO:0006412~translation;	-	-	-
MD00G1033600	MD00G1033600	MD00G1033600	Chr00:5794282-5798966	WT	anti	OK	68.9807	42.1373	-0.711096	-2.43768	5e-05	0.000233664	no	ABC transporter family protein	ABCF2	ATP-binding cassette, subfamily F, member 2	2403	GO:0005215~transporter activity;GO:0005524~ATP binding;GO:0005886~plasma membrane;GO:0016887~ATPase activity;	-	K06185	-
MD00G1033800	MD00G1033800	MD00G1033800	Chr00:5806786-5807862	WT	anti	NOTEST	0.327364	0.280064	-0.225141	0	1	1	no	phosphatidate cytidylyltransferase family protein	E2.7.1.108	dolichol kinase	1076	GO:0004168~dolichol kinase activity;GO:0030176~integral component of endoplasmic reticulum membrane;GO:0043048~dolichyl monophosphate biosynthetic process;	EC:2.7.1.108	K00902	ko00510~N-Glycan biosynthesis;
MD00G1034100	MD00G1034100	MD00G1034100	Chr00:5823925-5824261	WT	anti	OK	61.2819	117.329	0.937029	11.7317	0.00205	0.00663787	no	Argonaute family protein	-	-	336	-	-	-	-
MD00G1034300	MD00G1034300	MD00G1034300	Chr00:5940710-5942907	WT	anti	OK	2.67008	1.74557	-0.613185	-1.21056	0.1985	0.303839	no	-	-	-	815	-	-	-	-
MD00G1034500	MD00G1034500	MD00G1034500	Chr00:6024420-6027943	WT	anti	OK	35.5	36.8986	0.0557465	0.206138	0.75655	0.829586	no	Polyketide cyclase/dehydrase and lipid transport superfamily protein	-	-	2226	GO:0005773~vacuole;GO:0008289~lipid binding;	-	-	-
MD00G1034600	MD00G1034600	MD00G1034600	Chr00:6038063-6042242	WT	anti	OK	3.28501	3.19823	-0.0386247	-0.0790256	0.89205	0.9281	no	Galactosyltransferase family protein	-	-	1802	GO:0000139~Golgi membrane;GO:0005794~Golgi apparatus;GO:0006346~methylation-dependent chromatin silencing;GO:0006486~protein glycosylation;GO:0008378~galactosyltransferase activity;GO:0016021~integral component of membrane;GO:0031048~chromatin silencing by small RNA;GO:0051567~histone H3-K9 methylation;	-	-	-
MD00G1034800	MD00G1034800	MD00G1034800	Chr00:6075636-6080683	WT	anti	OK	6.15514	10.8831	0.822219	2.21494	5e-05	0.000233664	no	SUPPRESSOR OF AUXIN RESISTANCE1	NUP160, NUP120	nuclear pore complex protein Nup160	2194	GO:0000989~transcription factor activity, transcription factor binding;GO:0005634~nucleus;GO:0006351~transcription, DNA-templated;GO:0006355~regulation of transcription, DNA-templated;GO:0009740~gibberellic acid mediated signaling pathway;	-	K14303	ko03013~RNA transport;
MD00G1035000	MD00G1035000	MD00G1035000	Chr00:6100390-6104323	WT	anti	OK	5.39427	23.2464	2.10751	5.8158	5e-05	0.000233664	yes	Subtilase family protein	-	-	2386	GO:0004252~serine-type endopeptidase activity;GO:0005578~proteinaceous extracellular matrix;GO:0009505~plant-type cell wall;GO:0009682~induced systemic resistance;GO:0031012~extracellular matrix;	-	-	-
MD00G1035200	MD00G1035200	MD00G1035200	Chr00:6179370-6181485	WT	anti	NOTEST	0.0696892	0.44162	2.6638	0	1	1	no	alpha-amylase-like	-	-	1635	GO:0004556~alpha-amylase activity;GO:0005509~calcium ion binding;GO:0005975~carbohydrate metabolic process;	-	-	-
MD00G1035400	MD00G1035400	MD00G1035400	Chr00:6184402-6191528	WT	anti	OK	8.90599	7.7106	-0.207933	-0.654577	0.3698	0.489546	no	LAG1 homologue 2	CERS	ceramide synthetase	1522	GO:0002238~response to molecule of fungal origin;GO:0005783~endoplasmic reticulum;GO:0005789~endoplasmic reticulum membrane;GO:0005794~Golgi apparatus;GO:0005886~plasma membrane;GO:0016021~integral component of membrane;GO:0016126~sterol biosynthetic process;GO:0042759~long-chain fatty acid biosynthetic process;GO:0046520~sphingoid biosynthetic process;GO:0050291~sphingosine N-acyltransferase act…	EC:2.3.1.24	K04710	ko00600~Sphingolipid metabolism;
MD00G1035900	MD00G1035900	MD00G1035900	Chr00:6383839-6386471	WT	anti	OK	42.2952	41.4411	-0.0294345	-0.0911233	0.8817	0.920992	no	cytochrome B5 isoform E	-	-	1006	GO:0005789~endoplasmic reticulum membrane;GO:0006569~tryptophan catabolic process;GO:0009684~indoleacetic acid biosynthetic process;GO:0016021~integral component of membrane;GO:0019761~glucosinolate biosynthetic process;GO:0020037~heme binding;GO:0042742~defense response to bacterium;GO:0046872~metal ion binding;GO:0055114~oxidation-reduction process;	-	-	-
MD00G1036000	MD00G1036000	MD00G1036000	Chr00:6398397-6399824	WT	anti	NOTEST	0.117818	0.175617	0.57587	0	1	1	no	-	TPR, MLP1, MLP2	nucleoprotein TPR	632	GO:0005622~intracellular;GO:0006606~protein import into nucleus;	-	K09291	ko03013~RNA transport;
MD00G1036100	MD00G1036100	MD00G1036100	Chr00:6401629-6403403	WT	anti	NOTEST	0.41174	0	#NAME?	0	1	1	no	polypeptide 6	-	-	1698	GO:0004497~monooxygenase activity;GO:0005506~iron ion binding;GO:0016020~membrane;GO:0016021~integral component of membrane;GO:0016705~oxidoreductase activity, acting on paired donors, with incorporation or reduction of molecular oxygen;GO:0016709~oxidoreductase activity, acting on paired donors, with incorporation or reduction of molecular oxygen, NAD(P)H as one donor, and incorporation of one a…	-	-	-
MD00G1036800	MD00G1036800	MD00G1036800	Chr00:6511372-6516169	WT	anti	OK	0.435194	1.15396	1.40686	1.98811	0.0172	0.0416769	yes	white-brown complex homolog protein 11	-	-	1850	GO:0005524~ATP binding;GO:0005886~plasma membrane;GO:0006869~lipid transport;GO:0009651~response to salt stress;GO:0009737~response to abscisic acid;GO:0010025~wax biosynthetic process;GO:0016020~membrane;GO:0016021~integral component of membrane;GO:0016887~ATPase activity;	-	-	-
MD00G1037000	MD00G1037000	MD00G1037000	Chr00:6564907-6569436	WT	anti	OK	38.8585	31.2143	-0.316024	-0.880209	0.1284	0.217846	no	RNA-binding (RRM/RBD/RNP motifs) family protein	PABPN1, PABP2	polyadenylate-binding protein 2	1500	GO:0000166~nucleotide binding;GO:0003676~nucleic acid binding;GO:0003723~RNA binding;GO:0005737~cytoplasm;GO:0016607~nuclear speck;	-	K14396	ko03015~mRNA surveillance pathway;
MD00G1037100	MD00G1037100	MD00G1037100	Chr00:6583037-6586291	WT	anti	OK	2.26559	2.96398	0.387646	0.875991	0.1845	0.28643	no	Class-II DAHP synthetase family protein	E2.5.1.54, aroF, aroG, aroH	3-deoxy-7-phosphoheptulonate synthase	2023	GO:0003849~3-deoxy-7-phosphoheptulonate synthase activity;GO:0005739~mitochondrion;GO:0009073~aromatic amino acid family biosynthetic process;GO:0009423~chorismate biosynthetic process;GO:0009507~chloroplast;GO:0009620~response to fungus;GO:0009695~jasmonic acid biosynthetic process;GO:0009753~response to jasmonic acid;	EC:2.5.1.54	K01626	ko00400~Phenylalanine, tyrosine and tryptophan biosynthesis;ko01230~Biosynthesis of amino acids;
MD00G1037200	MD00G1037200	MD00G1037200	Chr00:6592191-6596385	WT	anti	OK	3.15114	5.53736	0.813324	1.17279	0.0544	0.108892	no	-	-	-	956	-	-	-	-
MD00G1037300	MD00G1037300	MD00G1037300	Chr00:6599622-6603696	WT	anti	OK	14.087	10.0489	-0.487328	-1.26907	0.0289	0.0644269	no	Protein of unknown function	-	-	1463	GO:0009941~chloroplast envelope;	-	-	-
MD00G1037700	MD00G1037700	MD00G1037700	Chr00:6657828-6658330	WT	anti	NOTEST	0.158163	0.0963456	-0.715123	0	1	1	no	cysteine-rich RLK (RECEPTOR-like protein kinase) 8	-	-	807	GO:0003676~nucleic acid binding;GO:0003964~RNA-directed DNA polymerase activity;GO:0004190~aspartic-type endopeptidase activity;GO:0004519~endonuclease activity;GO:0008270~zinc ion binding;GO:0015074~DNA integration;	-	-	-
MD00G1038300	MD00G1038300	MD00G1038300	Chr00:6690677-6695711	WT	anti	OK	8.09346	10.5487	0.382234	1.19752	0.061	0.119536	no	Protein kinase superfamily protein	-	-	2701	GO:0004674~protein serine/threonine kinase activity;GO:0005524~ATP binding;GO:0016021~integral component of membrane;	-	-	-
MD00G1038400	MD00G1038400	MD00G1038400	Chr00:6706132-6708062	WT	anti	OK	10.1479	8.04297	-0.335379	-1.05238	0.12165	0.208669	no	allene oxide synthase	AOS	hydroperoxide dehydratase	1930	GO:0000096~sulfur amino acid metabolic process;GO:0000165~MAPK cascade;GO:0004497~monooxygenase activity;GO:0005506~iron ion binding;GO:0005739~mitochondrion;GO:0006546~glycine catabolic process;GO:0006569~tryptophan catabolic process;GO:0006612~protein targeting to membrane;GO:0006636~unsaturated fatty acid biosynthetic process;GO:0006733~oxidoreduction coenzyme metabolic process;GO:0006766~vita…	EC:4.2.1.92	K01723	ko00592~alpha-Linolenic acid metabolism;
MD00G1038500	MD00G1038500	MD00G1038500	Chr00:6713289-6724094	WT	anti	OK	14.0965	7.52685	-0.905222	-2.96772	0.00025	0.00102084	no	Protein of unknown function	-	-	1347	-	-	-	-
MD00G1038700	MD00G1038700	MD00G1038700	Chr00:6725230-6726306	WT	anti	OK	0.81906	2.06168	1.33178	2.01408	0.0348	0.0752873	no	Uncharacterised protein family (UPF0114)	-	-	766	-	-	-	-
MD00G1038800	MD00G1038800	MD00G1038800	Chr00:6734828-6736719	WT	anti	OK	1.6705	6.60442	1.98315	4.50853	5e-05	0.000233664	yes	IBR domain-containing protein	ARIH1	ariadne-1	1763	GO:0003676~nucleic acid binding;GO:0008270~zinc ion binding;GO:0016567~protein ubiquitination;GO:0016874~ligase activity;	-	K11968	-
MD00G1038900	MD00G1038900,MD00G1039000	MD00G1038900,MD00G1039000	Chr00:6737713-6755281	WT	anti	OK	19.7963	19.3088	-0.0359681	-0.0901451	0.8787	0.91878	no	exocyst complex component sec3A	-	-	4933	GO:0005829~cytosol;GO:0005856~cytoskeleton;GO:0005886~plasma membrane;GO:0006887~exocytosis;GO:0009524~phragmoplast;	-	-	-
MD00G1039000	MD00G1039000	MD00G1039000	Chr00:6737713-6755281	WT	anti	OK	9.93966	1.9345	-2.36123	-3.48267	5e-05	0.000233664	yes	-	-	-	4730	-	-	-	-
MD00G1039300	MD00G1039300	MD00G1039300	Chr00:6757096-6760667	WT	anti	OK	4.70421	10.0538	1.09572	3.1466	5e-05	0.000233664	yes	RING/U-box superfamily protein	ARIH1	ariadne-1	2366	GO:0008270~zinc ion binding;GO:0016567~protein ubiquitination;GO:0016874~ligase activity;	-	K11968	-
MD00G1039500	MD00G1039500	MD00G1039500	Chr00:6770900-6773293	WT	anti	OK	10.7022	11.7322	0.132565	0.448968	0.53765	0.648392	no	F-box/RNI-like superfamily protein	-	-	1610	-	-	-	-
MD00G1039600	MD00G1039600	MD00G1039600	Chr00:6776958-6781841	WT	anti	OK	3.09358	3.65622	0.241078	0.55857	0.3561	0.475522	no	DA1	-	-	2483	GO:0005886~plasma membrane;GO:0008270~zinc ion binding;GO:0043130~ubiquitin binding;GO:0046621~negative regulation of organ growth;GO:0048317~seed morphogenesis;GO:0048482~ovule morphogenesis;	-	-	-
MD00G1039900	MD00G1039900	MD00G1039900	Chr00:6821034-6824281	WT	anti	OK	2.28239	3.54049	0.633402	1.09437	0.0606	0.118897	no	B-box zinc finger family protein	-	-	1469	GO:0005622~intracellular;GO:0005634~nucleus;GO:0006351~transcription, DNA-templated;GO:0006355~regulation of transcription, DNA-templated;GO:0008270~zinc ion binding;GO:0010100~negative regulation of photomorphogenesis;	-	-	-
MD00G1040000	MD00G1040000	MD00G1040000	Chr00:6824688-6827156	WT	anti	OK	1.18393	60.2148	5.66847	12.9447	5e-05	0.000233664	yes	fructose-bisphosphate aldolase 2	ALDO	fructose-bisphosphate aldolase, class I	1690	GO:0004332~fructose-bisphosphate aldolase activity;GO:0006096~glycolytic process;GO:0009507~chloroplast;	EC:4.1.2.13	K01623	ko00010~Glycolysis / Gluconeogenesis;ko00030~Pentose phosphate pathway;ko00051~Fructose and mannose metabolism;ko00710~Carbon fixation in photosynthetic organisms;ko01200~Carbon metabolism;ko01230~Biosynthesis of amino acids;
MD00G1040100	MD00G1040100	MD00G1040100	Chr00:6827609-6829746	WT	anti	OK	17.0438	14.8287	-0.200857	-0.5067	0.3828	0.502712	no	Protein of unknown function	-	-	935	-	-	-	-
MD00G1040200	MD00G1040200	MD00G1040200	Chr00:6843070-6847553	WT	anti	OK	23.8678	19.3946	-0.299411	-1.086	0.1249	0.21315	no	zinc knuckle (CCHC-type) family protein	CNBP	cellular nucleic acid-binding protein	1391	GO:0003676~nucleic acid binding;GO:0008270~zinc ion binding;	-	K09250	-
MD00G1040500	MD00G1040500	MD00G1040500	Chr00:6917154-6929574	WT	anti	OK	16.2033	13.1158	-0.304986	-0.955037	0.0922	0.167276	no	DNA binding	-	-	5661	GO:0003677~DNA binding;GO:0005634~nucleus;GO:0006352~DNA-templated transcription, initiation;GO:0008270~zinc ion binding;GO:0016570~histone modification;	-	-	-
MD00G1040600	MD00G1040600	MD00G1040600	Chr00:6937215-6940492	WT	anti	OK	16.8559	21.866	0.375438	1.36355	0.06705	0.129008	no	Protein of unknown function (DUF1640)	-	-	1218	GO:0005739~mitochondrion;GO:0005774~vacuolar membrane;GO:0046872~metal ion binding;	-	-	-
MD00G1040900	MD00G1040900	MD00G1040900	Chr00:6979061-6981904	WT	anti	OK	0.398088	1.13976	1.51757	2.1908	0.00295	0.00911907	yes	myo-inositol-1-phosphate synthase 3	INO1, ISYNA1	myo-inositol-1-phosphate synthase	1913	GO:0004512~inositol-3-phosphate synthase activity;GO:0005737~cytoplasm;GO:0006021~inositol biosynthetic process;GO:0008654~phospholipid biosynthetic process;	EC:5.5.1.4	K01858	ko00562~Inositol phosphate metabolism;
MD00G1041000	MD00G1041000	MD00G1041000	Chr00:7085852-7086590	WT	anti	OK	7.62677	0.807543	-3.23946	-5.87556	0.0001	0.000444345	yes	DNAJ-like 20	-	-	738	GO:0005634~nucleus;GO:0005737~cytoplasm;GO:0009507~chloroplast;GO:0010322~regulation of isopentenyl diphosphate biosynthetic process, methylerythritol 4-phosphate pathway;GO:0061077~chaperone-mediated protein folding;GO:1902395~regulation of 1-deoxy-D-xylulose-5-phosphate synthase activity;	-	-	-
MD00G1041100	MD00G1041100	MD00G1041100	Chr00:7272940-7276177	WT	anti	OK	2.11234	1.29859	-0.701901	-1.38712	0.0214	0.0500917	no	Mitochondrial transcription termination factor family protein	-	-	2888	GO:0003690~double-stranded DNA binding;GO:0005739~mitochondrion;GO:0006355~regulation of transcription, DNA-templated;	-	-	-
MD00G1041200	MD00G1041200	MD00G1041200	Chr00:7291382-7297274	WT	anti	OK	8.0328	3.79696	-1.08106	-2.36474	0.0001	0.000444345	yes	RNA-binding KH domain-containing protein	PCBP2_3_4	poly(rC)-binding protein 2/3/4	1518	GO:0003723~RNA binding;	-	K13162	-
MD00G1041300	MD00G1041300	MD00G1041300	Chr00:7344271-7345992	WT	anti	NOTEST	0.495025	0.0116157	-5.41335	0	1	1	no	Plant protein of unknown function (DUF247)	-	-	1721	-	-	-	-
MD00G1041400	MD00G1041400	MD00G1041400	Chr00:7346246-7353239	WT	anti	OK	77.4338	30.3186	-1.35276	-5.46006	5e-05	0.000233664	yes	Protein of unknown function	-	-	1040	-	-	-	-
MD00G1041900	MD00G1041900	MD00G1041900	Chr00:7636626-7644220	WT	anti	OK	13.3449	9.67659	-0.463713	-1.41622	0.01445	0.0358895	no	SWITCH/sucrose nonfermenting 3C	SMARCC	SWI/SNF related-matrix-associated actin-dependent regulator of chromatin subfamily C	3044	GO:0003677~DNA binding;GO:0003682~chromatin binding;GO:0005634~nucleus;GO:0006338~chromatin remodeling;GO:0006351~transcription, DNA-templated;GO:0006355~regulation of transcription, DNA-templated;GO:0007275~multicellular organismal development;GO:0008270~zinc ion binding;GO:0016514~SWI/SNF complex;	-	K11649	-
MD00G1043300	MD00G1043300	MD00G1043300	Chr00:7806159-7809579	WT	anti	OK	2.27229	2.93312	0.368288	0.841007	0.1395	0.231784	no	GRAS family transcription factor	-	-	3286	GO:0003700~transcription factor activity, sequence-specific DNA binding;GO:0005634~nucleus;GO:0006351~transcription, DNA-templated;GO:0006355~regulation of transcription, DNA-templated;GO:0010492~maintenance of shoot apical meristem identity;GO:0030154~cell differentiation;GO:0048768~root hair cell tip growth;GO:0051301~cell division;	-	-	-
MD00G1043700	MD00G1043700	MD00G1043700	Chr00:7938336-7945787	WT	anti	OK	27.4975	14.8249	-0.891284	-3.31274	5e-05	0.000233664	no	plant VAP homolog 12	-	-	1253	GO:0000326~protein storage vacuole;GO:0005634~nucleus;GO:0005783~endoplasmic reticulum;GO:0005789~endoplasmic reticulum membrane;GO:0005829~cytosol;GO:0005886~plasma membrane;GO:0016021~integral component of membrane;GO:0016032~viral process;GO:0032586~protein storage vacuole membrane;GO:0046907~intracellular transport;	-	-	-
MD00G1044200	MD00G1044200	MD00G1044200	Chr00:8082576-8084831	WT	anti	OK	2.15789	1.55857	-0.469403	-0.9098	0.3751	0.494901	no	zinc knuckle (CCHC-type) family protein	-	-	640	-	-	-	-
MD00G1044500	MD00G1044500	MD00G1044500	Chr00:8162035-8163527	WT	anti	OK	0.716002	3.16564	2.14446	3.54572	0.0003	0.00120123	yes	inhibitor/interactor with cyclin-dependent kinase	-	-	1022	GO:0000082~G1/S transition of mitotic cell cycle;GO:0004861~cyclin-dependent protein serine/threonine kinase inhibitor activity;GO:0005634~nucleus;GO:0005654~nucleoplasm;GO:0007050~cell cycle arrest;GO:0009737~response to abscisic acid;GO:0010311~lateral root formation;GO:0045736~negative regulation of cyclin-dependent protein serine/threonine kinase activity;GO:0045740~positive regulation of DNA…	-	-	-
MD00G1045200	MD00G1045200	MD00G1045200	Chr00:8255541-8260247	WT	anti	OK	5.20491	3.9662	-0.392117	-0.997629	0.092	0.166988	no	Protein of unknown function	-	-	2550	GO:0005622~intracellular;GO:0006486~protein glycosylation;GO:0006623~protein targeting to vacuole;GO:0016192~vesicle-mediated transport;	-	-	-
MD00G1045300	MD00G1045300	MD00G1045300	Chr00:8300189-8303484	WT	anti	OK	22.8467	55.645	1.28427	5.0322	5e-05	0.000233664	yes	Calcium-dependent lipid-binding (CaLB domain) family protein	-	-	1521	GO:0005829~cytosol;GO:0006612~protein targeting to membrane;GO:0009506~plasmodesma;GO:0009611~response to wounding;GO:0009612~response to mechanical stimulus;GO:0009646~response to absence of light;GO:0010200~response to chitin;GO:0010363~regulation of plant-type hypersensitive response;GO:0030968~endoplasmic reticulum unfolded protein response;GO:0043069~negative regulation of programmed cell de…	-	-	-
MD00G1045400	MD00G1045400	MD00G1045400	Chr00:8310655-8311393	WT	anti	OK	33.3827	22.5774	-0.564222	-10.1135	0.44995	0.568445	no	cking 2	-	-	490	-	-	-	-
MD00G1045700	MD00G1045700	MD00G1045700	Chr00:8440889-8443922	WT	anti	OK	0	0.970553	inf	#NAME?	5e-05	0.000233664	yes	Zinc-binding dehydrogenase family protein	K07119	uncharacterized protein	1274	GO:0008270~zinc ion binding;GO:0016491~oxidoreductase activity;GO:0047655~allyl-alcohol dehydrogenase activity;	-	K07119	-
MD00G1046300	MD00G1046300	MD00G1046300	Chr00:8708411-8722322	WT	anti	OK	6.78074	6.08842	-0.155375	-0.379603	0.49865	0.613531	no	Root hair defective 3 GTP-binding protein (RHD3)	-	-	2408	GO:0003924~GTPase activity;GO:0005525~GTP binding;GO:0005783~endoplasmic reticulum;GO:0005789~endoplasmic reticulum membrane;GO:0016021~integral component of membrane;	-	-	-
MD00G1046500	MD00G1046500	MD00G1046500	Chr00:8729582-8808916	WT	anti	OK	4.44903	9.24479	1.05515	1.88858	0.01805	0.0433843	yes	-	-	-	2399	-	-	-	-
MD00G1046600	MD00G1046600	MD00G1046600	Chr00:8729582-8808916	WT	anti	OK	0.759172	0.929038	0.291312	0.357431	0.5712	0.677798	no	RAB homolog 1	-	-	5247	GO:0004672~protein kinase activity;GO:0004674~protein serine/threonine kinase activity;GO:0005524~ATP binding;GO:0005886~plasma membrane;GO:0016021~integral component of membrane;	-	-	-
MD00G1046700	MD00G1046700	MD00G1046700	Chr00:8729582-8808916	WT	anti	OK	0.821337	0.968637	0.237983	0.241314	0.70565	0.790065	no	Leucine-rich repeat transmembrane protein kinase	-	-	4009	GO:0004672~protein kinase activity;GO:0004674~protein serine/threonine kinase activity;GO:0005524~ATP binding;GO:0005886~plasma membrane;GO:0016021~integral component of membrane;	-	-	-
MD00G1047100	MD00G1047100	MD00G1047100	Chr00:8729582-8808916	WT	anti	OK	0.811767	1.01365	0.320425	0.292608	0.6545	0.748616	no	putative	TARS, thrS	threonyl-tRNA synthetase	2239	GO:0004829~threonine-tRNA ligase activity;GO:0005524~ATP binding;GO:0005737~cytoplasm;GO:0005739~mitochondrion;GO:0006435~threonyl-tRNA aminoacylation;GO:0009570~chloroplast stroma;GO:0009793~embryo development ending in seed dormancy;GO:0046872~metal ion binding;	EC:6.1.1.3	K01868	ko00970~Aminoacyl-tRNA biosynthesis;
MD00G1047400	MD00G1047400	MD00G1047400	Chr00:8729582-8808916	WT	anti	OK	79.8452	39.1677	-1.02754	-11.3146	0.27955	0.39376	no	Leucine-rich repeat transmembrane protein kinase	-	-	1237	GO:0004672~protein kinase activity;GO:0004674~protein serine/threonine kinase activity;GO:0005524~ATP binding;GO:0005886~plasma membrane;GO:0016021~integral component of membrane;	-	-	-
MD00G1047900	MD00G1047900	MD00G1047900	Chr00:8993774-8996581	WT	anti	OK	7.22973	9.1183	0.334822	0.904178	0.122	0.209109	no	Clathrin light chain protein	-	-	2046	GO:0005198~structural molecule activity;GO:0005829~cytosol;GO:0005886~plasma membrane;GO:0006886~intracellular protein transport;GO:0009504~cell plate;GO:0009941~chloroplast envelope;GO:0016192~vesicle-mediated transport;GO:0030130~clathrin coat of trans-Golgi network vesicle;GO:0030132~clathrin coat of coated pit;	-	-	-
MD00G1048200	MD00G1048200	MD00G1048200	Chr00:9000246-9057562	WT	anti	OK	11.6179	16.2284	0.482167	0.717939	0.2425	0.354447	no	-	-	-	939	-	-	-	-
MD00G1048400	MD00G1048400	MD00G1048400	Chr00:9102145-9102514	WT	anti	OK	2.54405	2.65134	0.0595938	0.206502	0.9349	0.957207	no	Clathrin light chain protein	-	-	369	GO:0005198~structural molecule activity;GO:0006886~intracellular protein transport;GO:0009504~cell plate;GO:0009941~chloroplast envelope;GO:0016192~vesicle-mediated transport;GO:0030130~clathrin coat of trans-Golgi network vesicle;GO:0030132~clathrin coat of coated pit;	-	-	-
MD00G1048500	MD00G1048500	MD00G1048500	Chr00:9113953-9116591	WT	anti	OK	2.05034	2.84951	0.474847	0.654654	0.2795	0.393714	no	-	-	-	786	GO:0005634~nucleus;	-	-	-
MD00G1048800	MD00G1048800	MD00G1048800	Chr00:9125280-9127500	WT	anti	OK	4.40356	3.74257	-0.234641	-0.580534	0.44615	0.5648	no	4-lactone dehydrogenase	GLDH	L-galactono-1,4-lactone dehydrogenase	1264	GO:0003885~D-arabinono-1,4-lactone oxidase activity;GO:0005739~mitochondrion;GO:0008762~UDP-N-acetylmuramate dehydrogenase activity;GO:0009536~plastid;GO:0016020~membrane;GO:0016021~integral component of membrane;GO:0016633~galactonolactone dehydrogenase activity;GO:0019853~L-ascorbic acid biosynthetic process;GO:0031966~mitochondrial membrane;GO:0050660~flavin adenine dinucleotide binding;GO:008…	EC:1.3.2.3	K00225	ko00053~Ascorbate and aldarate metabolism;
MD00G1048900	MD00G1048900	MD00G1048900	Chr00:9157917-9161790	WT	anti	OK	5.35732	7.36895	0.459947	1.00947	0.07955	0.148586	no	SEC14 cytosolic factor family protein / phosphoglyceride transfer family protein	-	-	1215	-	-	-	-
MD00G1049000	MD00G1049000	MD00G1049000	Chr00:9162604-9164743	WT	anti	OK	2.41679	6.06589	1.32763	2.91634	5e-05	0.000233664	yes	lycopene cyclase	-	-	2004	GO:0009507~chloroplast;GO:0009509~chromoplast;GO:0016117~carotenoid biosynthetic process;GO:0016705~oxidoreductase activity, acting on paired donors, with incorporation or reduction of molecular oxygen;GO:0016853~isomerase activity;	-	-	-
MD00G1049200	MD00G1049200	MD00G1049200	Chr00:9257040-9258509	WT	anti	NOTEST	0.166232	0.246442	0.56805	0	1	1	no	Aluminium activated malate transporter family protein	-	-	1469	GO:0005739~mitochondrion;	-	-	-
MD00G1050100	MD00G1050100	MD00G1050100	Chr00:9478918-9486208	WT	anti	OK	19.911	22.8502	0.198637	0.698528	0.27175	0.385307	no	RING/U-box superfamily protein	-	-	2950	GO:0008270~zinc ion binding;GO:0009908~flower development;GO:0010228~vegetative to reproductive phase transition of meristem;GO:0016567~protein ubiquitination;GO:0016874~ligase activity;GO:0040008~regulation of growth;GO:0043161~proteasome-mediated ubiquitin-dependent protein catabolic process;	-	-	-
MD00G1050200	MD00G1050200	MD00G1050200	Chr00:9538175-9548598	WT	anti	OK	4.33626	4.88334	0.171417	0.499921	0.3769	0.496705	no	phragmoplast orienting kinesin 2	KIF15	kinesin family member 15	6389	GO:0000281~mitotic cytokinesis;GO:0000911~cytokinesis by cell plate formation;GO:0003777~microtubule motor activity;GO:0005524~ATP binding;GO:0005871~kinesin complex;GO:0005874~microtubule;GO:0007018~microtubule-based movement;GO:0008152~metabolic process;GO:0009524~phragmoplast;GO:0016887~ATPase activity;	-	K10400	-
MD00G1050500	MD00G1050500	MD00G1050500	Chr00:9553280-9563323	WT	anti	OK	15.9986	16.9789	0.0857911	0.248139	0.669	0.76049	no	copper ion binding	argC	N-acetyl-gamma-glutamyl-phosphate reductase	1273	GO:0003942~N-acetyl-gamma-glutamyl-phosphate reductase activity;GO:0005507~copper ion binding;GO:0005730~nucleolus;GO:0005737~cytoplasm;GO:0006526~arginine biosynthetic process;GO:0008652~cellular amino acid biosynthetic process;GO:0009507~chloroplast;GO:0009570~chloroplast stroma;GO:0016020~membrane;GO:0046686~response to cadmium ion;GO:0051287~NAD binding;	EC:1.2.1.38	K00145	ko00220~Arginine biosynthesis;ko01210~2-Oxocarboxylic acid metabolism;ko01230~Biosynthesis of amino acids;
MD00G1050600	MD00G1050600	MD00G1050600	Chr00:9564813-9581910	WT	anti	OK	14.6634	11.0524	-0.407856	-1.24838	0.08895	0.162599	no	embryo defective 1273	-	-	1535	-	-	-	-
MD00G1050700	MD00G1050700	MD00G1050700	Chr00:9595770-9602209	WT	anti	OK	35.1979	61.3996	0.802741	2.7474	5e-05	0.000233664	no	KH domain-containing protein	FUBP	far upstream element-binding protein	2214	GO:0003723~RNA binding;	-	K13210	-
MD00G1051000	MD00G1051000	MD00G1051000	Chr00:9624937-9629731	WT	anti	OK	20.4249	17.5488	-0.218954	-0.546328	0.33985	0.458866	no	-	-	-	2835	GO:0003676~nucleic acid binding;GO:0015074~DNA integration;	-	-	-
MD00G1051100	MD00G1051100	MD00G1051100	Chr00:9653986-9654710	WT	anti	OK	0.59337	2.76274	2.21909	3.69589	0.0161	0.039376	yes	-	-	-	572	-	-	-	-
MD00G1051200	MD00G1051200	MD00G1051200	Chr00:9659775-9669007	WT	anti	OK	12.991	9.63585	-0.431025	-1.28667	0.027	0.0608809	no	Trimeric LpxA-like enzyme	EIF2B5	translation initiation factor eIF-2B subunit epsilon	2768	GO:0005085~guanyl-nucleotide exchange factor activity;GO:0005851~eukaryotic translation initiation factor 2B complex;GO:0009058~biosynthetic process;GO:0016779~nucleotidyltransferase activity;GO:0043547~positive regulation of GTPase activity;	-	K03240	ko03013~RNA transport;
MD00G1051300	MD00G1051300	MD00G1051300	Chr00:9675662-9680636	WT	anti	OK	30.2853	51.3621	0.762087	2.74523	0.00015	0.000642755	no	sodium hydrogen exchanger 2	-	-	2800	GO:0005774~vacuolar membrane;GO:0005886~plasma membrane;GO:0006885~regulation of pH;GO:0009651~response to salt stress;GO:0010107~potassium ion import;GO:0015385~sodium:proton antiporter activity;GO:0015386~potassium:proton antiporter activity;GO:0016021~integral component of membrane;GO:0035725~sodium ion transmembrane transport;GO:0055075~potassium ion homeostasis;GO:0090333~regulation of stoma…	-	-	-
MD00G1051400	MD00G1051400	MD00G1051400	Chr00:9683760-9687529	WT	anti	OK	9.16078	10.568	0.206158	0.672129	0.30795	0.425037	no	FRIGIDA-like protein	-	-	2267	-	-	-	-
MD00G1051500	MD00G1051500	MD00G1051500	Chr00:9687846-9691721	WT	anti	OK	9.72038	26.8132	1.46386	4.23756	5e-05	0.000233664	yes	copper/zinc superoxide dismutase 1	-	-	1826	GO:0004784~superoxide dismutase activity;GO:0005737~cytoplasm;GO:0046872~metal ion binding;	-	-	-
MD00G1051800	MD00G1051800	MD00G1051800	Chr00:9703368-9705778	WT	anti	OK	22.3678	20.419	-0.131505	-0.508184	0.5073	0.621424	no	transmembrane-40	-	-	1342	-	-	-	-
MD00G1052000	MD00G1052000	MD00G1052000	Chr00:9710115-9712255	WT	anti	OK	53.7876	26.3111	-1.0316	-4.61003	5e-05	0.000233664	yes	acyl carrier protein 1	-	-	855	GO:0006633~fatty acid biosynthetic process;GO:0009507~chloroplast;	-	-	-
MD00G1052100	MD00G1052100	MD00G1052100	Chr00:9714680-9720015	WT	anti	OK	10.8423	7.41047	-0.549032	-1.4882	0.00775	0.0210143	no	vamp/synaptobrevin-associated protein 27-2	-	-	2982	GO:0005789~endoplasmic reticulum membrane;GO:0005886~plasma membrane;GO:0016021~integral component of membrane;GO:0016032~viral process;GO:0046907~intracellular transport;	-	-	-
MD00G1052200	MD00G1052200	MD00G1052200	Chr00:9714680-9720015	WT	anti	OK	2.80772	1.7177	-0.708923	-0.789922	0.20215	0.308162	no	-	-	-	2038	GO:0005789~endoplasmic reticulum membrane;GO:0005886~plasma membrane;GO:0046907~intracellular transport;	-	-	-
MD00G1052300	MD00G1052300	MD00G1052300	Chr00:9720824-9722940	WT	anti	NOTEST	0.691042	0.200788	-1.7831	0	1	1	no	-	-	-	1279	-	-	-	-
MD00G1052400	MD00G1052400	MD00G1052400	Chr00:9752295-9754687	WT	anti	OK	1.81439	0.2246	-3.01405	-4.22522	5e-05	0.000233664	yes	Thioredoxin superfamily protein	-	-	2392	GO:0004427~inorganic diphosphatase activity;GO:0005623~cell;GO:0005774~vacuolar membrane;GO:0009678~hydrogen-translocating pyrophosphatase activity;GO:0015992~proton transport;GO:0016021~integral component of membrane;GO:0045454~cell redox homeostasis;GO:0046872~metal ion binding;	-	-	-
MD00G1052700	MD00G1052700	MD00G1052700	Chr00:9764011-9766471	WT	anti	OK	28.1134	23.5041	-0.258343	-1.07482	0.22595	0.335883	no	Transport protein particle (TRAPP) component	-	-	863	GO:0005783~endoplasmic reticulum;GO:0005794~Golgi apparatus;GO:0009737~response to abscisic acid;GO:0016192~vesicle-mediated transport;GO:0048868~pollen tube development;	-	-	-
MD00G1052900	MD00G1052900	MD00G1052900	Chr00:9794778-9796858	WT	anti	OK	1.81858	9.6763	2.41164	4.6471	5e-05	0.000233664	yes	UDP-glucosyl transferase 85A2	-	-	1379	GO:0016758~transferase activity, transferring hexosyl groups;GO:0035251~UDP-glucosyltransferase activity;	-	-	-
MD00G1053300	MD00G1053300	MD00G1053300	Chr00:9937439-9958828	WT	anti	OK	27.4669	7.8663	-1.80394	-5.83956	5e-05	0.000233664	yes	DNA-directed DNA polymerases	POLD1	DNA polymerase delta subunit 1	3885	GO:0000166~nucleotide binding;GO:0003677~DNA binding;GO:0003887~DNA-directed DNA polymerase activity;GO:0005634~nucleus;GO:0006260~DNA replication;GO:0008408~3'-5' exonuclease activity;GO:0046872~metal ion binding;	EC:2.7.7.7	K02327	ko00230~Purine metabolism;ko00240~Pyrimidine metabolism;ko03030~DNA replication;ko03410~Base excision repair;ko03420~Nucleotide excision repair;ko03430~Mismatch repair;ko03440~Homologous recombination;
MD00G1053500	MD00G1053500	MD00G1053500	Chr00:10018311-10019406	WT	anti	NOTEST	0.150418	0.240968	0.679869	0	1	1	no	-	-	-	1095	-	-	-	-
MD00G1053600	MD00G1053600	MD00G1053600	Chr00:10021432-10022108	WT	anti	NOTEST	0.548845	0.615583	0.165553	0	1	1	no	-	-	-	1198	-	-	-	-
MD00G1053700	MD00G1053700	MD00G1053700	Chr00:10025149-10028207	WT	anti	OK	7.15856	7.17162	0.0026299	0.00780541	0.9906	0.993518	no	Disease resistance protein (CC-NBS-LRR class) family	-	-	2391	GO:0006952~defense response;GO:0043531~ADP binding;	-	-	-
MD00G1053900	MD00G1053900	MD00G1053900	Chr00:10064618-10074036	WT	anti	OK	2.48691	3.68167	0.566008	1.42135	0.2319	0.342668	no	Integrin-linked protein kinase family	-	-	704	GO:0004674~protein serine/threonine kinase activity;GO:0005524~ATP binding;GO:0009966~regulation of signal transduction;	-	-	-
MD00G1054000	MD00G1054000	MD00G1054000	Chr00:10090700-10091797	WT	anti	OK	4.89894	10.5365	1.10485	2.96752	0.0002	0.000835417	yes	Protein of unknown function	-	-	1097	-	-	-	-
MD00G1054100	MD00G1054100	MD00G1054100	Chr00:10093048-10111648	WT	anti	OK	4.83629	3.24179	-0.577112	-1.63797	0.0057	0.0161186	no	DNA LIGASE 6	LIG1	DNA ligase 1	4719	GO:0003677~DNA binding;GO:0003910~DNA ligase (ATP) activity;GO:0005524~ATP binding;GO:0005634~nucleus;GO:0005737~cytoplasm;GO:0006260~DNA replication;GO:0006273~lagging strand elongation;GO:0006310~DNA recombination;GO:0007165~signal transduction;GO:0051103~DNA ligation involved in DNA repair;GO:0071897~DNA biosynthetic process;	EC:6.5.1.1 6.5.1.6 6.5.1.7	K10747	ko03030~DNA replication;ko03410~Base excision repair;ko03420~Nucleotide excision repair;ko03430~Mismatch repair;
MD00G1054200	MD00G1054200	MD00G1054200	Chr00:10112672-10115510	WT	anti	OK	2.09421	1.02988	-1.02392	-1.88106	0.01515	0.0373885	yes	ASF1 like histone chaperone	ASF1	histone chaperone ASF1	1322	GO:0000724~double-strand break repair via homologous recombination;GO:0005634~nucleus;GO:0005737~cytoplasm;GO:0006333~chromatin assembly or disassembly;GO:0006351~transcription, DNA-templated;GO:0006355~regulation of transcription, DNA-templated;GO:0008361~regulation of cell size;GO:0009294~DNA mediated transformation;GO:0010091~trichome branching;GO:0016568~chromatin modification;GO:0031567~mito…	-	K10753	-
MD00G1054300	MD00G1054300	MD00G1054300	Chr00:10116419-10122998	WT	anti	OK	2.93062	1.14348	-1.35778	-3.53305	5e-05	0.000233664	yes	-	-	-	6489	GO:0003676~nucleic acid binding;	-	-	-
MD00G1054400	MD00G1054400	MD00G1054400	Chr00:10124822-10136812	WT	anti	OK	2.01802	0.969058	-1.05829	-0.39185	0.5084	0.622389	no	-	-	-	1203	GO:0004674~protein serine/threonine kinase activity;GO:0005524~ATP binding;GO:0048544~recognition of pollen;GO:0048765~root hair cell differentiation;	-	-	-
MD00G1054500	MD00G1054500	MD00G1054500	Chr00:10124822-10136812	WT	anti	OK	36.365	30.5268	-0.252477	-0.789828	0.17875	0.279329	no	Thiamine pyrophosphate dependent pyruvate decarboxylase family protein	HACL1	2-hydroxyacyl-CoA lyase 1	2748	GO:0000287~magnesium ion binding;GO:0003824~catalytic activity;GO:0005829~cytosol;GO:0009407~toxin catabolic process;GO:0010583~response to cyclopentenone;GO:0016831~carboxy-lyase activity;GO:0030976~thiamine pyrophosphate binding;GO:0046482~para-aminobenzoic acid metabolic process;	EC:4.1.-.-	K12261	ko04146~Peroxisome;
MD00G1055100	MD00G1055100	MD00G1055100	Chr00:10251039-10252715	WT	anti	OK	0.791198	0.20083	-1.97806	-2.23032	0.00585	0.016487	yes	UDP-glucosyl transferase 73D1	UGT73C	UDP-glucosyl transferase 73C	1676	GO:0006865~amino acid transport;GO:0009813~flavonoid biosynthetic process;GO:0016021~integral component of membrane;GO:0016131~brassinosteroid metabolic process;GO:0016758~transferase activity, transferring hexosyl groups;GO:0043231~intracellular membrane-bounded organelle;GO:0046527~glucosyltransferase activity;GO:0050403~trans-zeatin O-beta-D-glucosyltransferase activity;GO:0050502~cis-zeatin O…	EC:2.4.1.-	K13496	-
MD00G1055200	MD00G1055200	MD00G1055200	Chr00:10319066-10326187	WT	anti	OK	50.4507	34.2308	-0.559578	-1.79749	0.002	0.00649052	no	Peptidase family C54 protein	ATG4	cysteine protease ATG4	2210	GO:0005737~cytoplasm;GO:0006914~autophagy;GO:0008234~cysteine-type peptidase activity;GO:0015031~protein transport;	EC:3.4.22.-	K08342	ko04140~Regulation of autophagy;
MD00G1055300	MD00G1055300	MD00G1055300	Chr00:10334467-10350054	WT	anti	OK	118.14	59.6741	-0.985318	-3.54342	5e-05	0.000233664	no	Citrate synthase family protein	-	-	1860	GO:0004108~citrate (Si)-synthase activity;GO:0005759~mitochondrial matrix;GO:0006099~tricarboxylic acid cycle;GO:0044262~cellular carbohydrate metabolic process;	-	-	-
MD00G1055400	MD00G1055400	MD00G1055400	Chr00:10389206-10390224	WT	anti	OK	11.8289	0.9316	-3.66647	-7.18165	5e-05	0.000233664	yes	Protein of unknown function	-	-	1018	-	-	-	-
MD00G1055500	MD00G1055500	MD00G1055500	Chr00:10390419-10396080	WT	anti	OK	6.64731	3.94993	-0.750943	-1.10093	0.06625	0.127741	no	-	-	-	1450	GO:0009507~chloroplast;GO:0009532~plastid stroma;GO:0009570~chloroplast stroma;GO:0009579~thylakoid;GO:0009941~chloroplast envelope;GO:0019538~protein metabolic process;GO:0043424~protein histidine kinase binding;	-	-	-
MD00G1055600	MD00G1055600	MD00G1055600	Chr00:10390419-10396080	WT	anti	OK	17.902	8.23408	-1.12044	-2.98794	5e-05	0.000233664	yes	Double Clp-N motif protein	-	-	1743	GO:0009507~chloroplast;GO:0009532~plastid stroma;GO:0009570~chloroplast stroma;GO:0009579~thylakoid;GO:0009941~chloroplast envelope;GO:0019538~protein metabolic process;GO:0043424~protein histidine kinase binding;	-	-	-
MD00G1055800	MD00G1055800	MD00G1055800	Chr00:10461618-10469499	WT	anti	OK	18.1928	14.7783	-0.299888	-1.02096	0.09835	0.17639	no	Acyl-CoA N-acyltransferase with RING/FYVE/PHD-type zinc finger domain	-	-	3608	GO:0008270~zinc ion binding;GO:0009630~gravitropism;	-	-	-
MD00G1056100	MD00G1056100	MD00G1056100	Chr00:10514303-10520904	WT	anti	OK	4.07615	7.78645	0.93376	2.19299	0.00015	0.000642755	no	DEGP protease 2	-	-	2044	GO:0004252~serine-type endopeptidase activity;GO:0009507~chloroplast;GO:0009533~chloroplast stromal thylakoid;GO:0009535~chloroplast thylakoid membrane;GO:0009570~chloroplast stroma;GO:0009658~chloroplast organization;GO:0009941~chloroplast envelope;GO:0010075~regulation of meristem growth;GO:0010206~photosystem II repair;GO:0019288~isopentenyl diphosphate biosynthetic process, methylerythritol 4…	-	-	-
MD00G1056300	MD00G1056300	MD00G1056300	Chr00:10523937-10536301	WT	anti	OK	3.99711	10.1751	1.34802	3.46691	5e-05	0.000233664	yes	auxin response factor 2	K14486, ARF	auxin response factor	2725	GO:0003677~DNA binding;GO:0003700~transcription factor activity, sequence-specific DNA binding;GO:0005634~nucleus;GO:0006351~transcription, DNA-templated;GO:0006355~regulation of transcription, DNA-templated;GO:0009506~plasmodesma;GO:0009734~auxin-activated signaling pathway;	-	K14486	ko04075~Plant hormone signal transduction;
MD00G1056400	MD00G1056400	MD00G1056400	Chr00:10536999-10539425	WT	anti	OK	1.40891	0.780399	-0.852295	-0.995177	0.23075	0.341363	no	Protein of unknown function	-	-	887	-	-	-	-
MD00G1056500	MD00G1056500	MD00G1056500	Chr00:10536999-10539425	WT	anti	OK	1.42377	1.88621	0.40577	0.46213	0.447	0.565652	no	NAD(P)-binding Rossmann-fold superfamily protein	-	-	932	GO:0016491~oxidoreductase activity;	-	-	-
MD00G1056700	MD00G1056700	MD00G1056700	Chr00:10553938-10569577	WT	anti	OK	6.64205	4.08837	-0.7001	-1.8548	0.004	0.0118659	no	putative	-	-	2176	GO:0003677~DNA binding;	-	-	-
MD00G1056800	MD00G1056800	MD00G1056800	Chr00:10576619-10577324	WT	anti	OK	2.41236	0.866834	-1.47662	-2.7158	0.06405	0.124391	no	microtubule-associated proteins 70-5	-	-	494	GO:0005819~spindle;GO:0007010~cytoskeleton organization;GO:0008017~microtubule binding;GO:0009524~phragmoplast;GO:0009832~plant-type cell wall biogenesis;GO:0010005~cortical microtubule, transverse to long axis;GO:0010051~xylem and phloem pattern formation;GO:0010413~glucuronoxylan metabolic process;GO:0045492~xylan biosynthetic process;GO:0071555~cell wall organization;	-	-	-
MD00G1057100	MD00G1057100	MD00G1057100	Chr00:10586414-10590455	WT	anti	OK	1.35852	1.87852	0.467564	0.930534	0.11385	0.198291	no	FAR1-related sequence 10	-	-	3156	GO:0008270~zinc ion binding;	-	-	-
MD00G1057200	MD00G1057200,MD00G1057300	MD00G1057200,MD00G1057300	Chr00:10591797-10594006	WT	anti	OK	1.27694	0.129572	-3.30086	-0.814495	0.2028	0.308964	no	Protein of unknown function	-	-	612	-	-	-	-
MD00G1057300	MD00G1057300	MD00G1057300	Chr00:10591797-10594006	WT	anti	OK	2.10034	0.121248	-4.1146	-1.89612	0.07335	0.138974	no	Protein of unknown function	-	-	877	-	-	-	-
MD00G1057400	MD00G1057400	MD00G1057400	Chr00:10601189-10604314	WT	anti	OK	5.32361	8.22045	0.626811	1.81257	0.034	0.0738295	no	-	-	-	997	-	-	-	-
MD00G1057500	MD00G1057500	MD00G1057500	Chr00:10605678-10608723	WT	anti	OK	4.05486	5.55066	0.453006	0.99279	0.09345	0.169088	no	F-box family protein with a domain of unknown function (DUF295)	-	-	1850	-	-	-	-
MD00G1057700	MD00G1057700	MD00G1057700	Chr00:10613586-10614499	WT	anti	OK	0.383559	19.7551	5.68663	7.98889	0.0001	0.000444345	yes	Protein of unknown function	-	-	913	-	-	-	-
MD00G1057800	MD00G1057800	MD00G1057800	Chr00:10617495-10625095	WT	anti	OK	4.68848	3.08019	-0.606102	-1.4813	0.0124	0.0314745	no	agenet domain-containing protein / bromo-adjacent homology (BAH) domain-containing protein	-	-	2687	GO:0003682~chromatin binding;	-	-	-
MD00G1057900	MD00G1057900	MD00G1057900	Chr00:10625341-10630611	WT	anti	OK	10.9509	12.6905	0.212697	0.690857	0.27715	0.391216	no	homolog of yeast ADA2 2B	TADA2A, ADA2	transcriptional adapter 2-alpha	2269	GO:0000278~mitotic cell cycle;GO:0000956~nuclear-transcribed mRNA catabolic process;GO:0003677~DNA binding;GO:0003682~chromatin binding;GO:0003713~transcription coactivator activity;GO:0005634~nucleus;GO:0006346~methylation-dependent chromatin silencing;GO:0006351~transcription, DNA-templated;GO:0006357~regulation of transcription from RNA polymerase II promoter;GO:0006396~RNA processing;GO:00082…	-	K11314	-
MD00G1058000	MD00G1058000	MD00G1058000	Chr00:10630773-10633506	WT	anti	OK	10.0419	5.65439	-0.828589	-2.0064	0.00085	0.00304436	no	Protein of unknown function	-	-	1823	-	-	-	-
MD00G1058500	MD00G1058500	MD00G1058500	Chr00:10650178-10654137	WT	anti	OK	0	6.325	inf	#NAME?	5e-05	0.000233664	yes	ferredoxin hydrogenases	-	-	1213	-	-	-	-
MD00G1058600	MD00G1058600	MD00G1058600	Chr00:10654901-10655552	WT	anti	OK	109.775	104.958	-0.0647405	-0.421031	0.732	0.811019	no	Protein of unknown function	-	-	564	GO:0005747~mitochondrial respiratory chain complex I;GO:0006511~ubiquitin-dependent protein catabolic process;GO:0009853~photorespiration;GO:0051788~response to misfolded protein;GO:0080129~proteasome core complex assembly;	-	-	-
MD00G1058700	MD00G1058700	MD00G1058700	Chr00:10714786-10718119	WT	anti	OK	7.68236	4.46864	-0.781715	-1.97171	0.00085	0.00304436	no	Phosphoglycerate mutase family protein	-	-	1969	-	-	-	-
MD00G1058900	MD00G1058900	MD00G1058900	Chr00:10720256-10722967	WT	anti	OK	12.7483	5.71177	-1.15829	-3.51033	5e-05	0.000233664	yes	Protein of unknown function	-	-	995	-	-	-	-
MD00G1059000	MD00G1059000	MD00G1059000	Chr00:10744042-10753039	WT	anti	OK	10.8332	2.13163	-2.34543	-3.82944	5e-05	0.000233664	yes	ascorbate peroxidase 3	-	-	918	-	-	-	-
MD00G1059100	MD00G1059100	MD00G1059100	Chr00:10823967-10826682	WT	anti	OK	21.7873	8.14826	-1.41893	-4.0496	5e-05	0.000233664	yes	PLATZ transcription factor family protein	-	-	1909	-	-	-	-
MD00G1059200	MD00G1059200	MD00G1059200	Chr00:11006507-11009617	WT	anti	OK	6.03807	30.829	2.35213	5.57858	5e-05	0.000233664	yes	Protein of unknown function (DUF788)	-	-	1094	-	-	-	-
MD00G1060000	MD00G1060000	MD00G1060000	Chr00:11175414-11176745	WT	anti	NOTEST	0.303175	0.195889	-0.630112	0	1	1	no	Protein of unknown function	-	-	1192	-	-	-	-
MD00G1060100	MD00G1060100	MD00G1060100	Chr00:11176990-11185970	WT	anti	OK	30.4587	31.6582	0.0557257	0.174773	0.75805	0.830793	no	Tetratricopeptide repeat (TPR)-like superfamily protein	PRPF39, PRP39	pre-mRNA-processing factor 39	3171	GO:0005634~nucleus;GO:0006397~mRNA processing;GO:0008380~RNA splicing;	-	K13217	-
MD00G1060300	MD00G1060300	MD00G1060300	Chr00:11197885-11198779	WT	anti	OK	28.5158	23.483	-0.280147	-1.1735	0.1861	0.288444	no	translocase of outer membrane 22-V	TOM22	mitochondrial import receptor subunit TOM22	894	GO:0005739~mitochondrion;GO:0005741~mitochondrial outer membrane;GO:0005742~mitochondrial outer membrane translocase complex;GO:0005774~vacuolar membrane;GO:0006626~protein targeting to mitochondrion;GO:0006886~intracellular protein transport;GO:0009536~plastid;GO:0015450~P-P-bond-hydrolysis-driven protein transmembrane transporter activity;GO:0016021~integral component of membrane;GO:0071806~pro…	-	K17769	-
MD00G1060400	MD00G1060400	MD00G1060400	Chr00:11207480-11209714	WT	anti	OK	3.97966	10.135	1.34863	3.71238	5e-05	0.000233664	yes	plasmodesmata-located protein 2	-	-	1591	GO:0009505~plant-type cell wall;GO:0009506~plasmodesma;GO:0010497~plasmodesmata-mediated intercellular transport;GO:0016021~integral component of membrane;GO:0046739~transport of virus in multicellular host;	-	-	-
MD00G1060600	MD00G1060600	MD00G1060600	Chr00:11211113-11219556	WT	anti	OK	0.257444	0.856649	1.73445	2.21569	0.00765	0.0207835	yes	protodermal factor 2	-	-	1528	-	-	-	-
MD00G1060700	MD00G1060700	MD00G1060700	Chr00:11221323-11227094	WT	anti	OK	13.553	6.74417	-1.0069	-2.89419	5e-05	0.000233664	yes	SET-domain containing protein lysine methyltransferase family protein	-	-	2847	GO:0005634~nucleus;GO:0005694~chromosome;GO:0005730~nucleolus;GO:0008270~zinc ion binding;GO:0009506~plasmodesma;GO:0018024~histone-lysine N-methyltransferase activity;	-	-	-
MD00G1060800	MD00G1060800	MD00G1060800	Chr00:11235573-11237181	WT	anti	OK	11.558	35.2411	1.60837	5.81606	5e-05	0.000233664	yes	subfamily IIIB acid phosphatase	-	-	1105	GO:0003993~acid phosphatase activity;	-	-	-
MD00G1060900	MD00G1060900	MD00G1060900	Chr00:11238561-11243812	WT	anti	OK	17.99	17.4202	-0.0464361	-0.143346	0.8015	0.863292	no	phosphate starvation response 1	-	-	2143	GO:0003677~DNA binding;GO:0003682~chromatin binding;GO:0003700~transcription factor activity, sequence-specific DNA binding;GO:0005634~nucleus;GO:0006351~transcription, DNA-templated;	-	-	-
MD00G1061500	MD00G1061500	MD00G1061500	Chr00:11391197-11393711	WT	anti	OK	1.49832	8.53027	2.50924	5.94133	5e-05	0.000233664	yes	-	-	-	2338	-	-	-	-
MD00G1061600	MD00G1061600	MD00G1061600	Chr00:11416403-11419081	WT	anti	OK	10.2851	6.74185	-0.609342	-1.46312	0.0124	0.0314745	no	electron transport SCO1/SenC family protein	SCO1_2	protein SCO1/2	1368	GO:0005507~copper ion binding;GO:0005739~mitochondrion;GO:0005743~mitochondrial inner membrane;GO:0009790~embryo development;GO:0009793~embryo development ending in seed dormancy;GO:0016021~integral component of membrane;GO:0033617~mitochondrial respiratory chain complex IV assembly;	-	K07152	-
MD00G1061700	MD00G1061700	MD00G1061700	Chr00:11419360-11428898	WT	anti	OK	32.3569	14.0638	-1.20209	-3.77803	5e-05	0.000233664	yes	putative	AMPD	AMP deaminase	3267	GO:0003876~AMP deaminase activity;GO:0005524~ATP binding;GO:0005634~nucleus;GO:0005783~endoplasmic reticulum;GO:0005829~cytosol;GO:0007062~sister chromatid cohesion;GO:0009640~photomorphogenesis;GO:0009737~response to abscisic acid;GO:0009793~embryo development ending in seed dormancy;GO:0009845~seed germination;GO:0009880~embryonic pattern specification;GO:0009909~regulation of flower developmen…	EC:3.5.4.6	K01490	ko00230~Purine metabolism;
MD00G1061800	MD00G1061800	MD00G1061800	Chr00:11439565-11443372	WT	anti	OK	22.2305	14.3633	-0.63015	-2.33318	0.00135	0.00458396	no	UbiA prenyltransferase family protein	chlG, bchG	chlorophyll synthase	1608	GO:0009507~chloroplast;GO:0009534~chloroplast thylakoid;GO:0015995~chlorophyll biosynthetic process;GO:0016021~integral component of membrane;GO:0031969~chloroplast membrane;GO:0046408~chlorophyll synthetase activity;	EC:2.5.1.62	K04040	ko00860~Porphyrin and chlorophyll metabolism;
MD00G1061900	MD00G1061900	MD00G1061900	Chr00:11443857-11445128	WT	anti	NOTEST	0.225366	0.0219925	-3.35719	0	1	1	no	Stress induced protein	-	-	1271	GO:0005829~cytosol;GO:0009640~photomorphogenesis;GO:0009737~response to abscisic acid;GO:0009845~seed germination;GO:0009909~regulation of flower development;GO:0009933~meristem structural organization;GO:0010162~seed dormancy process;GO:0010182~sugar mediated signaling pathway;GO:0010228~vegetative to reproductive phase transition of meristem;GO:0016567~protein ubiquitination;GO:0019915~lipid st…	-	-	-
MD00G1062100	MD00G1062100	MD00G1062100	Chr00:11456169-11458328	WT	anti	OK	2.40374	6.13758	1.35239	3.24363	0.0001	0.000444345	yes	Mitochondrial substrate carrier family protein	SLC25A1, CTP	solute carrier family 25 (mitochondrial citrate transporter), member 1	1466	GO:0005743~mitochondrial inner membrane;GO:0015141~succinate transmembrane transporter activity;GO:0015744~succinate transport;GO:0016021~integral component of membrane;GO:0055085~transmembrane transport;GO:0071422~succinate transmembrane transport;	-	K15100	-
MD00G1062200	MD00G1062200	MD00G1062200	Chr00:11465700-11469432	WT	anti	OK	137.004	64.6278	-1.08399	-3.83799	5e-05	0.000233664	yes	metallopeptidase M24 family protein	-	-	1570	GO:0001510~RNA methylation;GO:0001558~regulation of cell growth;GO:0003723~RNA binding;GO:0004177~aminopeptidase activity;GO:0005634~nucleus;GO:0005730~nucleolus;GO:0005886~plasma membrane;GO:0006164~purine nucleotide biosynthetic process;GO:0006364~rRNA processing;GO:0006606~protein import into nucleus;GO:0007275~multicellular organismal development;GO:0008235~metalloexopeptidase activity;GO:000…	-	-	-
MD00G1062300	MD00G1062300	MD00G1062300	Chr00:11471120-11475258	WT	anti	OK	3.399	1.33465	-1.34865	-2.5358	0.0001	0.000444345	yes	DNAJ heat shock N-terminal domain-containing protein	-	-	2348	GO:0005788~endoplasmic reticulum lumen;GO:0006457~protein folding;GO:0009408~response to heat;GO:0009506~plasmodesma;GO:0009644~response to high light intensity;GO:0009688~abscisic acid biosynthetic process;GO:0009860~pollen tube growth;GO:0010286~heat acclimation;GO:0016491~oxidoreductase activity;GO:0034605~cellular response to heat;GO:0042542~response to hydrogen peroxide;GO:0055114~oxidation-…	-	-	-
MD00G1062900	MD00G1062900	MD00G1062900	Chr00:11537575-11587938	WT	anti	OK	3.14848	1.72004	-0.872215	-1.80359	0.04835	0.0988844	no	-	-	-	839	GO:0005198~structural molecule activity;GO:0005856~cytoskeleton;GO:0005886~plasma membrane;GO:0006886~intracellular protein transport;GO:0009504~cell plate;GO:0009524~phragmoplast;GO:0009941~chloroplast envelope;GO:0016192~vesicle-mediated transport;GO:0030125~clathrin vesicle coat;GO:0030130~clathrin coat of trans-Golgi network vesicle;GO:0030132~clathrin coat of coated pit;GO:0032050~clathrin h…	-	-	-
MD00G1063400	MD00G1063400	MD00G1063400	Chr00:11682457-11687062	WT	anti	OK	18.2408	19.9226	0.127241	0.444567	0.48175	0.598104	no	Chaperone DnaJ-domain superfamily protein	-	-	2650	GO:0005829~cytosol;GO:0005886~plasma membrane;	-	-	-
MD00G1063500	MD00G1063500	MD00G1063500	Chr00:11747404-11749649	WT	anti	OK	3.44312	2.73692	-0.331165	-0.801321	0.22025	0.329395	no	Protein kinase superfamily protein	-	-	2245	GO:0004674~protein serine/threonine kinase activity;GO:0005524~ATP binding;GO:0016021~integral component of membrane;	-	-	-
MD00G1063900	MD00G1063900	MD00G1063900	Chr00:11970011-11975308	WT	anti	OK	37.9004	23.189	-0.708777	-2.1088	5e-05	0.000233664	no	FKBP-like peptidyl-prolyl cis-trans isomerase family protein	FPR3_4	FK506-binding nuclear protein	2531	GO:0003755~peptidyl-prolyl cis-trans isomerase activity;GO:0005622~intracellular;GO:0006312~mitotic recombination;GO:0006457~protein folding;GO:0009560~embryo sac egg cell differentiation;GO:0042991~transcription factor import into nucleus;	EC:5.2.1.8	K14826	-
MD00G1064000	MD00G1064000	MD00G1064000	Chr00:11975845-11978095	WT	anti	OK	91.6957	32.5389	-1.49469	-5.66992	5e-05	0.000233664	yes	2	CDK	cyclin-dependent kinase	1428	GO:0004672~protein kinase activity;GO:0004674~protein serine/threonine kinase activity;GO:0004693~cyclin-dependent protein serine/threonine kinase activity;GO:0005524~ATP binding;GO:0007346~regulation of mitotic cell cycle;GO:0008353~RNA polymerase II carboxy-terminal domain kinase activity;GO:0009755~hormone-mediated signaling pathway;GO:0009934~regulation of meristem structural organization;GO:…	EC:2.7.11.22	K07760	-
MD00G1064100	MD00G1064100	MD00G1064100	Chr00:12050988-12078833	WT	anti	OK	21.4017	10.7685	-0.990904	-3.23741	5e-05	0.000233664	no	Protein of unknown function	-	-	2805	GO:0006811~ion transport;GO:0016021~integral component of membrane;GO:0031965~nuclear membrane;	-	-	-
MD00G1064400	MD00G1064400	MD00G1064400	Chr00:12105983-12110933	WT	anti	OK	75.5171	84.4859	0.161907	0.656854	0.3721	0.491718	no	voltage dependent anion channel 4	-	-	1277	GO:0005741~mitochondrial outer membrane;GO:0005886~plasma membrane;GO:0008308~voltage-gated anion channel activity;GO:0015288~porin activity;GO:0046930~pore complex;	-	-	-
MD00G1064700	MD00G1064700	MD00G1064700	Chr00:12268193-12283487	WT	anti	OK	11.254	5.14333	-1.12967	-2.57979	0.0001	0.000444345	yes	Protein of unknown function	-	-	1246	GO:0010207~photosystem II assembly;	-	-	-
MD00G1064800	MD00G1064800	MD00G1064800	Chr00:12392295-12399312	WT	anti	OK	14.9345	3.8161	-1.96848	-5.64874	5e-05	0.000233664	yes	Thioesterase superfamily protein	fabZ	3-hydroxyacyl-[acyl-carrier-protein] dehydratase	1072	GO:0005737~cytoplasm;GO:0006633~fatty acid biosynthetic process;GO:0009245~lipid A biosynthetic process;GO:0016836~hydro-lyase activity;GO:0047451~3-hydroxyoctanoyl-[acyl-carrier-protein] dehydratase activity;	EC:4.2.1.59	K02372	ko00061~Fatty acid biosynthesis;ko00780~Biotin metabolism;ko01212~Fatty acid metabolism;
MD00G1065200	MD00G1065200	MD00G1065200	Chr00:12522163-12522941	WT	anti	NOTEST	0.0653752	0.614715	3.2331	0	1	1	no	polypeptide 9	-	-	785	GO:0003676~nucleic acid binding;GO:0008270~zinc ion binding;GO:0015074~DNA integration;	-	-	-
MD00G1065300	MD00G1065300	MD00G1065300	Chr00:12542383-12547013	WT	anti	OK	0.658666	2.82963	2.10299	3.60423	5e-05	0.000233664	yes	ubiquitin-specific protease 13	-	-	2753	GO:0005829~cytosol;GO:0006511~ubiquitin-dependent protein catabolic process;GO:0008234~cysteine-type peptidase activity;GO:0009506~plasmodesma;GO:0036459~ubiquitinyl hydrolase activity;	-	-	-
MD00G1066300	MD00G1066300	MD00G1066300	Chr00:12758023-12766971	WT	anti	OK	6.47743	6.76769	0.0632426	0.107209	0.84985	0.898816	no	polypyrimidine tract-binding protein 3	PTBP2, NPTB	polypyrimidine tract-binding protein 2	2035	GO:0000166~nucleotide binding;GO:0000932~cytoplasmic mRNA processing body;GO:0003723~RNA binding;GO:0005634~nucleus;GO:0005737~cytoplasm;GO:0006397~mRNA processing;GO:0006417~regulation of translation;GO:0008380~RNA splicing;GO:0043484~regulation of RNA splicing;	-	K14948	-
MD00G1066600	MD00G1066600	MD00G1066600	Chr00:12851614-12853781	WT	anti	OK	19.3392	18.0008	-0.103464	-0.371057	0.5811	0.686425	no	GLN phosphoribosyl pyrophosphate amidotransferase 2	purF, PPAT	amidophosphoribosyltransferase	2167	GO:0004044~amidophosphoribosyltransferase activity;GO:0006164~purine nucleotide biosynthetic process;GO:0006189~'de novo' IMP biosynthetic process;GO:0006541~glutamine metabolic process;GO:0009113~purine nucleobase biosynthetic process;GO:0009116~nucleoside metabolic process;GO:0009507~chloroplast;GO:0009532~plastid stroma;GO:0009570~chloroplast stroma;GO:0009658~chloroplast organization;GO:00468…	EC:2.4.2.14	K00764	ko00230~Purine metabolism;ko00250~Alanine, aspartate and glutamate metabolism;
MD00G1066700	MD00G1066700	MD00G1066700	Chr00:12876167-12879834	WT	anti	OK	15.523	10.6448	-0.544257	-1.84202	0.0104	0.0270647	no	Protein of unknown function	-	-	1448	GO:0000276~mitochondrial proton-transporting ATP synthase complex, coupling factor F(o);GO:0015078~hydrogen ion transmembrane transporter activity;GO:0015986~ATP synthesis coupled proton transport;	-	-	-
MD00G1066800	MD00G1066800	MD00G1066800	Chr00:12879853-12883755	WT	anti	OK	6.32248	7.36386	0.21997	0.495719	0.39315	0.513233	no	ribosome-binding factor A family protein	rbfA	ribosome-binding factor A	1284	GO:0006364~rRNA processing;GO:0009507~chloroplast;GO:0009793~embryo development ending in seed dormancy;GO:0010027~thylakoid membrane organization;GO:0010228~vegetative to reproductive phase transition of meristem;GO:0016226~iron-sulfur cluster assembly;GO:0042254~ribosome biogenesis;GO:0045893~positive regulation of transcription, DNA-templated;GO:0048481~ovule development;	-	K02834	-
MD00G1067200	MD00G1067200	MD00G1067200	Chr00:12920804-12921715	WT	anti	OK	7.07215	17.1662	1.27935	4.1868	5e-05	0.000233664	yes	SAUR-like auxin-responsive protein family	SAUR	SAUR family protein	911	GO:0005737~cytoplasm;GO:0009734~auxin-activated signaling pathway;GO:0009958~positive gravitropism;GO:0016049~cell growth;GO:0040008~regulation of growth;GO:0060918~auxin transport;GO:0090057~root radial pattern formation;	-	K14488	ko04075~Plant hormone signal transduction;
MD00G1067300	MD00G1067300	MD00G1067300	Chr00:12968737-12973565	WT	anti	OK	12.5325	10.5008	-0.255175	-0.86047	0.1708	0.270045	no	extra-large G-protein 1	-	-	3112	GO:0001664~G-protein coupled receptor binding;GO:0003924~GTPase activity;GO:0004871~signal transducer activity;GO:0005525~GTP binding;GO:0005634~nucleus;GO:0005834~heterotrimeric G-protein complex;GO:0007186~G-protein coupled receptor signaling pathway;GO:0007188~adenylate cyclase-modulating G-protein coupled receptor signaling pathway;GO:0008152~metabolic process;GO:0009737~response to abscisic …	-	-	-
MD00G1067500	MD00G1067500	MD00G1067500	Chr00:13025454-13027485	WT	anti	OK	7.90002	5.22678	-0.595933	-1.68402	0.05265	0.106018	no	Protein of unknown function	-	-	854	-	-	-	-
MD00G1067900	MD00G1067900	MD00G1067900	Chr00:13258247-13266066	WT	anti	OK	11.5072	13.4114	0.220924	0.445811	0.39925	0.519417	no	alpha carbonic anhydrase 7	cah	carbonic anhydrase	4461	GO:0004089~carbonate dehydratase activity;GO:0006730~one-carbon metabolic process;GO:0008270~zinc ion binding;GO:0009570~chloroplast stroma;	EC:4.2.1.1	K01674	ko00910~Nitrogen metabolism;
MD00G1068300	MD00G1068300	MD00G1068300	Chr00:13391589-13397078	WT	anti	OK	9.558	14.0341	0.554157	1.89335	0.00245	0.00775279	no	SU(VAR)3-9 homolog 3	EHMT	euchromatic histone-lysine N-methyltransferase	3828	GO:0000775~chromosome, centromeric region;GO:0003677~DNA binding;GO:0005634~nucleus;GO:0005694~chromosome;GO:0008270~zinc ion binding;GO:0018024~histone-lysine N-methyltransferase activity;GO:0040029~regulation of gene expression, epigenetic;GO:0042054~histone methyltransferase activity;	EC:2.1.1.43	K11420	ko00310~Lysine degradation;
MD00G1068500	MD00G1068500	MD00G1068500	Chr00:13445614-13448835	WT	anti	OK	0	0.922586	inf	#NAME?	5e-05	0.000233664	yes	phosphoribulokinase	PRK, prkB	phosphoribulokinase	1527	GO:0000165~MAPK cascade;GO:0005524~ATP binding;GO:0005975~carbohydrate metabolic process;GO:0006098~pentose-phosphate shunt;GO:0006364~rRNA processing;GO:0006612~protein targeting to membrane;GO:0008974~phosphoribulokinase activity;GO:0009507~chloroplast;GO:0009535~chloroplast thylakoid membrane;GO:0009570~chloroplast stroma;GO:0009595~detection of biotic stimulus;GO:0009637~response to blue ligh…	EC:2.7.1.19	K00855	ko00710~Carbon fixation in photosynthetic organisms;ko01200~Carbon metabolism;
MD00G1068600	MD00G1068600	MD00G1068600	Chr00:13450082-13458301	WT	anti	OK	75.9596	46.5647	-0.705995	-3.00609	5e-05	0.000233664	no	SCAMP family protein	-	-	1406	GO:0005739~mitochondrion;GO:0005794~Golgi apparatus;GO:0005886~plasma membrane;GO:0015031~protein transport;GO:0016021~integral component of membrane;GO:0016192~vesicle-mediated transport;GO:0030658~transport vesicle membrane;	-	-	-
MD00G1068700	MD00G1068700	MD00G1068700	Chr00:13458728-13474791	WT	anti	OK	0.34724	0.765124	1.13976	1.43721	0.062	0.121092	no	DEA(D/H)-box RNA helicase family protein	DBP3	ATP-dependent RNA helicase DBP3	1644	GO:0001510~RNA methylation;GO:0003676~nucleic acid binding;GO:0003723~RNA binding;GO:0004386~helicase activity;GO:0005524~ATP binding;GO:0005730~nucleolus;GO:0005829~cytosol;GO:0006364~rRNA processing;	EC:3.6.4.13	K14811	-
MD00G1069800	MD00G1069800	MD00G1069800	Chr00:13601892-13612256	WT	anti	OK	2.34234	11.0679	2.24036	4.44858	5e-05	0.000233664	yes	copper chaperone for SOD1	-	-	1470	GO:0004784~superoxide dismutase activity;GO:0005737~cytoplasm;GO:0005829~cytosol;GO:0006801~superoxide metabolic process;GO:0006878~cellular copper ion homeostasis;GO:0008270~zinc ion binding;GO:0009507~chloroplast;GO:0009570~chloroplast stroma;GO:0016532~superoxide dismutase copper chaperone activity;GO:0019430~removal of superoxide radicals;GO:0030001~metal ion transport;GO:0043085~positive reg…	-	-	-
MD00G1069900	MD00G1069900	MD00G1069900	Chr00:13639301-13641439	WT	anti	OK	3.98482	0.36406	-3.45227	-5.1624	0.0024	0.00761422	yes	-	-	-	803	-	-	-	-
MD00G1070000	MD00G1070000	MD00G1070000	Chr00:13648574-13650477	WT	anti	OK	1.86424	0.704532	-1.40385	-2.11082	0.0033	0.010046	yes	F-box family protein	-	-	1903	GO:0005634~nucleus;	-	-	-
MD00G1070400	MD00G1070400	MD00G1070400	Chr00:13698960-13702360	WT	anti	OK	21.4747	46.8055	1.12404	3.40434	5e-05	0.000233664	yes	general control non-repressible 4	ABCF1	ATP-binding cassette, subfamily F, member 1	2550	GO:0005215~transporter activity;GO:0005524~ATP binding;GO:0016887~ATPase activity;GO:0019243~methylglyoxal catabolic process to D-lactate via S-lactoyl-glutathione;	-	K06184	-
MD00G1070700	MD00G1070700	MD00G1070700	Chr00:13731055-13732403	WT	anti	OK	2.74544	29.7031	3.43551	19.176	0.01855	0.0443955	yes	actin-related protein 8	PARP8	actin-related protein 8, plant	663	GO:0005200~structural constituent of cytoskeleton;GO:0005524~ATP binding;GO:0005634~nucleus;GO:0005730~nucleolus;GO:0005737~cytoplasm;GO:0030029~actin filament-based process;	-	K16616	-
MD00G1070900	MD00G1070900	MD00G1070900	Chr00:13767650-13770211	WT	anti	OK	2.10186	10.0248	2.25383	3.62307	5e-05	0.000233664	yes	-	-	-	986	-	-	-	-
MD00G1071100	MD00G1071100	MD00G1071100	Chr00:13801792-13802886	WT	anti	OK	57.9896	106.254	0.873649	3.74273	5e-05	0.000233664	no	Cytosol aminopeptidase family protein	CARP, pepA	leucyl aminopeptidase	1094	GO:0004177~aminopeptidase activity;GO:0005737~cytoplasm;GO:0005773~vacuole;GO:0005829~cytosol;GO:0008235~metalloexopeptidase activity;GO:0009570~chloroplast stroma;GO:0030145~manganese ion binding;GO:0046686~response to cadmium ion;	EC:3.4.11.1	K01255	ko00480~Glutathione metabolism;
MD00G1071200	MD00G1071200	MD00G1071200	Chr00:13811014-13815173	WT	anti	OK	9.6748	35.245	1.86512	5.09895	5e-05	0.000233664	yes	FAD/NAD(P)-binding oxidoreductase family protein	-	-	2380	GO:0016491~oxidoreductase activity;GO:0050660~flavin adenine dinucleotide binding;	-	-	-
MD00G1071300	MD00G1071300	MD00G1071300	Chr00:13816185-13827303	WT	anti	OK	23.7329	33.2477	0.486363	1.4454	0.00915	0.0242129	no	P-loop containing nucleoside triphosphate hydrolases superfamily protein	BMS1	ribosome biogenesis protein BMS1	4661	GO:0003924~GTPase activity;GO:0005524~ATP binding;GO:0005525~GTP binding;GO:0005634~nucleus;GO:0005730~nucleolus;GO:0042254~ribosome biogenesis;GO:0042255~ribosome assembly;GO:0044822~poly(A) RNA binding;	-	K14569	ko03008~Ribosome biogenesis in eukaryotes;
MD00G1071700	MD00G1071700	MD00G1071700	Chr00:13877403-13885465	WT	anti	NOTEST	0.323292	0.618727	0.936465	0	1	1	no	transferring acyl groups	-	-	4173	GO:0005524~ATP binding;GO:0009507~chloroplast;GO:0042026~protein refolding;	-	-	-
MD00G1071900	MD00G1071900	MD00G1071900	Chr00:14108539-14111938	WT	anti	OK	10.7068	15.841	0.565134	1.97475	0.0093	0.0245648	no	SNARE associated Golgi protein family	-	-	1505	-	-	-	-
MD00G1072100	MD00G1072100	MD00G1072100	Chr00:14144366-14148297	WT	anti	OK	1.35742	0.918721	-0.563172	-1.16206	0.06995	0.133569	no	Leucine-rich repeat protein kinase family protein	-	-	3701	GO:0004672~protein kinase activity;GO:0004674~protein serine/threonine kinase activity;GO:0005524~ATP binding;GO:0005886~plasma membrane;GO:0016021~integral component of membrane;	-	-	-
MD00G1072200	MD00G1072200	MD00G1072200	Chr00:14148877-14151810	WT	anti	OK	3.88941	4.3947	0.176214	0.468975	0.4925	0.607877	no	ACC synthase 10	ACS10_12	aminotransferase	2003	GO:0004069~L-aspartate:2-oxoglutarate aminotransferase activity;GO:0006520~cellular amino acid metabolic process;GO:0008483~transaminase activity;GO:0008793~aromatic-amino-acid:2-oxoglutarate aminotransferase activity;GO:0009058~biosynthetic process;GO:0030170~pyridoxal phosphate binding;	-	K14270	-
MD00G1072300	MD00G1072300	MD00G1072300	Chr00:14214252-14224843	WT	anti	OK	27.2467	12.7338	-1.09742	-3.37373	5e-05	0.000233664	yes	Pre-mRNA-processing-splicing factor	PRPF8, PRP8	pre-mRNA-processing factor 8	7486	GO:0000244~spliceosomal tri-snRNP complex assembly;GO:0000386~second spliceosomal transesterification activity;GO:0000398~mRNA splicing, via spliceosome;GO:0005634~nucleus;GO:0005681~spliceosomal complex;GO:0005682~U5 snRNP;GO:0016020~membrane;GO:0016607~nuclear speck;GO:0017070~U6 snRNA binding;GO:0030619~U1 snRNA binding;GO:0030620~U2 snRNA binding;GO:0030623~U5 snRNA binding;GO:0044822~poly(A)…	-	K12856	ko03040~Spliceosome;
MD00G1072600	MD00G1072600	MD00G1072600	Chr00:14499240-14501507	WT	anti	OK	5.16329	3.81299	-0.437367	-1.03927	0.0816	0.151637	no	-	-	-	2117	-	-	-	-
MD00G1072800	MD00G1072800	MD00G1072800	Chr00:14559072-14561718	WT	anti	OK	1.40216	1.69835	0.276487	0.365752	0.51455	0.627883	no	-	ygfZ	tRNA-modifying protein YgfZ	1089	GO:0005759~mitochondrial matrix;GO:0016226~iron-sulfur cluster assembly;GO:0019243~methylglyoxal catabolic process to D-lactate via S-lactoyl-glutathione;	-	K06980	-
MD00G1073300	MD00G1073300	MD00G1073300	Chr00:14705230-14708316	WT	anti	OK	3.00733	5.2536	0.804824	2.05852	0.00055	0.0020699	no	pentatricopeptide (PPR) domain protein 40	-	-	2957	GO:0005739~mitochondrion;GO:0006979~response to oxidative stress;GO:0009651~response to salt stress;GO:0009737~response to abscisic acid;GO:0042775~mitochondrial ATP synthesis coupled electron transport;	-	-	-
MD00G1073400	MD00G1073400	MD00G1073400	Chr00:14835572-14837176	WT	anti	OK	1.25072	8.8445	2.82202	6.07669	5e-05	0.000233664	yes	Protein of unknown function (DUF581)	-	-	855	-	-	-	-
MD00G1073900	MD00G1073900	MD00G1073900	Chr00:14896318-14897116	WT	anti	NOTEST	0	1.03369	inf	0	1	1	no	Protein of unknown function	-	-	604	-	-	-	-
MD00G1074000	MD00G1074000	MD00G1074000	Chr00:14897283-14903651	WT	anti	OK	30.0132	18.5002	-0.698059	-2.47962	0.0001	0.000444345	no	4-lactone dehydrogenase	-	-	2129	GO:0003885~D-arabinono-1,4-lactone oxidase activity;GO:0008762~UDP-N-acetylmuramate dehydrogenase activity;GO:0016020~membrane;GO:0016021~integral component of membrane;GO:0016633~galactonolactone dehydrogenase activity;GO:0019853~L-ascorbic acid biosynthetic process;GO:0031966~mitochondrial membrane;GO:0050660~flavin adenine dinucleotide binding;	-	-	-
MD00G1074100	MD00G1074100	MD00G1074100	Chr00:14927645-14930443	WT	anti	OK	31.0529	16.6599	-0.898344	-2.39995	0.0002	0.000835417	no	SEC14 cytosolic factor family protein / phosphoglyceride transfer family protein	-	-	866	-	-	-	-
MD00G1075100	MD00G1075100	MD00G1075100	Chr00:15132975-15139617	WT	anti	OK	4.88276	4.97711	0.027611	0.0669726	0.90415	0.936294	no	microtubule-associated proteins 70-2	-	-	2256	GO:0005737~cytoplasm;GO:0005874~microtubule;GO:0007010~cytoskeleton organization;	-	-	-
MD00G1075300	MD00G1075300	MD00G1075300	Chr00:15206808-15209408	WT	anti	OK	13.8213	31.6865	1.19698	3.35648	5e-05	0.000233664	yes	Calcium-binding EF-hand family protein	CML	calcium-binding protein CML	1495	GO:0005509~calcium ion binding;	-	K13448	ko04626~Plant-pathogen interaction;
MD00G1075400	MD00G1075400	MD00G1075400	Chr00:15240958-15243686	WT	anti	OK	68.8995	132.828	0.946996	2.7188	5e-05	0.000233664	no	Glycosyl hydrolase superfamily protein	-	-	1888	GO:0005576~extracellular region;GO:0005618~cell wall;GO:0005634~nucleus;GO:0005737~cytoplasm;GO:0005975~carbohydrate metabolic process;GO:0006952~defense response;GO:0042973~glucan endo-1,3-beta-D-glucosidase activity;GO:0046658~anchored component of plasma membrane;GO:0071555~cell wall organization;	-	-	-
MD00G1075500	MD00G1075500	MD00G1075500	Chr00:15266311-15268306	WT	anti	OK	515.561	835.379	0.696286	3.0371	0.002	0.00649052	no	ferredoxin 3	petF	ferredoxin	753	GO:0009055~electron carrier activity;GO:0009507~chloroplast;GO:0022900~electron transport chain;GO:0046872~metal ion binding;GO:0051537~2 iron, 2 sulfur cluster binding;	-	K02639	ko00195~Photosynthesis;
MD00G1075700	MD00G1075700	MD00G1075700	Chr00:15323477-15326230	WT	anti	OK	157.886	327.65	1.05327	3.09098	5e-05	0.000233664	yes	Protein of unknown function	-	-	1827	GO:0005773~vacuole;GO:0009610~response to symbiotic fungus;GO:0009738~abscisic acid-activated signaling pathway;GO:0046482~para-aminobenzoic acid metabolic process;	-	-	-
MD00G1075800	MD00G1075800	MD00G1075800	Chr00:15326868-15329814	WT	anti	OK	7.11061	8.87062	0.319062	0.869396	0.12635	0.215059	no	Mitochondrial substrate carrier family protein	SLC25A23S	solute carrier family 25 (mitochondrial phosphate transporter), member 23/24/25/41	2341	GO:0002082~regulation of oxidative phosphorylation;GO:0005509~calcium ion binding;GO:0005743~mitochondrial inner membrane;GO:0016021~integral component of membrane;GO:0043457~regulation of cellular respiration;GO:0051282~regulation of sequestering of calcium ion;GO:0051503~adenine nucleotide transport;GO:0055085~transmembrane transport;GO:0071277~cellular response to calcium ion;GO:0097274~urea h…	-	K14684	-
MD00G1076000	MD00G1076000	MD00G1076000	Chr00:15335332-15337304	WT	anti	OK	2.74703	1.54946	-0.826105	-1.79084	0.01035	0.0269479	no	Pentatricopeptide repeat (PPR) superfamily protein	-	-	1972	-	-	-	-
MD00G1076100	MD00G1076100	MD00G1076100	Chr00:15338521-15339362	WT	anti	NOTEST	0.780176	0.718076	-0.119664	0	1	1	no	Protein of unknown function	-	-	754	GO:0006457~protein folding;GO:0009408~response to heat;GO:0009644~response to high light intensity;GO:0042542~response to hydrogen peroxide;	-	-	-
MD00G1076200	MD00G1076200	MD00G1076200	Chr00:15346261-15348870	WT	anti	OK	1.88577	1.25295	-0.589828	-1.21443	0.0613	0.120008	no	Tetratricopeptide repeat (TPR)-like superfamily protein	-	-	2609	-	-	-	-
MD00G1076300	MD00G1076300	MD00G1076300	Chr00:15349359-15352748	WT	anti	OK	204.979	133.633	-0.617205	-1.72711	0.0065	0.018067	no	calnexin 1	CANX	calnexin	2141	GO:0005509~calcium ion binding;GO:0005783~endoplasmic reticulum;GO:0005789~endoplasmic reticulum membrane;GO:0006457~protein folding;GO:0016021~integral component of membrane;GO:0030246~carbohydrate binding;	-	K08054	ko04141~Protein processing in endoplasmic reticulum;ko04145~Phagosome;
MD00G1076400	MD00G1076400	MD00G1076400	Chr00:15355038-15362418	WT	anti	OK	86.5365	55.687	-0.635968	-1.85849	0.00205	0.00663787	no	TUDOR-SN protein 1	-	-	3387	GO:0003676~nucleic acid binding;GO:0003712~transcription cofactor activity;GO:0004518~nuclease activity;GO:0005737~cytoplasm;GO:0016442~RISC complex;GO:0035194~posttranscriptional gene silencing by RNA;	-	-	-
MD00G1076500	MD00G1076500	MD00G1076500	Chr00:15364805-15370411	WT	anti	OK	22.1386	12.8358	-0.786387	-2.57608	5e-05	0.000233664	no	Amidase family protein	-	-	3383	GO:0016884~carbon-nitrogen ligase activity, with glutamine as amido-N-donor;	-	-	-
MD00G1076700	MD00G1076700	MD00G1076700	Chr00:15392458-15397069	WT	anti	OK	10.079	19.8004	0.974172	3.2573	5e-05	0.000233664	no	Amidase family protein	gatA, QRSL1	aspartyl-tRNA(Asn)/glutamyl-tRNA(Gln) amidotransferase subunit A	2924	GO:0005524~ATP binding;GO:0005622~intracellular;GO:0006412~translation;GO:0006487~protein N-linked glycosylation;GO:0006635~fatty acid beta-oxidation;GO:0006869~lipid transport;GO:0006891~intra-Golgi vesicle-mediated transport;GO:0010351~lithium ion transport;GO:0016558~protein import into peroxisome matrix;GO:0016884~carbon-nitrogen ligase activity, with glutamine as amido-N-donor;GO:0050567~glu…	EC:6.3.5.6 6.3.5.7	K02433	ko00970~Aminoacyl-tRNA biosynthesis;
MD00G1076800	MD00G1076800	MD00G1076800	Chr00:15401606-15403514	WT	anti	OK	57.7909	101.63	0.814409	2.52751	5e-05	0.000233664	no	inositol polyphosphate kinase 2 beta	IPMK, IPK2	inositol-polyphosphate multikinase	1134	GO:0000823~inositol-1,4,5-trisphosphate 6-kinase activity;GO:0000824~inositol tetrakisphosphate 3-kinase activity;GO:0005524~ATP binding;GO:0005634~nucleus;GO:0005829~cytosol;GO:0005886~plasma membrane;GO:0008440~inositol-1,4,5-trisphosphate 3-kinase activity;GO:0009555~pollen development;GO:0009793~embryo development ending in seed dormancy;GO:0009846~pollen germination;GO:0009860~pollen tube gr…	EC:2.7.1.140 2.7.1.151	K00915	ko00562~Inositol phosphate metabolism;ko04070~Phosphatidylinositol signaling system;
MD00G1077100	MD00G1077100	MD00G1077100	Chr00:15420385-15424504	WT	anti	OK	31.9528	30.0462	-0.0887587	-0.371586	0.67615	0.766292	no	anaphase promoting complex 6	RAB11A	Ras-related protein Rab-11A	848	GO:0005525~GTP binding;GO:0005622~intracellular;GO:0005774~vacuolar membrane;GO:0005886~plasma membrane;GO:0006886~intracellular protein transport;GO:0007264~small GTPase mediated signal transduction;GO:0015031~protein transport;GO:0016192~vesicle-mediated transport;GO:0042538~hyperosmotic salinity response;	-	K07904	ko04144~Endocytosis;
MD00G1077800	MD00G1077800	MD00G1077800	Chr00:15491301-15491860	WT	anti	OK	0.884783	1.39094	0.652659	1.15124	0.3402	0.459186	no	receptor like protein 2	-	-	559	-	-	-	-
MD00G1077900	MD00G1077900	MD00G1077900	Chr00:15502511-15514300	WT	anti	OK	34.0956	44.7281	0.391597	5.51302	0.39385	0.513885	no	UDP-Glycosyltransferase superfamily protein	-	-	1266	-	-	-	-
MD00G1078100	MD00G1078100	MD00G1078100	Chr00:15534074-15544196	WT	anti	OK	15.6143	7.93442	-0.976672	-3.0531	5e-05	0.000233664	no	FORMS APLOID AND BINUCLEATE CELLS 1A	PIKFYVE, FAB1	1-phosphatidylinositol-3-phosphate 5-kinase	5523	GO:0000285~1-phosphatidylinositol-3-phosphate 5-kinase activity;GO:0005524~ATP binding;GO:0016307~phosphatidylinositol phosphate kinase activity;	EC:2.7.1.150	K00921	ko00562~Inositol phosphate metabolism;ko04070~Phosphatidylinositol signaling system;ko04145~Phagosome;
MD00G1078300	MD00G1078300	MD00G1078300	Chr00:15580918-15599192	WT	anti	OK	9.39395	7.31935	-0.360017	-1.06042	0.05955	0.117181	no	homolog of histone chaperone HIRA	HIRA, HIR1	protein HIRA/HIR1	3577	GO:0005634~nucleus;GO:0006351~transcription, DNA-templated;GO:0006355~regulation of transcription, DNA-templated;GO:0016568~chromatin modification;	-	K11293	-
MD00G1078400	MD00G1078400	MD00G1078400	Chr00:15606603-15612634	WT	anti	OK	8.12341	13.1343	0.693179	1.97461	0.0009	0.00320498	no	Regulator of Vps4 activity in the MVB pathway protein	-	-	2140	-	-	-	-
MD00G1078500	MD00G1078500	MD00G1078500	Chr00:15853930-15867241	WT	anti	OK	12.4269	8.89809	-0.481901	-0.473019	0.52965	0.641388	no	Leucine-rich repeat protein kinase family protein	-	-	1530	GO:0004674~protein serine/threonine kinase activity;GO:0005524~ATP binding;GO:0005886~plasma membrane;GO:0016021~integral component of membrane;	-	-	-
MD00G1078600	MD00G1078600	MD00G1078600	Chr00:15853930-15867241	WT	anti	OK	94.2471	67.5147	-0.481245	-1.44282	0.0179	0.0430851	no	Ankyrin repeat family protein	-	-	1642	-	-	-	-
MD00G1078900	MD00G1078900	MD00G1078900	Chr00:15874243-15891884	WT	anti	OK	6.39843	6.2812	-0.0266757	-0.0706137	0.90325	0.935773	no	RECQ helicase L2	RECQL	ATP-dependent DNA helicase Q1	2420	GO:0003676~nucleic acid binding;GO:0003677~DNA binding;GO:0005524~ATP binding;GO:0005622~intracellular;GO:0006260~DNA replication;GO:0006281~DNA repair;GO:0006310~DNA recombination;GO:0006351~transcription, DNA-templated;GO:0006355~regulation of transcription, DNA-templated;GO:0009378~four-way junction helicase activity;GO:0016592~mediator complex;GO:0032508~DNA duplex unwinding;GO:0043138~3'-5' …	EC:3.6.4.12	K10899	-
MD00G1079200	MD00G1079200	MD00G1079200	Chr00:15971474-15993809	WT	anti	OK	2.86189	4.23234	0.564486	1.28527	0.02555	0.0581177	no	SAC domain-containing protein 8	-	-	5361	GO:0004674~protein serine/threonine kinase activity;GO:0005524~ATP binding;GO:0005783~endoplasmic reticulum;GO:0005789~endoplasmic reticulum membrane;GO:0016021~integral component of membrane;GO:0052866~phosphatidylinositol phosphate phosphatase activity;	-	-	-
MD00G1079900	MD00G1079900	MD00G1079900	Chr00:16026559-16034480	WT	anti	OK	0	2.10377	inf	#NAME?	0.11445	0.199154	no	PHF5-like protein	PHF5A	PHD finger-like domain-containing protein 5A	556	-	-	K12834	ko03040~Spliceosome;
MD00G1080000	MD00G1080000	MD00G1080000	Chr00:16026559-16034480	WT	anti	OK	0.0290256	1.10546	5.25118	2.97902	0.0715	0.136036	no	Leucine-rich repeat protein kinase family protein	-	-	3206	GO:0004674~protein serine/threonine kinase activity;GO:0005524~ATP binding;GO:0005886~plasma membrane;GO:0016021~integral component of membrane;	-	-	-
MD00G1080300	MD00G1080300	MD00G1080300	Chr00:16046512-16047895	WT	anti	OK	1.17018	1.78245	0.607133	1.1474	0.1377	0.230276	no	-	-	-	1383	GO:0006351~transcription, DNA-templated;GO:0043565~sequence-specific DNA binding;	-	-	-
MD00G1080400	MD00G1080400	MD00G1080400	Chr00:16049026-16057407	WT	anti	OK	4.45414	6.37717	0.517771	1.31936	0.02015	0.0475975	no	Protein of unknown function	-	-	2992	-	-	-	-
MD00G1080700	MD00G1080700	MD00G1080700	Chr00:16094165-16097136	WT	anti	OK	43.0993	41.0042	-0.0718912	-0.276858	0.6938	0.780438	no	adenylosuccinate synthase	purA, ADSS	adenylosuccinate synthase	1888	GO:0000287~magnesium ion binding;GO:0004019~adenylosuccinate synthase activity;GO:0005525~GTP binding;GO:0009507~chloroplast;GO:0044208~'de novo' AMP biosynthetic process;	EC:6.3.4.4	K01939	ko00230~Purine metabolism;ko00250~Alanine, aspartate and glutamate metabolism;
MD00G1080800	MD00G1080800	MD00G1080800	Chr00:16133069-16136545	WT	anti	OK	195.892	309.556	0.660139	1.70971	0.0123	0.0312633	no	FAD/NAD(P)-binding oxidoreductase family protein	-	-	2104	GO:0004506~squalene monooxygenase activity;GO:0016021~integral component of membrane;GO:0050660~flavin adenine dinucleotide binding;	-	-	-
MD00G1080900	MD00G1080900	MD00G1080900	Chr00:16178424-16182247	WT	anti	OK	4.82872	1.72369	-1.48614	-3.51881	5e-05	0.000233664	yes	O-fucosyltransferase family protein	-	-	2207	GO:0000139~Golgi membrane;GO:0005768~endosome;GO:0005794~Golgi apparatus;GO:0005802~trans-Golgi network;GO:0008152~metabolic process;GO:0016021~integral component of membrane;GO:0016757~transferase activity, transferring glycosyl groups;	-	-	-
MD00G1081200	MD00G1081200	MD00G1081200	Chr00:16191670-16233569	WT	anti	NOTEST	0.0468188	0.477219	3.34949	0	1	1	no	EXS (ERD1/XPR1/SYG1) family protein	-	-	3119	GO:0005768~endosome;GO:0005794~Golgi apparatus;GO:0005802~trans-Golgi network;GO:0005886~plasma membrane;GO:0006817~phosphate ion transport;GO:0016021~integral component of membrane;GO:0016036~cellular response to phosphate starvation;	-	-	-
MD00G1081400	MD00G1081400	MD00G1081400	Chr00:16191670-16233569	WT	anti	OK	0.593299	0.384566	-0.625529	-0.672928	0.22585	0.335784	no	EXS (ERD1/XPR1/SYG1) family protein	-	-	3569	GO:0005886~plasma membrane;GO:0006817~phosphate ion transport;GO:0016021~integral component of membrane;GO:0016036~cellular response to phosphate starvation;	-	-	-
MD00G1081500	MD00G1081500	MD00G1081500	Chr00:16235244-16237552	WT	anti	OK	0.535686	1.81347	1.75929	2.44093	0.0003	0.00120123	yes	fucosyltransferase 1	FUT	xyloglucan fucosyltransferase	2092	GO:0006486~protein glycosylation;GO:0008107~galactoside 2-alpha-L-fucosyltransferase activity;GO:0016020~membrane;GO:0016021~integral component of membrane;GO:0032580~Golgi cisterna membrane;GO:0042546~cell wall biogenesis;GO:0071555~cell wall organization;	EC:2.4.1.-	K13681	-
MD00G1081600	MD00G1081600	MD00G1081600	Chr00:16238071-16239668	WT	anti	OK	47.7287	31.9495	-0.579067	-2.39073	0.00235	0.00747572	no	FKBP-like peptidyl-prolyl cis-trans isomerase family protein	-	-	869	GO:0003755~peptidyl-prolyl cis-trans isomerase activity;	-	-	-
MD00G1082000	MD00G1082000	MD00G1082000	Chr00:16329350-16330140	WT	anti	OK	136.132	63.7755	-1.09394	-5.81667	5e-05	0.000233664	yes	Protein of unknown function	-	-	682	-	-	-	-
MD00G1082100	MD00G1082100	MD00G1082100	Chr00:16395201-16431736	WT	anti	OK	32.5955	74.6678	1.19581	4.04184	5e-05	0.000233664	yes	Leucine-rich receptor-like protein kinase family protein	-	-	2686	GO:0001653~peptide receptor activity;GO:0004674~protein serine/threonine kinase activity;GO:0004888~transmembrane signaling receptor activity;GO:0005524~ATP binding;GO:0005886~plasma membrane;GO:0009506~plasmodesma;GO:0009755~hormone-mediated signaling pathway;GO:0009826~unidimensional cell growth;GO:0016021~integral component of membrane;GO:0045851~pH reduction;GO:0046777~protein autophosphoryla…	-	-	-
MD00G1082200	MD00G1082200	MD00G1082200	Chr00:16395201-16431736	WT	anti	NOTEST	0.351246	0.83645	1.2518	0	1	1	no	receptor like protein 2	-	-	678	-	-	-	-
MD00G1082300	MD00G1082300	MD00G1082300	Chr00:16395201-16431736	WT	anti	OK	0.96544	1.1791	0.288429	0.110943	0.8546	0.901912	no	Leucine-rich receptor-like protein kinase family protein	-	-	2398	GO:0004674~protein serine/threonine kinase activity;GO:0005524~ATP binding;GO:0005886~plasma membrane;GO:0016021~integral component of membrane;	-	-	-
MD00G1082400	MD00G1082400	MD00G1082400	Chr00:16446586-16448976	WT	anti	NOTEST	0.262838	0	#NAME?	0	1	1	no	receptor like protein 3	-	-	2390	GO:0001653~peptide receptor activity;GO:0004674~protein serine/threonine kinase activity;GO:0004888~transmembrane signaling receptor activity;GO:0005524~ATP binding;GO:0005886~plasma membrane;GO:0009506~plasmodesma;GO:0009755~hormone-mediated signaling pathway;GO:0009826~unidimensional cell growth;GO:0016021~integral component of membrane;GO:0045851~pH reduction;GO:0046777~protein autophosphoryla…	-	-	-
MD00G1082700	MD00G1082700	MD00G1082700	Chr00:16463481-16465776	WT	anti	OK	1.58255	1.22467	-0.369857	-0.664161	0.4278	0.547342	no	-	-	-	982	-	-	-	-
MD00G1082900	MD00G1082900	MD00G1082900	Chr00:16480179-16482897	WT	anti	NOTEST	0.525575	0	#NAME?	0	1	1	no	receptor like protein 2	-	-	2718	GO:0001653~peptide receptor activity;GO:0004383~guanylate cyclase activity;GO:0004672~protein kinase activity;GO:0004674~protein serine/threonine kinase activity;GO:0004675~transmembrane receptor protein serine/threonine kinase activity;GO:0005524~ATP binding;GO:0005886~plasma membrane;GO:0006182~cGMP biosynthetic process;GO:0007178~transmembrane receptor protein serine/threonine kinase signaling…	-	-	-
MD00G1083000	MD00G1083000	MD00G1083000	Chr00:16538090-16540579	WT	anti	OK	44.8949	49.4608	0.139734	0.548282	0.4494	0.568006	no	ACT domain repeat 8	-	-	1503	GO:0008152~metabolic process;GO:0009737~response to abscisic acid;GO:0016597~amino acid binding;	-	-	-
MD00G1083100	MD00G1083100	MD00G1083100	Chr00:16578646-16583754	WT	anti	OK	43.8693	27.7961	-0.65833	-2.485	0.0003	0.00120123	no	AT-hook motif nuclear-localized protein 1	-	-	1828	GO:0003677~DNA binding;GO:0003680~AT DNA binding;GO:0005634~nucleus;GO:0005654~nucleoplasm;GO:0005730~nucleolus;GO:0005737~cytoplasm;GO:0005739~mitochondrion;GO:0006351~transcription, DNA-templated;GO:0006355~regulation of transcription, DNA-templated;GO:0043565~sequence-specific DNA binding;GO:0098687~chromosomal region;	-	-	-
MD00G1083700	MD00G1083700	MD00G1083700	Chr00:16610590-16669700	WT	anti	OK	9.00811	12.8341	0.510689	1.25367	0.0372	0.0795493	no	MATE efflux family protein	-	-	1782	GO:0009507~chloroplast;GO:0015238~drug transmembrane transporter activity;GO:0015297~antiporter activity;GO:0016021~integral component of membrane;GO:0031969~chloroplast membrane;	-	-	-
MD00G1083800	MD00G1083800	MD00G1083800	Chr00:16671758-16674808	WT	anti	OK	0.721189	2.66585	1.88615	3.20393	0.0034	0.0103076	yes	lysm domain GPI-anchored protein 2 precursor	-	-	1078	GO:0005886~plasma membrane;GO:0006952~defense response;GO:0008061~chitin binding;GO:0009506~plasmodesma;GO:0009627~systemic acquired resistance;GO:0031225~anchored component of membrane;GO:0034976~response to endoplasmic reticulum stress;GO:0046658~anchored component of plasma membrane;	-	-	-
MD00G1083900	MD00G1083900	MD00G1083900	Chr00:16676369-16681463	WT	anti	OK	9.2405	16.3782	0.825736	2.78944	0.00015	0.000642755	no	glycerol-3-phosphate acyltransferase 9	GPAT3_4, AGPAT9, AGPAT6	glycerol-3-phosphate O-acyltransferase 3/4	1842	GO:0003841~1-acylglycerol-3-phosphate O-acyltransferase activity;GO:0004366~glycerol-3-phosphate O-acyltransferase activity;GO:0005783~endoplasmic reticulum;GO:0005789~endoplasmic reticulum membrane;GO:0005886~plasma membrane;GO:0006301~postreplication repair;GO:0006651~diacylglycerol biosynthetic process;GO:0006655~phosphatidylglycerol biosynthetic process;GO:0016021~integral component of membra…	EC:2.3.1.15	K13506	ko00561~Glycerolipid metabolism;ko00564~Glycerophospholipid metabolism;
MD00G1084000	MD00G1084000	MD00G1084000	Chr00:16783005-16786008	WT	anti	OK	57.3691	24.9616	-1.20056	-4.8942	5e-05	0.000233664	yes	Ribosomal protein L30/L7 family protein	RP-L7e, RPL7	large subunit ribosomal protein L7e	1043	GO:0001510~RNA methylation;GO:0003723~RNA binding;GO:0005730~nucleolus;GO:0005840~ribosome;GO:0022625~cytosolic large ribosomal subunit;	-	K02937	ko03010~Ribosome;
MD00G1084200	MD00G1084200	MD00G1084200	Chr00:16818676-16819545	WT	anti	NOTEST	0.146698	0.649512	2.1465	0	1	1	no	Mitochondrial transcription termination factor family protein	-	-	895	GO:0000166~nucleotide binding;GO:0003690~double-stranded DNA binding;GO:0005739~mitochondrion;GO:0006355~regulation of transcription, DNA-templated;	-	-	-
MD00G1084300	MD00G1084300	MD00G1084300	Chr00:16846758-16848809	WT	anti	OK	0.293084	0.953965	1.70262	1.92855	0.0035	0.01057	yes	Cysteine/Histidine-rich C1 domain family protein	-	-	1813	GO:0008270~zinc ion binding;GO:0047134~protein-disulfide reductase activity;	-	-	-
MD00G1084400	MD00G1084400	MD00G1084400	Chr00:16850954-16853109	WT	anti	OK	0.126937	0.969238	2.93273	2.97436	0.00645	0.0179408	yes	Protein of unknown function	-	-	1591	-	-	-	-
MD00G1084600	MD00G1084600	MD00G1084600	Chr00:16958687-16964905	WT	anti	OK	2.13165	0.955034	-1.15834	-2.24801	0.00145	0.00488535	yes	DYNAMIN-like 1E	-	-	2296	GO:0003924~GTPase activity;GO:0005525~GTP binding;GO:0005739~mitochondrion;GO:0005773~vacuole;GO:0005774~vacuolar membrane;GO:0005874~microtubule;GO:0005886~plasma membrane;GO:0007049~cell cycle;GO:0009506~plasmodesma;GO:0009524~phragmoplast;GO:0016192~vesicle-mediated transport;GO:0046686~response to cadmium ion;GO:0050832~defense response to fungus;GO:0051301~cell division;	-	-	-
MD00G1085000	MD00G1085000	MD00G1085000	Chr00:17074345-17076588	WT	anti	OK	2.81475	2.50881	-0.166003	-0.227833	0.7174	0.799442	no	-	-	-	1047	-	-	-	-
MD00G1085100	MD00G1085100	MD00G1085100	Chr00:17087464-17093702	WT	anti	OK	1.9734	1.99336	0.014518	0.0283694	0.95865	0.972928	no	CTP synthase family protein	pyrG, CTPS	CTP synthase	2724	GO:0003883~CTP synthase activity;GO:0005524~ATP binding;GO:0006241~CTP biosynthetic process;GO:0006541~glutamine metabolic process;GO:0008654~phospholipid biosynthetic process;GO:0019856~pyrimidine nucleobase biosynthetic process;GO:0044210~'de novo' CTP biosynthetic process;	EC:6.3.4.2	K01937	ko00240~Pyrimidine metabolism;
MD00G1085200	MD00G1085200	MD00G1085200	Chr00:17094066-17099131	WT	anti	OK	2.78472	5.91024	1.08568	2.19277	0.00045	0.0017279	yes	S-adenosyl-L-methionine-dependent methyltransferases superfamily protein	-	-	1626	-	-	-	-
MD00G1085300	MD00G1085300	MD00G1085300	Chr00:17110409-17113016	WT	anti	OK	1.95227	5.2521	1.42774	3.1997	0.00015	0.000642755	yes	NAC (No Apical Meristem) domain transcriptional regulator superfamily protein	-	-	1591	GO:0003002~regionalization;GO:0003677~DNA binding;GO:0003700~transcription factor activity, sequence-specific DNA binding;GO:0005634~nucleus;GO:0006351~transcription, DNA-templated;GO:0006355~regulation of transcription, DNA-templated;GO:0009834~plant-type secondary cell wall biogenesis;GO:0010455~positive regulation of cell fate commitment;GO:0048829~root cap development;	-	-	-
MD00G1085400	MD00G1085400	MD00G1085400	Chr00:17133011-17139978	WT	anti	OK	6.69258	9.76704	0.545358	1.50723	0.0828	0.153484	no	-	-	-	802	-	-	-	-
MD00G1085500	MD00G1085500	MD00G1085500	Chr00:17149588-17160069	WT	anti	OK	36.7258	54.2157	0.561916	1.96024	0.00305	0.00937994	no	vacuolar proton ATPase A3	ATPeV0A, ATP6N	V-type H+-transporting ATPase subunit a	2981	GO:0000220~vacuolar proton-transporting V-type ATPase, V0 domain;GO:0000325~plant-type vacuole;GO:0005739~mitochondrion;GO:0005773~vacuole;GO:0005774~vacuolar membrane;GO:0005794~Golgi apparatus;GO:0007035~vacuolar acidification;GO:0009507~chloroplast;GO:0009678~hydrogen-translocating pyrophosphatase activity;GO:0009705~plant-type vacuole membrane;GO:0015078~hydrogen ion transmembrane transporter…	-	K02154	ko00190~Oxidative phosphorylation;ko04145~Phagosome;
MD00G1085600	MD00G1085600	MD00G1085600	Chr00:17161477-17172959	WT	anti	OK	13.4532	3.71092	-1.8581	-4.92016	5e-05	0.000233664	yes	Minichromosome maintenance (MCM2/3/5) family protein	MCM4, CDC54	DNA replication licensing factor MCM4	2867	GO:0000280~nuclear division;GO:0000911~cytokinesis by cell plate formation;GO:0003677~DNA binding;GO:0003678~DNA helicase activity;GO:0005524~ATP binding;GO:0005634~nucleus;GO:0005829~cytosol;GO:0006268~DNA unwinding involved in DNA replication;GO:0006270~DNA replication initiation;GO:0006275~regulation of DNA replication;GO:0006306~DNA methylation;GO:0006342~chromatin silencing;GO:0007000~nucleo…	EC:3.6.4.12	K02212	ko03030~DNA replication;
MD00G1085900	MD00G1085900	MD00G1085900	Chr00:17354290-17360784	WT	anti	OK	2.46813	4.66226	0.917612	2.13448	0.0005	0.00189921	no	XB3 ortholog 2 in Arabidopsis thaliana	XBAT32_33	E3 ubiquitin-protein ligase XBAT32/33	2541	GO:0004842~ubiquitin-protein transferase activity;GO:0006511~ubiquitin-dependent protein catabolic process;GO:0008270~zinc ion binding;GO:0009693~ethylene biosynthetic process;GO:0009733~response to auxin;GO:0010311~lateral root formation;GO:0010366~negative regulation of ethylene biosynthetic process;GO:0016132~brassinosteroid biosynthetic process;GO:0016567~protein ubiquitination;GO:0016874~lig…	EC:6.3.2.19	K19044	-
MD00G1086100	MD00G1086100	MD00G1086100	Chr00:17507716-17514645	WT	anti	OK	7.15369	4.22883	-0.758428	-2.06826	0.0001	0.000444345	no	ATP binding microtubule motor family protein	CENPE	centromeric protein E	3732	GO:0000919~cell plate assembly;GO:0003777~microtubule motor activity;GO:0005524~ATP binding;GO:0005634~nucleus;GO:0005871~kinesin complex;GO:0005874~microtubule;GO:0007018~microtubule-based movement;GO:0009524~phragmoplast;	-	K11498	-
MD00G1086200	MD00G1086200	MD00G1086200	Chr00:17522783-17526701	WT	anti	OK	71.3121	73.9764	0.0529183	0.229793	0.77345	0.842412	no	LYR family of Fe/S cluster biogenesis protein	NDUFB9	NADH dehydrogenase (ubiquinone) 1 beta subcomplex subunit 9	1107	GO:0005739~mitochondrion;GO:0005747~mitochondrial respiratory chain complex I;GO:0005774~vacuolar membrane;GO:0005975~carbohydrate metabolic process;GO:0006120~mitochondrial electron transport, NADH to ubiquinone;GO:0008137~NADH dehydrogenase (ubiquinone) activity;GO:0009853~photorespiration;GO:0031966~mitochondrial membrane;GO:0045271~respiratory chain complex I;	-	K03965	ko00190~Oxidative phosphorylation;
MD00G1086500	MD00G1086500	MD00G1086500	Chr00:17591778-17595664	WT	anti	OK	16.0944	13.0426	-0.303326	-1.02608	0.10955	0.192335	no	Protein of unknown function (DUF604)	-	-	2392	-	-	-	-
MD00G1086800	MD00G1086800	MD00G1086800	Chr00:17672507-17676779	WT	anti	OK	7.73204	17.2396	1.15681	3.7089	5e-05	0.000233664	yes	Clp amino terminal domain-containing protein	-	-	3288	GO:0019538~protein metabolic process;	-	-	-
MD00G1086900	MD00G1086900	MD00G1086900	Chr00:17756579-17758856	WT	anti	OK	1.54742	2.1782	0.493272	0.894704	0.11815	0.204069	no	Protein of unknown function	-	-	1997	GO:0009909~regulation of flower development;GO:0016570~histone modification;GO:0048449~floral organ formation;	-	-	-
MD00G1087000	MD00G1087000	MD00G1087000	Chr00:17758977-17763069	WT	anti	OK	10.8244	33.0847	1.61188	4.60914	5e-05	0.000233664	yes	uridine-ribohydrolase 2	-	-	1556	GO:0005829~cytosol;GO:0006148~inosine catabolic process;GO:0010150~leaf senescence;GO:0035251~UDP-glucosyltransferase activity;GO:0045437~uridine nucleosidase activity;GO:0047724~inosine nucleosidase activity;	-	-	-
MD00G1087100	MD00G1087100	MD00G1087100	Chr00:17763545-17767974	WT	anti	OK	0.508831	1.80075	1.82334	2.56236	0.0001	0.000444345	yes	4-trisphosphate 5/6-kinase 4	-	-	2047	GO:0000287~magnesium ion binding;GO:0005524~ATP binding;GO:0005829~cytosol;GO:0010264~myo-inositol hexakisphosphate biosynthetic process;GO:0032957~inositol trisphosphate metabolic process;GO:0047325~inositol tetrakisphosphate 1-kinase activity;GO:0052725~inositol-1,3,4-trisphosphate 6-kinase activity;GO:0052726~inositol-1,3,4-trisphosphate 5-kinase activity;	-	-	-
MD00G1087300	MD00G1087300	MD00G1087300	Chr00:17784913-17789048	WT	anti	OK	14.1231	16.1499	0.193462	0.673296	0.3114	0.428576	no	RNA-binding protein	LARP7	La-related protein 7	2056	GO:0000166~nucleotide binding;GO:0003723~RNA binding;GO:0005634~nucleus;GO:0006351~transcription, DNA-templated;GO:0006355~regulation of transcription, DNA-templated;GO:0006396~RNA processing;GO:0030529~ribonucleoprotein complex;	-	K15191	-
MD00G1087400	MD00G1087400	MD00G1087400	Chr00:17789162-17792931	WT	anti	OK	7.47695	11.7607	0.653454	2.13769	0.003	0.00924841	no	chloroplast outer envelope protein 37	-	-	1791	GO:0005216~ion channel activity;GO:0005739~mitochondrion;GO:0006812~cation transport;GO:0009507~chloroplast;GO:0009536~plastid;GO:0009706~chloroplast inner membrane;GO:0009941~chloroplast envelope;GO:0015288~porin activity;GO:0016020~membrane;GO:0031359~integral component of chloroplast outer membrane;GO:0034220~ion transmembrane transport;GO:0042802~identical protein binding;GO:0046930~pore comp…	-	-	-
MD00G1087500	MD00G1087500	MD00G1087500	Chr00:17793325-17796696	WT	anti	OK	3.01944	8.7004	1.5268	2.86609	5e-05	0.000233664	yes	Protein of unknown function	-	-	1176	-	-	-	-
MD00G1087700	MD00G1087700	MD00G1087700	Chr00:17805171-17808978	WT	anti	OK	1.8052	5.64395	1.64454	3.66699	5e-05	0.000233664	yes	Ankyrin repeat family protein	-	-	2897	GO:0005783~endoplasmic reticulum;GO:0005886~plasma membrane;GO:0016021~integral component of membrane;	-	-	-
MD00G1087900	MD00G1087900	MD00G1087900	Chr00:17831820-17833938	WT	anti	OK	168.46	669.276	1.99019	88.7975	5e-05	0.000233664	yes	Pectin lyase-like superfamily protein	K07119	uncharacterized protein	790	GO:0008270~zinc ion binding;GO:0016491~oxidoreductase activity;	-	K07119	-
MD00G1088100	MD00G1088100	MD00G1088100	Chr00:17871546-17873103	WT	anti	OK	0.0247533	1.48737	5.909	2.08281	0.1659	0.263961	no	S-adenosyl-L-methionine-dependent methyltransferases superfamily protein	-	-	1151	GO:0008171~O-methyltransferase activity;GO:0009809~lignin biosynthetic process;GO:0042409~caffeoyl-CoA O-methyltransferase activity;GO:0046872~metal ion binding;	-	-	-
MD00G1088400	MD00G1088400	MD00G1088400	Chr00:18079626-18080383	WT	anti	OK	4.6695	1.50442	-1.63406	-3.10419	0.0033	0.010046	yes	Peroxidase superfamily protein	-	-	757	GO:0004601~peroxidase activity;GO:0005576~extracellular region;GO:0006979~response to oxidative stress;GO:0020037~heme binding;GO:0042744~hydrogen peroxide catabolic process;GO:0046872~metal ion binding;	-	-	-
MD00G1088600	MD00G1088600	MD00G1088600	Chr00:18115074-18122022	WT	anti	OK	13.8325	20.5946	0.574199	1.72495	0.00305	0.00937994	no	Plant protein 1589 of unknown function	-	-	1820	-	-	-	-
MD00G1089200	MD00G1089200	MD00G1089200	Chr00:18311890-18320221	WT	anti	OK	15.4529	10.1319	-0.608974	-1.8021	0.0018	0.00591587	no	ATP-dependent Clp protease	-	-	2560	GO:0005524~ATP binding;GO:0006457~protein folding;GO:0008233~peptidase activity;GO:0008270~zinc ion binding;	-	-	-
MD00G1089400	MD00G1089400	MD00G1089400	Chr00:18475464-18486805	WT	anti	OK	3.17332	24.5867	2.95381	8.27795	5e-05	0.000233664	yes	silencing defective 5	-	-	2001	GO:0010267~production of ta-siRNAs involved in RNA interference;	-	-	-
MD00G1089500	MD00G1089500	MD00G1089500	Chr00:18488304-18490256	WT	anti	OK	1.9478	7.52188	1.94925	2.77808	0.00015	0.000642755	yes	Protein of unknown function	-	-	734	-	-	-	-
MD00G1089600	MD00G1089600	MD00G1089600	Chr00:18492357-18499575	WT	anti	OK	2.28287	20.3748	3.15786	6.69741	5e-05	0.000233664	yes	Seven transmembrane MLO family protein	MLO	mlo protein	2282	GO:0006952~defense response;GO:0009607~response to biotic stimulus;GO:0016021~integral component of membrane;	-	K08472	-
MD00G1089700	MD00G1089700	MD00G1089700	Chr00:18509895-18515760	WT	anti	OK	88.4237	163.751	0.889003	2.82937	5e-05	0.000233664	no	GTP-binding family protein	NUG2, GNL2	nuclear GTP-binding protein	2052	GO:0003924~GTPase activity;GO:0005525~GTP binding;GO:0005730~nucleolus;GO:0008152~metabolic process;GO:0042254~ribosome biogenesis;	-	K14537	ko03008~Ribosome biogenesis in eukaryotes;
MD00G1089800	MD00G1089800	MD00G1089800	Chr00:18516673-18518756	WT	anti	OK	4.73623	6.37024	0.427609	0.553667	0.33595	0.454869	no	-	-	-	664	GO:0003676~nucleic acid binding;GO:0004527~exonuclease activity;GO:0046872~metal ion binding;	-	-	-
MD00G1089900	MD00G1089900	MD00G1089900	Chr00:18516673-18518756	WT	anti	OK	3.53871	6.22205	0.814166	0.511832	0.5195	0.632286	no	Exonuclease family protein	-	-	377	GO:0003676~nucleic acid binding;GO:0004527~exonuclease activity;GO:0046872~metal ion binding;	-	-	-
MD00G1090000	MD00G1090000	MD00G1090000	Chr00:18537816-18554428	WT	anti	OK	3.61477	6.63295	0.875748	2.01842	0.00045	0.0017279	no	Leucine-rich repeat (LRR) family protein	-	-	2161	-	-	-	-
MD00G1090300	MD00G1090300	MD00G1090300	Chr00:18613117-18653587	WT	anti	OK	2.80678	4.06373	0.533888	1.0142	0.24665	0.358407	no	-	-	-	855	-	-	-	-
MD00G1090600	MD00G1090600	MD00G1090600	Chr00:18613117-18653587	WT	anti	OK	2.01962	2.4343	0.269422	0.207187	0.8359	0.888217	no	-	-	-	467	-	-	-	-
MD00G1090900	MD00G1090900	MD00G1090900	Chr00:18739408-18745127	WT	anti	OK	0.0589244	11.9673	7.66602	7.46876	0.0005	0.00189921	yes	phospholipase D alpha 1	PLD1_2	phospholipase D1/2	3028	GO:0004630~phospholipase D activity;GO:0005509~calcium ion binding;GO:0005773~vacuole;GO:0005783~endoplasmic reticulum;GO:0005886~plasma membrane;GO:0009536~plastid;GO:0016020~membrane;GO:0016042~lipid catabolic process;GO:0046470~phosphatidylcholine metabolic process;GO:0070290~N-acylphosphatidylethanolamine-specific phospholipase D activity;	EC:3.1.4.4	K01115	ko00564~Glycerophospholipid metabolism;ko00565~Ether lipid metabolism;ko04144~Endocytosis;
MD00G1091100	MD00G1091100	MD00G1091100	Chr00:18908576-18911555	WT	anti	OK	8.09961	11.7009	0.530698	1.69765	0.00825	0.0221727	no	Ubiquitin-associated/translation elongation factor EF1B protein	-	-	2438	-	-	-	-
MD00G1091200	MD00G1091200	MD00G1091200	Chr00:18972074-18978278	WT	anti	OK	0.930149	15.5906	4.06707	8.25794	5e-05	0.000233664	yes	Protein of unknown function (DUF788)	-	-	1129	-	-	-	-
MD00G1091600	MD00G1091600	MD00G1091600	Chr00:19095732-19101200	WT	anti	OK	21.3118	33.3135	0.644451	1.98678	0.00045	0.0017279	no	Protein kinase superfamily protein	-	-	1726	GO:0004672~protein kinase activity;GO:0004674~protein serine/threonine kinase activity;GO:0005524~ATP binding;	-	-	-
MD00G1091800	MD00G1091800	MD00G1091800	Chr00:19229674-19255797	WT	anti	OK	3.9847	2.17316	-0.874676	-1.46353	0.0131	0.0329506	no	sirtuin 2	SIRT4, SIR2L4	NAD-dependent deacetylase sirtuin 4	1711	GO:0005634~nucleus;GO:0005759~mitochondrial matrix;GO:0006471~protein ADP-ribosylation;GO:0008270~zinc ion binding;GO:0034979~NAD-dependent protein deacetylase activity;GO:0070403~NAD+ binding;	EC:3.5.1.-	K11414	-
MD00G1092100	MD00G1092100	MD00G1092100	Chr00:19490498-19496129	WT	anti	OK	3.50185	3.96189	0.178072	0.48171	0.41415	0.534145	no	hAT family dimerisation domain	-	-	3882	GO:0003677~DNA binding;GO:0006310~DNA recombination;GO:0032196~transposition;	-	-	-
MD00G1092200	MD00G1092200	MD00G1092200	Chr00:19508437-19511393	WT	anti	OK	3.2782	3.8807	0.243412	0.502192	0.3976	0.517729	no	-	-	-	1895	-	-	-	-
MD00G1092600	MD00G1092600	MD00G1092600	Chr00:19545304-19547562	WT	anti	OK	12.5816	27.1174	1.1079	2.95376	5e-05	0.000233664	yes	Protein of unknown function	-	-	1417	-	-	-	-
MD00G1092800	MD00G1092800	MD00G1092800	Chr00:19553443-19554730	WT	anti	OK	17.8823	11.9313	-0.583778	-2.21251	0.05035	0.102279	no	cytomatrix protein-related	-	-	610	-	-	-	-
MD00G1092900	MD00G1092900	MD00G1092900	Chr00:19567206-19568614	WT	anti	OK	26.0418	40.892	0.650991	3.34149	0.0088	0.0234293	no	NAD(P)-linked oxidoreductase superfamily protein	-	-	573	GO:0016491~oxidoreductase activity;	-	-	-
MD00G1093200	MD00G1093200	MD00G1093200	Chr00:19600233-19601012	WT	anti	OK	2.16766	9.53674	2.13736	5.09563	5e-05	0.000233664	yes	DUF584	-	-	779	-	-	-	-
MD00G1093300	MD00G1093300	MD00G1093300	Chr00:19607321-19616843	WT	anti	OK	3.35971	4.17428	0.313189	0.467045	0.38145	0.50138	no	Pentatricopeptide repeat (PPR) superfamily protein	-	-	1483	GO:0009507~chloroplast;	-	-	-
MD00G1093400	MD00G1093400	MD00G1093400	Chr00:19607321-19616843	WT	anti	OK	0	2.60542	inf	#NAME?	0.12385	0.211689	no	subtilase family protein	-	-	2944	GO:0004252~serine-type endopeptidase activity;GO:0005618~cell wall;GO:0005783~endoplasmic reticulum;GO:0005886~plasma membrane;GO:0010074~maintenance of meristem identity;GO:0040008~regulation of growth;	-	-	-
MD00G1093600	MD00G1093600	MD00G1093600	Chr00:19626624-19630183	WT	anti	OK	0	4.78065	inf	#NAME?	5e-05	0.000233664	yes	GDSL-like Lipase/Acylhydrolase superfamily protein	-	-	1477	GO:0005634~nucleus;GO:0009627~systemic acquired resistance;GO:0016042~lipid catabolic process;GO:0016788~hydrolase activity, acting on ester bonds;GO:0048046~apoplast;	-	-	-
MD00G1093800	MD00G1093800	MD00G1093800	Chr00:19639557-19639835	WT	anti	OK	18.8939	20.0606	0.0864445	0.869746	0.8857	0.923737	no	-	-	-	278	-	-	-	-
MD00G1094100	MD00G1094100	MD00G1094100	Chr00:19673917-19679357	WT	anti	OK	0.063447	3.14112	5.62958	2.68463	0.15845	0.254678	no	cation/H+ exchanger 18	-	-	2251	-	-	-	-
MD00G1094500	MD00G1094500	MD00G1094500	Chr00:19725771-19726474	WT	anti	NOTEST	0.921815	0.879264	-0.0681798	0	1	1	no	-	-	-	703	-	-	-	-
MD00G1094600	MD00G1094600	MD00G1094600	Chr00:19750848-19753112	WT	anti	OK	0	3.2816	inf	#NAME?	5e-05	0.000233664	yes	Protein of unknown function	-	-	1007	GO:0005886~plasma membrane;GO:0009507~chloroplast;	-	-	-
MD00G1094900	MD00G1094900	MD00G1094900	Chr00:19804415-19807005	WT	anti	OK	9.00169	10.0777	0.162905	0.418998	0.472	0.589071	no	Protein of unknown function	-	-	1497	-	-	-	-
MD00G1095100	MD00G1095100	MD00G1095100	Chr00:19901306-19903402	WT	anti	OK	0.595982	4.58453	2.94343	5.12832	5e-05	0.000233664	yes	vWA	-	-	2096	-	-	-	-
MD00G1095300	MD00G1095300	MD00G1095300	Chr00:19915325-19919242	WT	anti	OK	2.11973	5.32448	1.32876	3.1747	5e-05	0.000233664	yes	type 2	mutS2	DNA mismatch repair protein MutS2	3236	GO:0004519~endonuclease activity;GO:0005524~ATP binding;GO:0006298~mismatch repair;GO:0016887~ATPase activity;GO:0030983~mismatched DNA binding;GO:0045910~negative regulation of DNA recombination;	-	K07456	ko03430~Mismatch repair;
MD00G1095600	MD00G1095600	MD00G1095600	Chr00:19928384-19932947	WT	anti	OK	3.72096	0.96993	-1.93972	-3.84084	5e-05	0.000233664	yes	silencing defective 5	-	-	2029	-	-	-	-
MD00G1095700	MD00G1095700	MD00G1095700	Chr00:19933244-19936268	WT	anti	OK	42.2465	68.0469	0.687698	2.42694	0.0004	0.00155377	no	thioredoxin family protein	-	-	2142	GO:0000280~nuclear division;GO:0005829~cytosol;GO:0007000~nucleolus organization;GO:0009055~electron carrier activity;GO:0009408~response to heat;GO:0009926~auxin polar transport;GO:0015035~protein disulfide oxidoreductase activity;GO:0045454~cell redox homeostasis;GO:0046872~metal ion binding;GO:0051537~2 iron, 2 sulfur cluster binding;GO:0051726~regulation of cell cycle;GO:0072593~reactive oxyg…	-	-	-
MD00G1095800	MD00G1095800	MD00G1095800	Chr00:19936704-19938628	WT	anti	OK	7.24545	7.69867	0.0875345	0.214369	0.69905	0.784746	no	Tetratricopeptide repeat (TPR)-like superfamily protein	-	-	1721	GO:0005739~mitochondrion;	-	-	-
MD00G1095900	MD00G1095900	MD00G1095900	Chr00:19939172-19941353	WT	anti	OK	0.444368	1.42148	1.67757	2.40225	0.0267	0.0603092	no	heat shock transcription factor B2A	HSFF	heat shock transcription factor, other eukaryote	767	GO:0003700~transcription factor activity, sequence-specific DNA binding;GO:0005634~nucleus;GO:0006351~transcription, DNA-templated;GO:0009408~response to heat;GO:0010200~response to chitin;GO:0043565~sequence-specific DNA binding;	-	K09419	-
MD00G1096000	MD00G1096000	MD00G1096000	Chr00:19947270-19948896	WT	anti	OK	13.3852	3.88124	-1.78605	-5.23228	5e-05	0.000233664	yes	RING membrane-anchor 1	-	-	1626	GO:0004842~ubiquitin-protein transferase activity;GO:0005789~endoplasmic reticulum membrane;GO:0006970~response to osmotic stress;GO:0008270~zinc ion binding;GO:0009409~response to cold;GO:0009414~response to water deprivation;GO:0009611~response to wounding;GO:0009723~response to ethylene;GO:0016021~integral component of membrane;GO:0016567~protein ubiquitination;GO:0016874~ligase activity;GO:00…	-	-	-
MD00G1096200	MD00G1096200	MD00G1096200	Chr00:19991410-19995172	WT	anti	OK	2.91631	0	#NAME?	#NAME?	5e-05	0.000233664	yes	Other Eukaryotes -37 (source: NCBI BLink).	-	-	2152	GO:0005634~nucleus;GO:0007065~male meiosis sister chromatid cohesion;GO:0007066~female meiosis sister chromatid cohesion;GO:0007131~reciprocal meiotic recombination;GO:0007275~multicellular organismal development;	-	-	-
MD00G1096500	MD00G1096500	MD00G1096500	Chr00:20140720-20141038	WT	anti	OK	7.3356	8.15269	0.15236	0.999571	0.81315	0.871552	no	Protein of unknown function	-	-	318	-	-	-	-
MD00G1096600	MD00G1096600	MD00G1096600	Chr00:20298908-20303119	WT	anti	OK	16.0206	19.7622	0.30282	0.91455	0.0965	0.173642	no	NAC 014	-	-	3181	GO:0003677~DNA binding;GO:0003700~transcription factor activity, sequence-specific DNA binding;GO:0005634~nucleus;GO:0006351~transcription, DNA-templated;GO:0006355~regulation of transcription, DNA-templated;GO:0016021~integral component of membrane;	-	-	-
MD00G1096700	MD00G1096700	MD00G1096700	Chr00:20306150-20306793	WT	anti	NOTEST	0	0.575329	inf	0	1	1	no	Protein of unknown function	-	-	643	-	-	-	-
MD00G1096900	MD00G1096900	MD00G1096900	Chr00:20350409-20355998	WT	anti	OK	7.56902	12.1287	0.680241	1.96574	0.00095	0.00336297	no	Subtilase family protein	-	-	2492	GO:0004252~serine-type endopeptidase activity;GO:0005618~cell wall;GO:0008236~serine-type peptidase activity;GO:0016020~membrane;	-	-	-
MD00G1097000	MD00G1097000	MD00G1097000	Chr00:20363902-20366998	WT	anti	OK	2.84809	6.3034	1.14614	2.24854	0.00015	0.000642755	yes	-	-	-	1444	GO:0008270~zinc ion binding;	-	-	-
MD00G1097100	MD00G1097100	MD00G1097100	Chr00:20374918-20377762	WT	anti	OK	1.24668	2.58554	1.05237	2.075	0.07525	0.141919	no	-	-	-	642	-	-	-	-
MD00G1097300	MD00G1097300	MD00G1097300	Chr00:20393680-20397200	WT	anti	OK	30.272	31.4605	0.0555584	0.222425	0.76955	0.83939	no	gamma-soluble NSF attachment protein	-	-	1207	GO:0005483~soluble NSF attachment protein activity;GO:0005622~intracellular;GO:0005774~vacuolar membrane;GO:0005886~plasma membrane;GO:0006886~intracellular protein transport;GO:0016192~vesicle-mediated transport;GO:0019905~syntaxin binding;GO:0031201~SNARE complex;GO:0061025~membrane fusion;	-	-	-
MD00G1097500	MD00G1097500	MD00G1097500	Chr00:20399951-20406180	WT	anti	OK	4.09717	6.3907	0.641346	1.74397	0.002	0.00649052	no	JUMONJI 14	KDM5, JARID1	histone demethylase JARID1	3767	GO:0003700~transcription factor activity, sequence-specific DNA binding;GO:0005634~nucleus;GO:0006351~transcription, DNA-templated;GO:0006355~regulation of transcription, DNA-templated;GO:0016568~chromatin modification;GO:0046872~metal ion binding;GO:0051213~dioxygenase activity;	EC:1.14.11.-	K11446	-
MD00G1097700	MD00G1097700	MD00G1097700	Chr00:20420401-20423042	WT	anti	OK	1.16623	1.80989	0.634048	0.847578	0.15525	0.250936	no	-	-	-	1054	GO:0003883~CTP synthase activity;GO:0005524~ATP binding;GO:0005737~cytoplasm;GO:0005829~cytosol;GO:0006241~CTP biosynthetic process;GO:0006541~glutamine metabolic process;GO:0022008~neurogenesis;GO:0035167~larval lymph gland hemopoiesis;GO:0044210~'de novo' CTP biosynthetic process;GO:0097268~cytoophidium;	-	-	-
MD00G1098000	MD00G1098000	MD00G1098000	Chr00:20458190-20459078	WT	anti	OK	1.92907	3.52404	0.869324	1.81869	0.0339	0.0736517	no	AGAMOUS-like 80	-	-	888	GO:0003677~DNA binding;GO:0003700~transcription factor activity, sequence-specific DNA binding;GO:0005634~nucleus;GO:0006351~transcription, DNA-templated;GO:0006355~regulation of transcription, DNA-templated;GO:0043078~polar nucleus;	-	-	-
MD00G1098200	MD00G1098200	MD00G1098200	Chr00:20473106-20475019	WT	anti	OK	0.780062	0.874292	0.164526	0.191429	0.7392	0.816611	no	-	-	-	1166	-	-	-	-
MD00G1098300	MD00G1098300	MD00G1098300	Chr00:20490445-20493822	WT	anti	OK	5.27991	1.92139	-1.45837	-2.33007	0.0013	0.00443352	yes	Transducin/WD40 repeat-like superfamily protein	-	-	1301	-	-	-	-
MD00G1098400	MD00G1098400	MD00G1098400	Chr00:20508187-20511734	WT	anti	OK	25.9341	20.8874	-0.312216	-0.909965	0.10525	0.186078	no	transthyretin-like protein	TTHL	5-hydroxyisourate hydrolase / 2-oxo-4-hydroxy-4-carboxy-5-ureidoimidazoline decarboxylase	1359	GO:0001560~regulation of cell growth by extracellular stimulus;GO:0005777~peroxisome;GO:0005829~cytosol;GO:0006144~purine nucleobase metabolic process;GO:0006499~N-terminal protein myristoylation;GO:0009627~systemic acquired resistance;GO:0009742~brassinosteroid mediated signaling pathway;GO:0019428~allantoin biosynthetic process;GO:0019628~urate catabolic process;GO:0031234~extrinsic component o…	EC:3.5.2.17 4.1.1.97	K13484	ko00230~Purine metabolism;
MD00G1098500	MD00G1098500	MD00G1098500	Chr00:20512907-20520216	WT	anti	OK	6.3963	6.45858	0.0139779	0.033705	0.9536	0.969583	no	beta-hydroxyisobutyryl-CoA hydrolase 1	HIBCH	3-hydroxyisobutyryl-CoA hydrolase	1801	GO:0003824~catalytic activity;GO:0003860~3-hydroxyisobutyryl-CoA hydrolase activity;GO:0005777~peroxisome;GO:0006574~valine catabolic process;	EC:3.1.2.4	K05605	ko00280~Valine, leucine and isoleucine degradation;ko00410~beta-Alanine metabolism;ko00640~Propanoate metabolism;ko01200~Carbon metabolism;
MD00G1099100	MD00G1099100	MD00G1099100	Chr00:20792969-20796588	WT	anti	OK	18.4153	20.6826	0.167512	0.630175	0.3886	0.508643	no	Protein of unknown function	-	-	1584	GO:0005739~mitochondrion;GO:0006096~glycolytic process;GO:0006857~oligopeptide transport;GO:0009060~aerobic respiration;GO:0009507~chloroplast;GO:0016020~membrane;GO:0046686~response to cadmium ion;	-	-	-
MD00G1099400	MD00G1099400	MD00G1099400	Chr00:20797955-20801356	WT	anti	OK	46.4791	24.9129	-0.899687	-2.70966	5e-05	0.000233664	no	zinc transporter 11 precursor	SLC39A1_2_3, ZIP1_2_3	solute carrier family 39 (zinc transporter), member 1/2/3	1739	GO:0005886~plasma membrane;GO:0006829~zinc II ion transport;GO:0016020~membrane;GO:0016021~integral component of membrane;GO:0046873~metal ion transmembrane transporter activity;	-	K14709	-
MD00G1099600	MD00G1099600	MD00G1099600	Chr00:21028503-21032557	WT	anti	OK	0.822327	9.42366	3.5185	6.74389	5e-05	0.000233664	yes	vesicle-associated membrane protein 726	ATVAMP72	vesicle-associated membrane protein 72	1122	GO:0000149~SNARE binding;GO:0005484~SNAP receptor activity;GO:0005768~endosome;GO:0005886~plasma membrane;GO:0006887~exocytosis;GO:0006906~vesicle fusion;GO:0015031~protein transport;GO:0016021~integral component of membrane;GO:0016192~vesicle-mediated transport;GO:0031201~SNARE complex;	-	K08511	-
MD00G1099800	MD00G1099800	MD00G1099800	Chr00:21135818-21138352	WT	anti	OK	388.897	137.567	-1.49925	-6.67125	5e-05	0.000233664	yes	ribosomal protein S13A	RP-S13e, RPS13	small subunit ribosomal protein S13e	909	GO:0003735~structural constituent of ribosome;GO:0005840~ribosome;GO:0006412~translation;	-	K02953	ko03010~Ribosome;
MD00G1099900	MD00G1099900	MD00G1099900	Chr00:21142125-21142590	WT	anti	OK	3.06468	0.113668	-4.75284	-3.09684	0.17365	0.273075	no	Transducin/WD40 repeat-like superfamily protein	EIF3I	translation initiation factor 3 subunit I	465	GO:0001731~formation of translation preinitiation complex;GO:0003743~translation initiation factor activity;GO:0005829~cytosol;GO:0005852~eukaryotic translation initiation factor 3 complex;GO:0006446~regulation of translational initiation;GO:0009651~response to salt stress;GO:0016282~eukaryotic 43S preinitiation complex;GO:0033290~eukaryotic 48S preinitiation complex;GO:0046686~response to cadmiu…	-	K03246	ko03013~RNA transport;
MD00G1100000	MD00G1100000	MD00G1100000	Chr00:21149829-21155056	WT	anti	OK	13.1928	5.219	-1.33791	-4.06735	5e-05	0.000233664	yes	Tpt1 / KptA family	TRPT1, TPT1	2'-phosphotransferase	1876	GO:0000215~tRNA 2'-phosphotransferase activity;GO:0005634~nucleus;GO:0006388~tRNA splicing, via endonucleolytic cleavage and ligation;GO:0016772~transferase activity, transferring phosphorus-containing groups;	EC:2.7.1.160	K10669	-
MD00G1100400	MD00G1100400	MD00G1100400	Chr00:21227307-21235908	WT	anti	OK	2.25921	2.31793	0.0370162	0.0699312	0.90395	0.936152	no	-	-	-	2024	GO:0005739~mitochondrion;	-	-	-
MD00G1100600	MD00G1100600	MD00G1100600	Chr00:21325004-21335402	WT	anti	OK	6.25705	5.90542	-0.0834423	-0.237418	0.67815	0.767918	no	Preprotein translocase SecA family protein	secA	preprotein translocase subunit SecA	3488	GO:0005524~ATP binding;GO:0005622~intracellular;GO:0006605~protein targeting;GO:0016020~membrane;GO:0017038~protein import;GO:0031969~chloroplast membrane;	-	K03070	ko03060~Protein export;
MD00G1101100	MD00G1101100	MD00G1101100	Chr00:21434545-21440495	WT	anti	OK	3.39258	3.38839	-0.00178111	-0.00445845	0.9939	0.99569	no	Protein of unknown function	-	-	3242	-	-	-	-
MD00G1101300	MD00G1101300	MD00G1101300	Chr00:21463121-21463832	WT	anti	OK	0	1.92961	inf	#NAME?	5e-05	0.000233664	yes	heat shock protein 60	groEL, HSPD1	chaperonin GroEL	599	GO:0005507~copper ion binding;GO:0005524~ATP binding;GO:0005737~cytoplasm;GO:0005739~mitochondrion;GO:0005774~vacuolar membrane;GO:0005886~plasma membrane;GO:0009507~chloroplast;GO:0009570~chloroplast stroma;GO:0009735~response to cytokinin;GO:0009941~chloroplast envelope;GO:0042026~protein refolding;	-	K04077	ko03018~RNA degradation;
MD00G1101400	MD00G1101400	MD00G1101400	Chr00:21480018-21482305	WT	anti	OK	2.06843	0.0716602	-4.85122	-2.05737	0.11245	0.196376	no	cysteine-rich RLK (RECEPTOR-like protein kinase) 27	-	-	1411	GO:0000302~response to reactive oxygen species;GO:0001653~peptide receptor activity;GO:0004672~protein kinase activity;GO:0004674~protein serine/threonine kinase activity;GO:0004675~transmembrane receptor protein serine/threonine kinase activity;GO:0005524~ATP binding;GO:0005886~plasma membrane;GO:0007178~transmembrane receptor protein serine/threonine kinase signaling pathway;GO:0009506~plasmode…	-	-	-
MD00G1101700	MD00G1101700	MD00G1101700	Chr00:21511652-21515650	WT	anti	OK	50.8806	27.211	-0.902923	-3.07353	5e-05	0.000233664	no	cysteine-rich RLK (RECEPTOR-like protein kinase) 26	-	-	3418	GO:0004674~protein serine/threonine kinase activity;GO:0005524~ATP binding;GO:0016021~integral component of membrane;	-	-	-
MD00G1102100	MD00G1102100	MD00G1102100	Chr00:21529590-21530850	WT	anti	OK	0.876094	2.19684	1.32627	2.31846	0.02355	0.0542925	no	cysteine-rich RLK (RECEPTOR-like protein kinase) 25	-	-	782	GO:0001653~peptide receptor activity;GO:0004674~protein serine/threonine kinase activity;GO:0004675~transmembrane receptor protein serine/threonine kinase activity;GO:0005524~ATP binding;GO:0005886~plasma membrane;GO:0007178~transmembrane receptor protein serine/threonine kinase signaling pathway;GO:0009506~plasmodesma;GO:0009755~hormone-mediated signaling pathway;GO:0016021~integral component of…	-	-	-
MD00G1102200	MD00G1102200	MD00G1102200	Chr00:21548451-21550872	WT	anti	OK	1.11999	0.0808939	-3.79131	-3.14114	0.0084	0.0225157	yes	cysteine-rich RLK (RECEPTOR-like protein kinase) 25	-	-	1740	GO:0001653~peptide receptor activity;GO:0004674~protein serine/threonine kinase activity;GO:0004675~transmembrane receptor protein serine/threonine kinase activity;GO:0005524~ATP binding;GO:0005886~plasma membrane;GO:0007178~transmembrane receptor protein serine/threonine kinase signaling pathway;GO:0009506~plasmodesma;GO:0009755~hormone-mediated signaling pathway;GO:0016021~integral component of…	-	-	-
MD00G1102300	MD00G1102300	MD00G1102300	Chr00:21604456-21608103	WT	anti	OK	4.39156	3.07359	-0.514809	-0.69753	0.29925	0.415572	no	-	-	-	1052	-	-	-	-
MD00G1102500	MD00G1102500	MD00G1102500	Chr00:21609842-21612549	WT	anti	NOTEST	1.06603	0.750805	-0.50574	0	1	1	no	-	-	-	530	-	-	-	-
MD00G1102700	MD00G1102700	MD00G1102700	Chr00:21634863-21636550	WT	anti	OK	220.154	238.944	0.118157	0.444952	0.56275	0.670409	no	Heavy metal transport/detoxification superfamily protein	-	-	1026	GO:0030001~metal ion transport;GO:0046872~metal ion binding;	-	-	-
MD00G1102900	MD00G1102900	MD00G1102900	Chr00:21698080-21703146	WT	anti	OK	8.67279	4.02629	-1.10705	-2.32958	0.0003	0.00120123	yes	ELMO/CED-12 family protein	-	-	1563	GO:0009522~photosystem I;GO:0009535~chloroplast thylakoid membrane;GO:0015979~photosynthesis;GO:0016021~integral component of membrane;	-	-	-
MD00G1103200	MD00G1103200	MD00G1103200	Chr00:21775483-21778400	WT	anti	OK	0.286277	1.31435	2.19887	3.54406	5e-05	0.000233664	yes	-	-	-	2917	-	-	-	-
MD00G1103300	MD00G1103300	MD00G1103300	Chr00:21778472-21784273	WT	anti	OK	2.84945	3.62422	0.346988	1.01063	0.104	0.184443	no	glycine-rich protein	BSK	BR-signaling kinase	4889	GO:0001653~peptide receptor activity;GO:0004675~transmembrane receptor protein serine/threonine kinase activity;GO:0005524~ATP binding;GO:0005773~vacuole;GO:0005886~plasma membrane;GO:0007178~transmembrane receptor protein serine/threonine kinase signaling pathway;GO:0009506~plasmodesma;GO:0009737~response to abscisic acid;GO:0009742~brassinosteroid mediated signaling pathway;GO:0016020~membrane;…	EC:2.7.11.1	K14500	ko04075~Plant hormone signal transduction;
MD00G1103800	MD00G1103800	MD00G1103800	Chr00:21865539-21868554	WT	anti	OK	5.40875	4.42084	-0.290973	-0.627175	0.26345	0.376003	no	Co-chaperone GrpE family protein	GRPE	molecular chaperone GrpE	1485	GO:0000774~adenyl-nucleotide exchange factor activity;GO:0005507~copper ion binding;GO:0005737~cytoplasm;GO:0005759~mitochondrial matrix;GO:0006457~protein folding;GO:0009570~chloroplast stroma;GO:0009793~embryo development ending in seed dormancy;GO:0010027~thylakoid membrane organization;GO:0010228~vegetative to reproductive phase transition of meristem;GO:0016226~iron-sulfur cluster assembly;G…	-	K03687	-
MD00G1103900	MD00G1103900	MD00G1103900	Chr00:21868680-21873232	WT	anti	OK	5.52359	1.36662	-2.015	-4.73776	5e-05	0.000233664	yes	auxin response factor 17	-	-	2646	GO:0000987~core promoter proximal region sequence-specific DNA binding;GO:0003677~DNA binding;GO:0003700~transcription factor activity, sequence-specific DNA binding;GO:0005634~nucleus;GO:0006351~transcription, DNA-templated;GO:0006355~regulation of transcription, DNA-templated;GO:0009555~pollen development;GO:0009653~anatomical structure morphogenesis;GO:0009734~auxin-activated signaling pathway…	-	-	-
MD00G1104000	MD00G1104000	MD00G1104000	Chr00:21884499-21887434	WT	anti	OK	68.0155	70.5938	0.0536784	0.185177	0.77605	0.844329	no	Translation initiation factor IF2/IF5	EIF5	translation initiation factor 5	1931	GO:0003743~translation initiation factor activity;GO:0005525~GTP binding;	-	K03262	ko03013~RNA transport;
MD00G1104100	MD00G1104100	MD00G1104100	Chr00:21888367-21891671	WT	anti	OK	58.5575	40.516	-0.531363	-1.28518	0.03195	0.0701177	no	Protein of unknown function	-	-	689	GO:0006511~ubiquitin-dependent protein catabolic process;GO:0009853~photorespiration;GO:0051788~response to misfolded protein;GO:0080129~proteasome core complex assembly;	-	-	-
MD00G1104200	MD00G1104200	MD00G1104200	Chr00:21899225-21903014	WT	anti	OK	40.6032	35.8159	-0.180991	-0.561936	0.32515	0.443364	no	Galactosyltransferase family protein	-	-	1912	GO:0000139~Golgi membrane;GO:0005794~Golgi apparatus;GO:0006486~protein glycosylation;GO:0008378~galactosyltransferase activity;GO:0016021~integral component of membrane;	-	-	-
MD00G1104300	MD00G1104300	MD00G1104300	Chr00:21911357-21917101	WT	anti	OK	4.10296	4.24969	0.0506937	0.120958	0.82745	0.88219	no	Vacuolar sorting protein 9 (VPS9) domain	-	-	2434	GO:0000919~cell plate assembly;GO:0005089~Rho guanyl-nucleotide exchange factor activity;GO:0005096~GTPase activator activity;GO:0005525~GTP binding;GO:0005634~nucleus;GO:0005829~cytosol;GO:0009793~embryo development ending in seed dormancy;GO:0016020~membrane;GO:0042546~cell wall biogenesis;GO:0043547~positive regulation of GTPase activity;GO:0048528~post-embryonic root development;	-	-	-
MD00G1104600	MD00G1104600	MD00G1104600	Chr00:21958024-21965541	WT	anti	OK	0.459728	0.691839	0.589655	0.997389	0.10265	0.182497	no	cGMP-dependent and protein kinase C) kinase family protein	-	-	4040	GO:0004674~protein serine/threonine kinase activity;GO:0005524~ATP binding;GO:0009826~unidimensional cell growth;GO:0016301~kinase activity;GO:0040008~regulation of growth;GO:0046872~metal ion binding;	-	-	-
MD00G1104700	MD00G1104700	MD00G1104700	Chr00:21970757-21972022	WT	anti	OK	4.07323	2.79304	-0.54434	-1.23537	0.12235	0.209589	no	myb domain protein 42	-	-	1035	GO:0003677~DNA binding;GO:0003682~chromatin binding;GO:0005634~nucleus;GO:0006351~transcription, DNA-templated;GO:0006355~regulation of transcription, DNA-templated;	-	-	-
MD00G1104800	MD00G1104800	MD00G1104800	Chr00:21978157-21981232	WT	anti	OK	7.31426	9.14967	0.323007	0.987858	0.1795	0.280276	no	P-loop containing nucleoside triphosphate hydrolases superfamily protein	CMPK1, UMPK	UMP-CMP kinase	1372	GO:0004127~cytidylate kinase activity;GO:0005524~ATP binding;GO:0005634~nucleus;GO:0005737~cytoplasm;GO:0006207~'de novo' pyrimidine nucleobase biosynthetic process;GO:0006221~pyrimidine nucleotide biosynthetic process;GO:0006354~DNA-templated transcription, elongation;GO:0009041~uridylate kinase activity;	EC:2.7.4.- 2.7.4.14	K13800	ko00240~Pyrimidine metabolism;
MD00G1104900	MD00G1104900	MD00G1104900	Chr00:21981353-21983248	WT	anti	OK	1.07304	0.519919	-1.04535	-1.65063	0.02575	0.0584984	no	Tetratricopeptide repeat (TPR)-like superfamily protein	-	-	1895	GO:0008380~RNA splicing;GO:0009507~chloroplast;	-	-	-
MD00G1105000	MD00G1105000	MD00G1105000	Chr00:21987610-21988651	WT	anti	OK	257.401	370.805	0.526644	1.98146	0.01155	0.0296006	no	Plant invertase/pectin methylesterase inhibitor superfamily protein	-	-	1041	GO:0004857~enzyme inhibitor activity;GO:0030599~pectinesterase activity;	-	-	-
MD00G1105300	MD00G1105300	MD00G1105300	Chr00:22004205-22005066	WT	anti	OK	5.77594	53.92	3.22269	10.7568	5e-05	0.000233664	yes	Plant invertase/pectin methylesterase inhibitor superfamily protein	-	-	861	GO:0004857~enzyme inhibitor activity;GO:0030599~pectinesterase activity;	-	-	-
MD00G1105400	MD00G1105400	MD00G1105400	Chr00:22006167-22009649	WT	anti	OK	38.356	81.2884	1.0836	3.45224	5e-05	0.000233664	yes	Leucine-rich repeat protein kinase family protein	-	-	3388	GO:0004674~protein serine/threonine kinase activity;GO:0005524~ATP binding;GO:0005886~plasma membrane;GO:0016021~integral component of membrane;	-	-	-
MD00G1105600	MD00G1105600	MD00G1105600	Chr00:22033514-22034060	WT	anti	OK	45.5033	70.1796	0.625082	3.53449	0.00415	0.0122601	no	Histone superfamily protein	-	-	546	GO:0000786~nucleosome;GO:0003677~DNA binding;GO:0005634~nucleus;	-	-	-
MD00G1106000	MD00G1106000	MD00G1106000	Chr00:22100898-22102811	WT	anti	OK	0.385691	1.98528	2.36382	3.30841	0.0052	0.0148952	yes	-	CIRBP	cold-inducible RNA-binding protein	820	GO:0000166~nucleotide binding;GO:0003676~nucleic acid binding;GO:0005768~endosome;GO:0005802~trans-Golgi network;	-	K13195	-
MD00G1106300	MD00G1106300	MD00G1106300	Chr00:22236487-22241658	WT	anti	OK	0.1913	2.26256	3.56405	4.2327	0.001	0.00351799	yes	AGAMOUS-like 18	-	-	1220	GO:0003677~DNA binding;GO:0003700~transcription factor activity, sequence-specific DNA binding;GO:0005634~nucleus;GO:0006351~transcription, DNA-templated;GO:0009555~pollen development;GO:0009908~flower development;GO:0009910~negative regulation of flower development;GO:0048577~negative regulation of short-day photoperiodism, flowering;	-	-	-
MD00G1106400	MD00G1106400	MD00G1106400	Chr00:22346500-22361262	WT	anti	OK	21.6527	14.2152	-0.607116	-1.92827	0.0009	0.00320498	no	LA RNA-binding protein	LARP1	la-related protein 1	3430	GO:0000932~cytoplasmic mRNA processing body;GO:0003723~RNA binding;GO:0005829~cytosol;GO:0005844~polysome;GO:0006402~mRNA catabolic process;GO:0010286~heat acclimation;	-	K18757	-
MD00G1106500	MD00G1106500	MD00G1106500	Chr00:22371631-22378253	WT	anti	OK	15.7388	17.8533	0.181872	0.541618	0.33165	0.450368	no	Protein of unknown function (DUF630 and DUF632)	-	-	2712	GO:0005622~intracellular;GO:0005886~plasma membrane;GO:0006486~protein glycosylation;GO:0006635~fatty acid beta-oxidation;GO:0009506~plasmodesma;GO:0016558~protein import into peroxisome matrix;	-	-	-
MD00G1106600	MD00G1106600	MD00G1106600	Chr00:22381189-22382302	WT	anti	OK	59.3621	35.7854	-0.730172	-3.28158	5e-05	0.000233664	no	Late embryogenesis abundant (LEA) hydroxyproline-rich glycoprotein family	-	-	1113	-	-	-	-
MD00G1106800	MD00G1106800	MD00G1106800	Chr00:22438563-22440708	WT	anti	OK	6.83908	1.93023	-1.82503	-2.69482	5e-05	0.000233664	yes	Lactoylglutathione lyase / glyoxalase I family protein	-	-	1537	-	-	-	-
MD00G1106900	MD00G1106900	MD00G1106900	Chr00:22444089-22445864	WT	anti	NOTEST	0.0456438	0	#NAME?	0	1	1	no	Dynein light chain type 1 family protein	-	-	767	GO:0003774~motor activity;GO:0005737~cytoplasm;GO:0005874~microtubule;GO:0005875~microtubule associated complex;GO:0007017~microtubule-based process;GO:0030286~dynein complex;	-	-	-
MD00G1107000	MD00G1107000	MD00G1107000	Chr00:22451999-22453118	WT	anti	OK	46.4587	27.1394	-0.775564	-3.1127	5e-05	0.000233664	no	-	-	-	1119	-	-	-	-
MD00G1107100	MD00G1107100	MD00G1107100	Chr00:22453897-22457459	WT	anti	OK	3.15652	1.40492	-1.16785	-2.52734	0.00025	0.00102084	yes	CCCH-type zinc finger family protein	-	-	2654	GO:0003677~DNA binding;GO:0046872~metal ion binding;	-	-	-
MD00G1107200	MD00G1107200	MD00G1107200	Chr00:22457653-22467926	WT	anti	OK	57.3177	59.7728	0.0605084	0.238473	0.7397	0.816902	no	FAD/NAD(P)-binding oxidoreductase	E1.6.2.2	cytochrome-b5 reductase	1347	GO:0004128~cytochrome-b5 reductase activity, acting on NAD(P)H;GO:0005507~copper ion binding;GO:0005739~mitochondrion;GO:0005758~mitochondrial intermembrane space;GO:0005794~Golgi apparatus;GO:0006096~glycolytic process;GO:0006833~water transport;GO:0006972~hyperosmotic response;GO:0007030~Golgi organization;GO:0009266~response to temperature stimulus;GO:0009505~plant-type cell wall;GO:0009651~re…	EC:1.6.2.2	K00326	ko00520~Amino sugar and nucleotide sugar metabolism;
MD00G1107300	MD00G1107300	MD00G1107300	Chr00:22469529-22471958	WT	anti	OK	16.9287	23.2078	0.455137	1.61455	0.0189	0.0451053	no	nudix hydrolase homolog 19	E3.6.1.22, NUDT12, nudC	NAD+ diphosphatase	1685	GO:0000210~NAD+ diphosphatase activity;GO:0005829~cytosol;GO:0009507~chloroplast;GO:0016787~hydrolase activity;GO:0046872~metal ion binding;	EC:3.6.1.22	K03426	ko00760~Nicotinate and nicotinamide metabolism;ko04146~Peroxisome;
MD00G1107500	MD00G1107500	MD00G1107500	Chr00:22516532-22521165	WT	anti	OK	2.93528	1.76478	-0.73401	-1.67328	0.00545	0.0155091	no	Pentatricopeptide repeat (PPR) superfamily protein	-	-	3526	GO:0009793~embryo development ending in seed dormancy;	-	-	-
MD00G1107600	MD00G1107600	MD00G1107600	Chr00:22527113-22534402	WT	anti	OK	4.94731	5.65076	0.191799	0.469983	0.42335	0.542991	no	DHHC-type zinc finger family protein	-	-	2047	GO:0005886~plasma membrane;GO:0008270~zinc ion binding;GO:0016021~integral component of membrane;GO:0019706~protein-cysteine S-palmitoyltransferase activity;	-	-	-
MD00G1107700	MD00G1107700	MD00G1107700	Chr00:22534474-22536445	WT	anti	OK	4.22143	22.5753	2.41894	2.37199	0.00075	0.00272666	yes	putative (Crd1)	E1.14.13.81, acsF, chlE	magnesium-protoporphyrin IX monomethyl ester (oxidative) cyclase	682	GO:0003677~DNA binding;GO:0006364~rRNA processing;GO:0006636~unsaturated fatty acid biosynthetic process;GO:0009416~response to light stimulus;GO:0009507~chloroplast;GO:0009534~chloroplast thylakoid;GO:0009658~chloroplast organization;GO:0009941~chloroplast envelope;GO:0010027~thylakoid membrane organization;GO:0010207~photosystem II assembly;GO:0015979~photosynthesis;GO:0015995~chlorophyll biosy…	EC:1.14.13.81	K04035	ko00860~Porphyrin and chlorophyll metabolism;
MD00G1107800	MD00G1107800	MD00G1107800	Chr00:22534474-22536445	WT	anti	OK	9.09412	27.1626	1.57861	4.22439	5e-05	0.000233664	yes	-	E1.14.13.81, acsF, chlE	magnesium-protoporphyrin IX monomethyl ester (oxidative) cyclase	1836	GO:0003677~DNA binding;GO:0006364~rRNA processing;GO:0006636~unsaturated fatty acid biosynthetic process;GO:0009416~response to light stimulus;GO:0009507~chloroplast;GO:0009534~chloroplast thylakoid;GO:0009658~chloroplast organization;GO:0009941~chloroplast envelope;GO:0010027~thylakoid membrane organization;GO:0010207~photosystem II assembly;GO:0015979~photosynthesis;GO:0015995~chlorophyll biosy…	EC:1.14.13.81	K04035	ko00860~Porphyrin and chlorophyll metabolism;
MD00G1107900	MD00G1107900	MD00G1107900	Chr00:22557445-22558058	WT	anti	OK	19.5154	2.37031	-3.04146	-8.52596	5e-05	0.000233664	yes	AP2/B3-like transcriptional factor family protein	-	-	613	GO:0005829~cytosol;GO:0010026~trichome differentiation;GO:0010482~regulation of epidermal cell division;GO:0048765~root hair cell differentiation;GO:0051567~histone H3-K9 methylation;	-	-	-
MD00G1108000	MD00G1108000	MD00G1108000	Chr00:22632466-22642191	WT	anti	OK	36.4809	14.8164	-1.29995	-3.79278	5e-05	0.000233664	yes	global transcription factor group B1	-	-	5652	GO:0003746~translation elongation factor activity;GO:0006139~nucleobase-containing compound metabolic process;GO:0006357~regulation of transcription from RNA polymerase II promoter;GO:0032784~regulation of DNA-templated transcription, elongation;	-	-	-
MD00G1108200	MD00G1108200	MD00G1108200	Chr00:22709018-22715185	WT	anti	OK	24.7537	37.3388	0.593029	2.18255	0.00115	0.0039814	no	proteasome family protein	COPS2, CSN2, TRIP15	COP9 signalosome complex subunit 2	1932	GO:0005634~nucleus;GO:0005829~cytosol;GO:0007275~multicellular organismal development;GO:0008180~COP9 signalosome;GO:0009585~red, far-red light phototransduction;GO:0009640~photomorphogenesis;GO:0010388~cullin deneddylation;GO:0030163~protein catabolic process;	-	K12176	-
MD00G1108700	MD00G1108700	MD00G1108700	Chr00:22875533-22880625	WT	anti	OK	0.200871	0.808405	2.00881	2.60748	0.0001	0.000444345	yes	TIP41-like family protein	TIPRL, TIP41	type 2A phosphatase activator TIP41	3683	GO:0005829~cytosol;	-	K17607	-
MD00G1108900	MD00G1108900	MD00G1108900	Chr00:22881976-22883037	WT	anti	OK	0	2.28985	inf	#NAME?	5e-05	0.000233664	yes	zinc finger protein 7	-	-	1061	GO:0003700~transcription factor activity, sequence-specific DNA binding;GO:0005634~nucleus;GO:0005737~cytoplasm;GO:0006351~transcription, DNA-templated;GO:0006355~regulation of transcription, DNA-templated;GO:0009909~regulation of flower development;GO:0010582~floral meristem determinacy;GO:0030154~cell differentiation;GO:0046872~metal ion binding;	-	-	-
MD00G1109100	MD00G1109100	MD00G1109100	Chr00:22895990-22898635	WT	anti	OK	63.8603	55.8168	-0.19422	-0.938859	0.2987	0.414924	no	-	-	-	824	-	-	-	-
MD00G1109400	MD00G1109400	MD00G1109400	Chr00:22919751-22920522	WT	anti	OK	8.79657	7.93815	-0.14814	-0.485305	0.6498	0.74462	no	Protein of unknown function	-	-	662	-	-	-	-
MD00G1109500	MD00G1109500	MD00G1109500	Chr00:22939619-22941474	WT	anti	OK	0.0432589	1.6495	5.25288	3.49911	0.0317	0.0696681	no	DNA topoisomerase 1 beta	TOP1	DNA topoisomerase I	1802	GO:0003677~DNA binding;GO:0003917~DNA topoisomerase type I activity;GO:0003918~DNA topoisomerase type II (ATP-hydrolyzing) activity;GO:0005634~nucleus;GO:0005694~chromosome;GO:0006265~DNA topological change;	EC:5.99.1.2	K03163	-
MD00G1109600	MD00G1109600	MD00G1109600	Chr00:22942586-22951418	WT	anti	OK	30.6816	32.9524	0.103008	0.344463	0.5782	0.683947	no	damaged DNA binding protein 1A	DDB1	DNA damage-binding protein 1	3748	GO:0003676~nucleic acid binding;GO:0005634~nucleus;GO:0009585~red, far-red light phototransduction;GO:0016567~protein ubiquitination;	-	K10610	ko03420~Nucleotide excision repair;ko04120~Ubiquitin mediated proteolysis;
MD00G1109700	MD00G1109700	MD00G1109700	Chr00:22953173-22954172	WT	anti	OK	6.48944	26.8668	2.04966	6.46131	5e-05	0.000233664	yes	photosystem I subunit K	psaK	photosystem I subunit X	622	GO:0009507~chloroplast;GO:0009522~photosystem I;GO:0009534~chloroplast thylakoid;GO:0009535~chloroplast thylakoid membrane;GO:0009579~thylakoid;GO:0015979~photosynthesis;GO:0016021~integral component of membrane;GO:0016168~chlorophyll binding;GO:0019344~cysteine biosynthetic process;GO:0030003~cellular cation homeostasis;GO:0070838~divalent metal ion transport;	-	K02698	ko00195~Photosynthesis;
MD00G1109800	MD00G1109800	MD00G1109800	Chr00:22955254-22958084	WT	anti	OK	2.50506	0.0571911	-5.45291	-1.97831	0.1049	0.185569	no	Carbohydrate-binding X8 domain superfamily protein	-	-	1376	GO:0005886~plasma membrane;GO:0005975~carbohydrate metabolic process;GO:0006952~defense response;GO:0031225~anchored component of membrane;GO:0042973~glucan endo-1,3-beta-D-glucosidase activity;GO:0046658~anchored component of plasma membrane;	-	-	-
MD00G1109900	MD00G1109900	MD00G1109900	Chr00:22967807-22970244	WT	anti	OK	39.6653	29.3323	-0.435387	-1.39482	0.02095	0.0491901	no	Protein kinase superfamily protein	-	-	2297	GO:0004672~protein kinase activity;GO:0004674~protein serine/threonine kinase activity;GO:0005524~ATP binding;GO:0005737~cytoplasm;GO:0005829~cytosol;GO:0005886~plasma membrane;GO:0006468~protein phosphorylation;GO:0008361~regulation of cell size;GO:0009637~response to blue light;GO:0009640~photomorphogenesis;GO:0009733~response to auxin;GO:0009734~auxin-activated signaling pathway;GO:0009926~aux…	-	-	-
MD00G1110100	MD00G1110100	MD00G1110100	Chr00:23011881-23013232	WT	anti	OK	83.7055	6.25209	-3.74291	-8.58897	5e-05	0.000233664	yes	-	-	-	830	-	-	-	-
MD00G1110200	MD00G1110200	MD00G1110200	Chr00:23067291-23068377	WT	anti	OK	11.8573	31.1714	1.39445	5.01231	5e-05	0.000233664	yes	BON association protein 2	-	-	1086	-	-	-	-
MD00G1110400	MD00G1110400	MD00G1110400	Chr00:23072776-23085399	WT	anti	OK	3.69751	6.67628	0.852491	2.33816	5e-05	0.000233664	no	Protein of unknown function (DUF810)	-	-	3624	GO:0005737~cytoplasm;GO:0006486~protein glycosylation;GO:0006888~ER to Golgi vesicle-mediated transport;GO:0043090~amino acid import;	-	-	-
MD00G1110500	MD00G1110500	MD00G1110500	Chr00:23086022-23089682	WT	anti	OK	9.6933	24.5667	1.34164	3.8838	5e-05	0.000233664	yes	C3HC4 type (RING finger) family protein	-	-	1924	GO:0005774~vacuolar membrane;GO:0008270~zinc ion binding;GO:0016021~integral component of membrane;GO:0016567~protein ubiquitination;GO:0016874~ligase activity;	-	-	-
MD00G1110700	MD00G1110700	MD00G1110700	Chr00:23132629-23151608	WT	anti	OK	2.38054	7.11858	1.5803	3.27555	5e-05	0.000233664	yes	1	CDK8_11	cyclin-dependent kinase 8/11	2079	GO:0000278~mitotic cell cycle;GO:0004672~protein kinase activity;GO:0004693~cyclin-dependent protein serine/threonine kinase activity;GO:0005524~ATP binding;GO:0008353~RNA polymerase II carboxy-terminal domain kinase activity;GO:0010440~stomatal lineage progression;GO:0042023~DNA endoreduplication;GO:0045736~negative regulation of cyclin-dependent protein serine/threonine kinase activity;	EC:2.7.11.22 2.7.11.23	K02208	-
MD00G1111000	MD00G1111000	MD00G1111000	Chr00:23220254-23275725	WT	anti	OK	1.71018	57.5961	5.07375	8.30503	5e-05	0.000233664	yes	Protein of unknown function	-	-	1708	-	-	-	-
MD00G1111400	MD00G1111400	MD00G1111400	Chr00:23220254-23275725	WT	anti	OK	0.980892	44.5654	5.50569	5.76481	0.00105	0.00367154	yes	-	-	-	750	-	-	-	-
MD00G1111500	MD00G1111500	MD00G1111500	Chr00:23320402-23322253	WT	anti	OK	0.190577	3.9766	4.38309	3.07026	0.00355	0.0107004	yes	FKBP-like peptidyl-prolyl cis-trans isomerase family protein	-	-	774	GO:0003755~peptidyl-prolyl cis-trans isomerase activity;GO:0006457~protein folding;GO:0009543~chloroplast thylakoid lumen;	-	-	-
MD00G1111700	MD00G1111700	MD00G1111700	Chr00:23561161-23572444	WT	anti	OK	25.8432	7.35088	-1.81379	-4.86014	5e-05	0.000233664	yes	Protein kinase superfamily protein	-	-	1631	GO:0004674~protein serine/threonine kinase activity;GO:0005524~ATP binding;GO:0005886~plasma membrane;GO:0016021~integral component of membrane;GO:0046777~protein autophosphorylation;	-	-	-
MD00G1111800	MD00G1111800	MD00G1111800	Chr00:23577742-23580676	WT	anti	OK	61.6047	50.3665	-0.290578	-0.903657	0.12065	0.207319	no	Protein of unknown function	-	-	1476	GO:0005886~plasma membrane;GO:0009507~chloroplast;GO:0009793~embryo development ending in seed dormancy;GO:0048364~root development;GO:0048367~shoot system development;	-	-	-
MD00G1111900	MD00G1111900	MD00G1111900	Chr00:23584982-23590065	WT	anti	OK	36.1845	22.645	-0.676178	-2.17111	0.00015	0.000642755	no	MAP kinase 4	-	-	2168	GO:0000911~cytokinesis by cell plate formation;GO:0004672~protein kinase activity;GO:0004707~MAP kinase activity;GO:0005524~ATP binding;GO:0005622~intracellular;GO:0005634~nucleus;GO:0005737~cytoplasm;GO:0005829~cytosol;GO:0005874~microtubule;GO:0006468~protein phosphorylation;GO:0006972~hyperosmotic response;GO:0007112~male meiosis cytokinesis;GO:0009409~response to cold;GO:0009504~cell plate;GO…	-	-	-
MD00G1112200	MD00G1112200	MD00G1112200	Chr00:23624021-23624463	WT	anti	OK	24.3435	67.7512	1.47671	31.7051	0.0407	0.0856852	no	-	ND5	NADH-ubiquinone oxidoreductase chain 5	339	GO:0005743~mitochondrial inner membrane;GO:0008137~NADH dehydrogenase (ubiquinone) activity;GO:0016021~integral component of membrane;GO:0042773~ATP synthesis coupled electron transport;GO:0070469~respiratory chain;	EC:1.6.5.3	K03883	ko00190~Oxidative phosphorylation;
MD00G1112500	MD00G1112500	MD00G1112500	Chr00:23677075-23679745	WT	anti	OK	130.266	117.919	-0.143672	-0.494901	0.47235	0.589409	no	root hair specific 19	-	-	1627	GO:0004601~peroxidase activity;GO:0005576~extracellular region;GO:0005737~cytoplasm;GO:0006979~response to oxidative stress;GO:0020037~heme binding;GO:0042744~hydrogen peroxide catabolic process;GO:0046872~metal ion binding;GO:0048511~rhythmic process;	-	-	-
MD00G1112800	MD00G1112800	MD00G1112800	Chr00:23783973-23784235	WT	anti	OK	133.186	137.182	0.0426476	3.09232	0.9387	0.959697	no	-	-	-	177	-	-	-	-
MD00G1113000	MD00G1113000	MD00G1113000	Chr00:23890731-23893760	WT	anti	OK	0.199595	5.91553	4.88936	6.3872	5e-05	0.000233664	yes	-	-	-	1470	GO:0006098~pentose-phosphate shunt;GO:0006364~rRNA processing;GO:0009637~response to blue light;GO:0009657~plastid organization;GO:0009744~response to sucrose;GO:0009773~photosynthetic electron transport in photosystem I;GO:0010114~response to red light;GO:0010155~regulation of proton transport;GO:0010207~photosystem II assembly;GO:0010218~response to far red light;GO:0015995~chlorophyll biosynth…	-	-	-
MD00G1113200	MD00G1113200	MD00G1113200	Chr00:23929412-23934150	WT	anti	OK	8.24359	9.56602	0.214645	0.522706	0.34335	0.462462	no	Protein of unknown function	-	-	1434	GO:0010508~positive regulation of autophagy;	-	-	-
MD00G1113700	MD00G1113700	MD00G1113700	Chr00:24120557-24123766	WT	anti	OK	9.32853	8.95552	-0.0588722	-0.192828	0.7649	0.835896	no	Galactose oxidase/kelch repeat superfamily protein	-	-	2547	GO:0001558~regulation of cell growth;GO:0008361~regulation of cell size;GO:0019005~SCF ubiquitin ligase complex;	-	-	-
MD00G1113800	MD00G1113800	MD00G1113800	Chr00:24124007-24128610	WT	anti	OK	12.4607	11.3585	-0.13362	-0.405556	0.4725	0.589522	no	ARM repeat superfamily protein	-	-	3137	GO:0004842~ubiquitin-protein transferase activity;GO:0005634~nucleus;GO:0005737~cytoplasm;GO:0005886~plasma membrane;GO:0010115~regulation of abscisic acid biosynthetic process;GO:0010150~leaf senescence;GO:0010271~regulation of chlorophyll catabolic process;GO:0010380~regulation of chlorophyll biosynthetic process;GO:0016874~ligase activity;GO:0070696~transmembrane receptor protein serine/threon…	-	-	-
MD00G1113900	MD00G1113900	MD00G1113900	Chr00:24130380-24153249	WT	anti	OK	23.4226	24.0374	0.0373788	0.131092	0.8359	0.888217	no	glutamate dehydrogenase 3	GLUD1_2, gdhA	glutamate dehydrogenase (NAD(P)+)	2819	GO:0004353~glutamate dehydrogenase [NAD(P)+] activity;GO:0005507~copper ion binding;GO:0005524~ATP binding;GO:0005739~mitochondrion;GO:0006520~cellular amino acid metabolic process;GO:0006807~nitrogen compound metabolic process;GO:0008270~zinc ion binding;GO:0009646~response to absence of light;GO:0009651~response to salt stress;GO:0016639~oxidoreductase activity, acting on the CH-NH2 group of do…	EC:1.4.1.3	K00261	ko00220~Arginine biosynthesis;ko00250~Alanine, aspartate and glutamate metabolism;ko00910~Nitrogen metabolism;ko01200~Carbon metabolism;
MD00G1114200	MD00G1114200	MD00G1114200	Chr00:24130380-24153249	WT	anti	OK	0.92035	1.42734	0.633073	0.207675	0.7064	0.790579	no	-	-	-	1016	-	-	-	-
MD00G1114300	MD00G1114300	MD00G1114300	Chr00:24269926-24282107	WT	anti	OK	2.35057	3.27931	0.480379	1.08305	0.0674	0.129573	no	ethylene sensor	ETR, ERS	ethylene receptor	2906	GO:0000155~phosphorelay sensor kinase activity;GO:0000156~phosphorelay response regulator activity;GO:0000160~phosphorelay signal transduction system;GO:0004674~protein serine/threonine kinase activity;GO:0004872~receptor activity;GO:0005524~ATP binding;GO:0005783~endoplasmic reticulum;GO:0005789~endoplasmic reticulum membrane;GO:0009738~abscisic acid-activated signaling pathway;GO:0009873~ethyle…	EC:2.7.13.-	K14509	ko04075~Plant hormone signal transduction;
MD00G1114400	MD00G1114400	MD00G1114400	Chr00:24282765-24286890	WT	anti	OK	17.8948	12.5508	-0.511759	-1.7652	0.0154	0.0379209	no	AT hook motif DNA-binding family protein	-	-	1381	GO:0003677~DNA binding;GO:0005634~nucleus;GO:0006351~transcription, DNA-templated;GO:0006355~regulation of transcription, DNA-templated;	-	-	-
MD00G1114500	MD00G1114500	MD00G1114500	Chr00:24289759-24323452	WT	anti	OK	4.88628	3.90041	-0.325111	-0.855396	0.22975	0.340227	no	-	-	-	1573	-	-	-	-
MD00G1114600	MD00G1114600	MD00G1114600	Chr00:24289759-24323452	WT	anti	OK	22.2389	12.4064	-0.842007	-0.314858	0.67715	0.767105	no	-	-	-	234	-	-	-	-
MD00G1114800	MD00G1114800	MD00G1114800	Chr00:24464123-24467184	WT	anti	OK	43.3671	39.5911	-0.131425	-0.589701	0.51005	0.623829	no	Ubiquitin-like superfamily protein	GABARAP, ATG8, LC3	GABA(A) receptor-associated protein	787	GO:0000045~autophagosome assembly;GO:0000407~pre-autophagosomal structure;GO:0000421~autophagosome membrane;GO:0000422~mitophagy;GO:0005829~cytosol;GO:0005874~microtubule;GO:0006914~autophagy;GO:0006995~cellular response to nitrogen starvation;GO:0015031~protein transport;GO:0019898~extrinsic component of membrane;GO:0033110~Cvt vesicle membrane;GO:0044804~nucleophagy;GO:0061025~membrane fusion;	-	K08341	ko04140~Regulation of autophagy;
MD00G1115100	MD00G1115100	MD00G1115100	Chr00:24479774-24483681	WT	anti	OK	11.8535	8.61877	-0.459754	-1.00513	0.0893	0.163086	no	YbaK/aminoacyl-tRNA synthetase-associated domain	-	-	1277	GO:0002161~aminoacyl-tRNA editing activity;	-	-	-
MD00G1115200	MD00G1115200	MD00G1115200	Chr00:24529354-24532129	WT	anti	NOTEST	0.459009	0.320175	-0.519664	0	1	1	no	TARGET OF MONOPTEROS 6	-	-	2775	GO:0003677~DNA binding;GO:0003700~transcription factor activity, sequence-specific DNA binding;GO:0005634~nucleus;GO:0006351~transcription, DNA-templated;GO:0006355~regulation of transcription, DNA-templated;GO:0044212~transcription regulatory region DNA binding;GO:0046872~metal ion binding;	-	-	-
MD00G1115300	MD00G1115300	MD00G1115300	Chr00:24532537-24534310	WT	anti	OK	0.500072	0.0469371	-3.41333	-1.39543	0.1708	0.270045	no	Late embryogenesis abundant protein (LEA) family protein	-	-	1609	-	-	-	-
MD00G1115400	MD00G1115400	MD00G1115400	Chr00:24538018-24539300	WT	anti	NOTEST	0.147816	0	#NAME?	0	1	1	no	Late embryogenesis abundant protein (LEA) family protein	-	-	1185	-	-	-	-
MD00G1115600	MD00G1115600	MD00G1115600	Chr00:24542813-24549644	WT	anti	OK	2.54472	3.41272	0.423413	0.989262	0.08765	0.160728	no	AP2/B3-like transcriptional factor family protein	-	-	3105	GO:0003677~DNA binding;GO:0003700~transcription factor activity, sequence-specific DNA binding;GO:0005634~nucleus;GO:0006351~transcription, DNA-templated;GO:0006355~regulation of transcription, DNA-templated;GO:0009793~embryo development ending in seed dormancy;GO:0010262~somatic embryogenesis;GO:0010344~seed oilbody biogenesis;GO:0010431~seed maturation;GO:0010601~positive regulation of auxin bi…	-	-	-
MD00G1115700	MD00G1115700	MD00G1115700	Chr00:24550419-24553081	WT	anti	OK	20.0732	20.6195	0.0387387	0.13635	0.8466	0.896236	no	Ribosomal protein S5 family protein	RP-S5, MRPS5, rpsE	small subunit ribosomal protein S5	1260	GO:0003723~RNA binding;GO:0003735~structural constituent of ribosome;GO:0005634~nucleus;GO:0005763~mitochondrial small ribosomal subunit;GO:0006412~translation;GO:0009409~response to cold;GO:0009507~chloroplast;GO:0009534~chloroplast thylakoid;GO:0009535~chloroplast thylakoid membrane;GO:0009570~chloroplast stroma;GO:0009579~thylakoid;GO:0015935~small ribosomal subunit;GO:0016020~membrane;GO:0019…	-	K02988	ko03010~Ribosome;
MD00G1116000	MD00G1116000	MD00G1116000	Chr00:24561625-24564239	WT	anti	OK	8.70745	9.13551	0.0692348	0.212756	0.7899	0.854519	no	Protein of unknown function	-	-	1059	GO:0006661~phosphatidylinositol biosynthetic process;GO:0015824~proline transport;	-	-	-
MD00G1116100	MD00G1116100	MD00G1116100	Chr00:24565156-24570316	WT	anti	OK	8.32011	7.13988	-0.220702	-0.654406	0.2507	0.362042	no	Telomerase activating protein Est1	-	-	3856	-	-	-	-
MD00G1116300	MD00G1116300	MD00G1116300	Chr00:24581398-24582405	WT	anti	OK	17.9709	11.5867	-0.633187	-2.24357	0.0096	0.0252351	no	VQ motif-containing protein	-	-	886	GO:0005634~nucleus;GO:0006952~defense response;GO:0043433~negative regulation of sequence-specific DNA binding transcription factor activity;GO:0051245~negative regulation of cellular defense response;	-	-	-
MD00G1116400	MD00G1116400	MD00G1116400	Chr00:24622459-24624796	WT	anti	OK	2.46203	0.918457	-1.42257	-2.48175	0.011	0.0283918	yes	myb domain protein 43	MYBP	myb proto-oncogene protein, plant	843	GO:0003677~DNA binding;GO:0003682~chromatin binding;GO:0003700~transcription factor activity, sequence-specific DNA binding;GO:0005634~nucleus;GO:0006351~transcription, DNA-templated;GO:0006355~regulation of transcription, DNA-templated;GO:0010413~glucuronoxylan metabolic process;GO:0045492~xylan biosynthetic process;GO:2000652~regulation of secondary cell wall biogenesis;	-	K09422	-
MD00G1116600	MD00G1116600	MD00G1116600	Chr00:24663224-24666564	WT	anti	OK	1.17589	0.210739	-2.48022	-3.3404	0.0001	0.000444345	yes	SGNH hydrolase-type esterase superfamily protein	-	-	2441	GO:0005576~extracellular region;GO:0016042~lipid catabolic process;GO:0016788~hydrolase activity, acting on ester bonds;	-	-	-
MD00G1116700	MD00G1116700	MD00G1116700	Chr00:24673289-24677828	WT	anti	OK	2.91611	1.87367	-0.638178	-1.42757	0.0385	0.0818387	no	alpha/beta-Hydrolases superfamily protein	-	-	1961	GO:0005886~plasma membrane;GO:0016042~lipid catabolic process;GO:0016787~hydrolase activity;	-	-	-
MD00G1116800	MD00G1116800	MD00G1116800	Chr00:24694168-24696054	WT	anti	OK	34.2856	39.0263	0.186844	0.385099	0.52005	0.632792	no	-	-	-	512	GO:0003677~DNA binding;	-	-	-
MD00G1117000	MD00G1117000	MD00G1117000	Chr00:24815696-24820165	WT	anti	NOTEST	0.0188947	0.275423	3.8656	0	1	1	no	NAC 007	-	-	1335	GO:0003677~DNA binding;GO:0003700~transcription factor activity, sequence-specific DNA binding;GO:0005634~nucleus;GO:0006351~transcription, DNA-templated;GO:0006355~regulation of transcription, DNA-templated;GO:0007275~multicellular organismal development;GO:0043565~sequence-specific DNA binding;GO:0048759~xylem vessel member cell differentiation;GO:0071555~cell wall organization;GO:1901348~posit…	-	-	-
MD00G1117100	MD00G1117100	MD00G1117100	Chr00:24821391-24832225	WT	anti	OK	3.06704	0.0902589	-5.08663	-2.82869	5e-05	0.000233664	yes	-	-	-	1724	-	-	-	-
MD00G1118400	MD00G1118400	MD00G1118400	Chr00:25260452-25261602	WT	anti	NOTEST	0.337147	0.0461187	-2.86995	0	1	1	no	P-loop containing nucleoside triphosphate hydrolases superfamily protein	DDX42, SF3B125	ATP-dependent RNA helicase DDX42	1150	GO:0003676~nucleic acid binding;GO:0003723~RNA binding;GO:0004386~helicase activity;GO:0005524~ATP binding;	EC:3.6.4.13	K12835	ko03040~Spliceosome;
MD00G1118600	MD00G1118600	MD00G1118600	Chr00:25336703-25341331	WT	anti	OK	4.9698	6.46132	0.378643	1.07756	0.102	0.181579	no	winged-helix DNA-binding transcription factor family protein	HSFF	heat shock transcription factor, other eukaryote	2128	GO:0000956~nuclear-transcribed mRNA catabolic process;GO:0003700~transcription factor activity, sequence-specific DNA binding;GO:0005634~nucleus;GO:0005737~cytoplasm;GO:0006351~transcription, DNA-templated;GO:0009408~response to heat;GO:0043565~sequence-specific DNA binding;	-	K09419	-
MD00G1119400	MD00G1119400	MD00G1119400	Chr00:25483786-25485040	WT	anti	OK	15.6821	19.137	0.287245	1.0812	0.1698	0.268881	no	Late embryogenesis abundant (LEA) hydroxyproline-rich glycoprotein family	-	-	1254	-	-	-	-
MD00G1119700	MD00G1119700	MD00G1119700	Chr00:25536918-25537600	WT	anti	NOTEST	0.316855	0.348476	0.137237	0	1	1	no	-	-	-	682	-	-	-	-
MD00G1119900	MD00G1119900	MD00G1119900	Chr00:25669963-25674786	WT	anti	OK	4.6882	2.1151	-1.14831	-1.52063	0.01345	0.0337107	yes	Protein kinase superfamily protein	-	-	1518	GO:0004672~protein kinase activity;GO:0005524~ATP binding;	-	-	-
MD00G1120000	MD00G1120000	MD00G1120000	Chr00:25669963-25674786	WT	anti	OK	5.77844	3.29389	-0.810887	-1.78501	0.00275	0.0085647	no	-	-	-	2468	GO:0004672~protein kinase activity;GO:0004674~protein serine/threonine kinase activity;GO:0005524~ATP binding;GO:0005634~nucleus;GO:0005737~cytoplasm;GO:0005886~plasma membrane;GO:0006468~protein phosphorylation;GO:0016301~kinase activity;GO:0035556~intracellular signal transduction;	-	-	-
MD00G1120100	MD00G1120100	MD00G1120100	Chr00:25676045-25681347	WT	anti	OK	9.65922	8.41235	-0.199398	-0.571507	0.31955	0.437467	no	alkaline/neutral invertase	-	-	2412	GO:0004575~sucrose alpha-glucosidase activity;GO:0005982~starch metabolic process;GO:0005987~sucrose catabolic process;GO:0009507~chloroplast;GO:0033926~glycopeptide alpha-N-acetylgalactosaminidase activity;GO:0048825~cotyledon development;	-	-	-
MD00G1120300	MD00G1120300	MD00G1120300	Chr00:25862573-25865276	WT	anti	OK	1.31386	4.74935	1.85392	3.28389	5e-05	0.000233664	yes	RING/U-box superfamily protein	-	-	1926	GO:0007062~sister chromatid cohesion;GO:0007131~reciprocal meiotic recombination;GO:0008270~zinc ion binding;GO:0010332~response to gamma radiation;GO:0032204~regulation of telomere maintenance;GO:0042138~meiotic DNA double-strand break formation;GO:0043247~telomere maintenance in response to DNA damage;GO:0045132~meiotic chromosome segregation;	-	-	-
MD00G1120400	MD00G1120400	MD00G1120400	Chr00:25865772-25879227	WT	anti	OK	4.79715	18.323	1.93341	4.78929	5e-05	0.000233664	yes	anthranilate synthase 2	-	-	1559	GO:0009058~biosynthetic process;	-	-	-
MD00G1120500	MD00G1120500,MD00G1120600,MD00G1121200	MD00G1120500,MD00G1120600,MD00G1121200	Chr00:25885070-25927651	WT	anti	OK	3.8072	1.59056	-1.2592	-0.562143	0.45435	0.572743	no	-	-	-	753	-	-	-	-
MD00G1120600	MD00G1120600	MD00G1120600	Chr00:25885070-25927651	WT	anti	OK	0.421423	21.4543	5.66986	4.35691	0.0001	0.000444345	yes	NB-ARC domain-containing disease resistance protein	-	-	3688	GO:0005524~ATP binding;GO:0006952~defense response;GO:0043531~ADP binding;	-	-	-
MD00G1120700	MD00G1120700	MD00G1120700	Chr00:25885070-25927651	WT	anti	OK	10.3071	1.25689	-3.0357	-1.42644	0.07025	0.134065	no	cyclin family	-	-	1849	GO:0005730~nucleolus;GO:0005856~cytoskeleton;GO:0009524~phragmoplast;	-	-	-
MD00G1120800	MD00G1120800	MD00G1120800	Chr00:25885070-25927651	WT	anti	OK	1.43144	0.0262719	-5.76781	-0.528852	0.24765	0.359516	no	RING/U-box superfamily protein	-	-	2475	GO:0007062~sister chromatid cohesion;GO:0007131~reciprocal meiotic recombination;GO:0008270~zinc ion binding;GO:0010332~response to gamma radiation;GO:0032204~regulation of telomere maintenance;GO:0042138~meiotic DNA double-strand break formation;GO:0043247~telomere maintenance in response to DNA damage;GO:0045132~meiotic chromosome segregation;	-	-	-
MD00G1120900	MD00G1120900	MD00G1120900	Chr00:25885070-25927651	WT	anti	OK	1.5185	6.0902	2.00385	2.26875	0.0008	0.00288583	yes	NB-ARC domain-containing disease resistance protein	-	-	3759	GO:0005524~ATP binding;GO:0006952~defense response;GO:0043531~ADP binding;	-	-	-
MD00G1121000	MD00G1121000	MD00G1121000	Chr00:25885070-25927651	WT	anti	OK	2.25466	7.75982	1.78311	1.47307	0.0886	0.162105	no	LRR and NB-ARC domains-containing disease resistance protein	-	-	1013	GO:0043531~ADP binding;	-	-	-
MD00G1121100	MD00G1121100	MD00G1121100	Chr00:25885070-25927651	WT	anti	OK	2.08928	7.09694	1.76419	1.53551	0.0492	0.100371	no	-	-	-	2140	-	-	-	-
MD00G1121200	MD00G1121200	MD00G1121200	Chr00:25885070-25927651	WT	anti	OK	1.51118	7.67706	2.34488	2.95811	5e-05	0.000233664	yes	NB-ARC domain-containing disease resistance protein	-	-	4381	GO:0005524~ATP binding;GO:0006952~defense response;GO:0043531~ADP binding;	-	-	-
MD00G1121300	MD00G1121300	MD00G1121300	Chr00:25956769-25957275	WT	anti	OK	0	2.34407	inf	#NAME?	5e-05	0.000233664	yes	UDP-glucosyl transferase 85A2	-	-	506	GO:0016758~transferase activity, transferring hexosyl groups;GO:0035251~UDP-glucosyltransferase activity;GO:1900994~(-)-secologanin biosynthetic process;	-	-	-
MD00G1121500	MD00G1121500	MD00G1121500	Chr00:25982113-25982647	WT	anti	OK	0	1.83237	inf	#NAME?	5e-05	0.000233664	yes	UDP-glucosyl transferase 85A2	-	-	534	GO:0016758~transferase activity, transferring hexosyl groups;GO:0035251~UDP-glucosyltransferase activity;	-	-	-
MD00G1122400	MD00G1122400	MD00G1122400	Chr00:26217282-26221248	WT	anti	OK	5.64904	10.1852	0.850395	2.51624	0.15965	0.256166	no	-	-	-	459	-	-	-	-
MD00G1122500	MD00G1122500	MD00G1122500	Chr00:26217282-26221248	WT	anti	OK	1.39268	2.48255	0.833957	1.2628	0.0377	0.0804322	no	Protein of unknown function	-	-	1262	GO:0003677~DNA binding;	-	-	-
MD00G1123000	MD00G1123000	MD00G1123000	Chr00:26378639-26383725	WT	anti	OK	11.4505	11.9255	0.0586429	0.183506	0.78745	0.852672	no	methyl-CPG-binding domain 11	-	-	1437	GO:0003677~DNA binding;GO:0005634~nucleus;GO:0006351~transcription, DNA-templated;GO:0006355~regulation of transcription, DNA-templated;GO:0008327~methyl-CpG binding;	-	-	-
MD00G1123300	MD00G1123300	MD00G1123300	Chr00:26431731-26432518	WT	anti	OK	2.3135	3.56872	0.625333	1.43715	0.1886	0.291511	no	Haloacid dehalogenase-like hydrolase (HAD) superfamily protein	-	-	672	GO:0005829~cytosol;GO:0005886~plasma membrane;GO:0016311~dephosphorylation;GO:0016787~hydrolase activity;GO:0046872~metal ion binding;GO:0050308~sugar-phosphatase activity;	-	-	-
MD00G1123600	MD00G1123600	MD00G1123600	Chr00:26498390-26500844	WT	anti	OK	69.4746	50.9807	-0.446536	-2.23581	0.0196	0.0464958	no	Haloacid dehalogenase-like hydrolase (HAD) superfamily protein	-	-	790	GO:0005829~cytosol;GO:0005886~plasma membrane;GO:0016311~dephosphorylation;GO:0016787~hydrolase activity;GO:0046872~metal ion binding;GO:0050308~sugar-phosphatase activity;	-	-	-
MD00G1124300	MD00G1124300	MD00G1124300	Chr00:26617622-26618719	WT	anti	NOTEST	0.618319	0.286887	-1.10787	0	1	1	no	-	-	-	871	-	-	-	-
MD00G1124400	MD00G1124400	MD00G1124400	Chr00:26620072-26621523	WT	anti	OK	17.5633	15.4731	-0.182799	-0.268513	0.65695	0.750623	no	IBR domain-containing protein	ARIH1	ariadne-1	657	GO:0003676~nucleic acid binding;GO:0008270~zinc ion binding;GO:0016567~protein ubiquitination;GO:0016874~ligase activity;	-	K11968	-
MD00G1124800	MD00G1124800	MD00G1124800	Chr00:26658215-26660486	WT	anti	OK	1.64327	1.24659	-0.398576	-0.7407	0.4603	0.578168	no	-	-	-	737	GO:0005319~lipid transporter activity;	-	-	-
MD00G1125100	MD00G1125100	MD00G1125100	Chr00:26696488-26699708	WT	anti	OK	4.91175	4.90191	-0.00289234	-0.00680003	0.9907	0.993585	no	cycling DOF factor 2	-	-	2041	GO:0003677~DNA binding;GO:0003700~transcription factor activity, sequence-specific DNA binding;GO:0005634~nucleus;GO:0006351~transcription, DNA-templated;GO:0006355~regulation of transcription, DNA-templated;GO:0009908~flower development;GO:0046872~metal ion binding;	-	-	-
MD00G1125300	MD00G1125300	MD00G1125300	Chr00:26712572-26713706	WT	anti	OK	0.916397	38.0686	5.37648	11	5e-05	0.000233664	yes	Calcium-binding EF-hand family protein	CALM	calmodulin	1134	GO:0005509~calcium ion binding;	-	K02183	ko04070~Phosphatidylinositol signaling system;ko04626~Plant-pathogen interaction;
MD00G1125500	MD00G1125500	MD00G1125500	Chr00:26727592-26731988	WT	anti	OK	15.4325	54.2722	1.81424	5.62665	5e-05	0.000233664	yes	polypyrimidine tract-binding protein 1	PTBP2, NPTB	polypyrimidine tract-binding protein 2	2027	GO:0000166~nucleotide binding;GO:0000381~regulation of alternative mRNA splicing, via spliceosome;GO:0000932~cytoplasmic mRNA processing body;GO:0003676~nucleic acid binding;GO:0003723~RNA binding;GO:0005634~nucleus;GO:0005737~cytoplasm;GO:0006397~mRNA processing;GO:0006417~regulation of translation;GO:0008380~RNA splicing;GO:0009845~seed germination;GO:0009846~pollen germination;GO:0043484~regul…	-	K14948	-
MD00G1125600	MD00G1125600	MD00G1125600	Chr00:26733189-26737929	WT	anti	OK	12.2291	54.0348	2.14357	6.62014	5e-05	0.000233664	yes	RNA-binding KH domain-containing protein	PCBP2_3_4	poly(rC)-binding protein 2/3/4	3451	GO:0003723~RNA binding;	-	K13162	-
MD00G1125900	MD00G1125900	MD00G1125900	Chr00:26811776-26816591	WT	anti	OK	17.3215	18.5354	0.0977156	0.306077	0.60295	0.70546	no	putative	-	-	3950	GO:0005524~ATP binding;GO:0005737~cytoplasm;GO:0007165~signal transduction;GO:0009626~plant-type hypersensitive response;GO:0043531~ADP binding;	-	-	-
MD00G1126100	MD00G1126100	MD00G1126100	Chr00:26820881-26824013	WT	anti	OK	1.26688	2.66007	1.07018	1.83046	0.00345	0.0104398	yes	putative	-	-	1850	GO:0005524~ATP binding;GO:0007165~signal transduction;GO:0043531~ADP binding;GO:0050832~defense response to fungus;	-	-	-
MD00G1126200	MD00G1126200	MD00G1126200	Chr00:26859944-26863065	WT	anti	OK	52.9757	53.3876	0.0111729	0.0628937	0.95685	0.971828	no	Protein of unknown function	-	-	585	-	-	-	-
MD00G1126800	MD00G1126800	MD00G1126800	Chr00:26922429-26926940	WT	anti	OK	13.2206	22.307	0.754711	2.16571	0.0001	0.000444345	no	Duplicated homeodomain-like superfamily protein	-	-	1685	GO:0003677~DNA binding;GO:0003682~chromatin binding;GO:0005634~nucleus;GO:0006351~transcription, DNA-templated;GO:0006355~regulation of transcription, DNA-templated;GO:0009908~flower development;GO:0048262~determination of dorsal/ventral asymmetry;	-	-	-
MD00G1126900	MD00G1126900	MD00G1126900	Chr00:26929096-26938121	WT	anti	OK	14.3284	19.9349	0.476423	1.50642	0.0097	0.0254696	no	Protein kinase family protein with ARM repeat domain	SCYL1	SCY1-like protein 1	2678	GO:0004672~protein kinase activity;GO:0005524~ATP binding;GO:0007017~microtubule-based process;	-	K08876	-
MD00G1127000	MD00G1127000	MD00G1127000	Chr00:26940745-26943822	WT	anti	OK	23.2594	20.9496	-0.150888	-0.560369	0.4362	0.555336	no	Calcium-binding EF hand family protein	-	-	1521	GO:0005509~calcium ion binding;GO:0005783~endoplasmic reticulum;GO:0005794~Golgi apparatus;GO:0005886~plasma membrane;GO:0009909~regulation of flower development;GO:0034968~histone lysine methylation;	-	-	-
MD00G1127200	MD00G1127200	MD00G1127200	Chr00:26957407-26959367	WT	anti	OK	3.81038	2.54475	-0.582411	-1.3914	0.04345	0.0904939	no	Eukaryotic aspartyl protease family protein	-	-	1960	GO:0003677~DNA binding;GO:0004190~aspartic-type endopeptidase activity;	-	-	-
MD00G1127300	MD00G1127300	MD00G1127300	Chr00:26964230-26972201	WT	anti	OK	9.55329	14.1862	0.570416	1.78543	0.00195	0.00634874	no	SNF2 domain-containing protein / helicase domain-containing protein / zinc finger protein-related	-	-	4006	GO:0000724~double-strand break repair via homologous recombination;GO:0000790~nuclear chromatin;GO:0003677~DNA binding;GO:0004003~ATP-dependent DNA helicase activity;GO:0005524~ATP binding;GO:0005634~nucleus;GO:0005737~cytoplasm;GO:0005829~cytosol;GO:0006281~DNA repair;GO:0006338~chromatin remodeling;GO:0008270~zinc ion binding;GO:0016567~protein ubiquitination;GO:0032508~DNA duplex unwinding;GO:…	-	-	-
MD00G1127400	MD00G1127400	MD00G1127400	Chr00:26974782-26977273	WT	anti	OK	6.52197	2.16018	-1.59416	-2.46943	0.0001	0.000444345	yes	high-mobility group box 6	HMGB3	high mobility group protein B3	1519	GO:0000741~karyogamy;GO:0003677~DNA binding;GO:0003682~chromatin binding;GO:0003700~transcription factor activity, sequence-specific DNA binding;GO:0005634~nucleus;GO:0006261~DNA-dependent DNA replication;GO:0006338~chromatin remodeling;GO:0006355~regulation of transcription, DNA-templated;GO:0010197~polar nucleus fusion;	-	K11296	-
MD00G1127500	MD00G1127500	MD00G1127500	Chr00:27030260-27041778	WT	anti	OK	8.88262	0.414702	-4.42084	-9.79482	5e-05	0.000233664	yes	Regulator of chromosome condensation (RCC1) family protein	-	-	7069	GO:0003676~nucleic acid binding;GO:0003964~RNA-directed DNA polymerase activity;GO:0004190~aspartic-type endopeptidase activity;GO:0004519~endonuclease activity;GO:0008270~zinc ion binding;GO:0015074~DNA integration;	-	-	-
MD00G1127700	MD00G1127700	MD00G1127700	Chr00:27171667-27172340	WT	anti	OK	76.0861	29.0181	-1.39068	-7.36609	5e-05	0.000233664	yes	drought-induced 21	-	-	570	GO:0006950~response to stress;GO:0009737~response to abscisic acid;	-	-	-
MD00G1127900	MD00G1127900	MD00G1127900	Chr00:27183789-27187987	WT	anti	OK	33.14	53.3017	0.685607	2.69047	0.00025	0.00102084	no	eukaryotic translation initiation factor 2 gamma subunit	EIF2S3	translation initiation factor 2 subunit 3	1584	GO:0003743~translation initiation factor activity;GO:0003924~GTPase activity;GO:0005525~GTP binding;GO:0006413~translational initiation;GO:0008135~translation factor activity, RNA binding;	-	K03242	ko03013~RNA transport;
MD00G1128100	MD00G1128100	MD00G1128100	Chr00:27202199-27208354	WT	anti	OK	15.5829	20.805	0.41697	1.26606	0.0306	0.0676374	no	pleiotropic regulatory locus 1	PLRG1, PRL1, PRP46	pleiotropic regulator 1	1765	GO:0005634~nucleus;GO:0006508~proteolysis;GO:0009749~response to glucose;GO:0009755~hormone-mediated signaling pathway;GO:0009870~defense response signaling pathway, resistance gene-dependent;GO:0010154~fruit development;GO:0010182~sugar mediated signaling pathway;GO:0010204~defense response signaling pathway, resistance gene-independent;GO:0016567~protein ubiquitination;GO:0042742~defense respon…	-	K12862	ko03040~Spliceosome;
MD00G1128200	MD00G1128200	MD00G1128200	Chr00:27238076-27244322	WT	anti	OK	7.5791	3.10251	-1.28859	-3.67603	5e-05	0.000233664	yes	Protein of unknown function (DUF803)	-	-	2121	GO:0005769~early endosome;GO:0005886~plasma membrane;GO:0015095~magnesium ion transmembrane transporter activity;GO:0015693~magnesium ion transport;GO:0016021~integral component of membrane;	-	-	-
MD00G1128300	MD00G1128300	MD00G1128300	Chr00:27339854-27353054	WT	anti	OK	24.4065	18.0816	-0.432739	-1.47211	0.01685	0.0409541	no	ARM repeat superfamily protein	-	-	4242	GO:0005622~intracellular;GO:0005634~nucleus;GO:0005829~cytosol;GO:0006886~intracellular protein transport;	-	-	-
MD00G1128900	MD00G1128900	MD00G1128900	Chr00:27423586-27424723	WT	anti	OK	3.69299	4.09451	0.148901	0.37406	0.6713	0.762369	no	-	-	-	936	GO:0003746~translation elongation factor activity;GO:0005737~cytoplasm;GO:0043043~peptide biosynthetic process;	-	-	-
MD00G1129000	MD00G1129000	MD00G1129000	Chr00:27425613-27426930	WT	anti	OK	4.90856	18.1389	1.88572	6.0093	5e-05	0.000233664	yes	Late embryogenesis abundant (LEA) hydroxyproline-rich glycoprotein family	-	-	1317	GO:0009506~plasmodesma;	-	-	-
MD00G1129100	MD00G1129100	MD00G1129100	Chr00:27436804-27451741	WT	anti	OK	8.20341	14.0613	0.777432	2.6072	5e-05	0.000233664	no	gene A)-related 6	NEK	NIMA (never in mitosis gene a)-related kinase	3633	GO:0004672~protein kinase activity;GO:0004674~protein serine/threonine kinase activity;GO:0005524~ATP binding;GO:0006468~protein phosphorylation;GO:0007017~microtubule-based process;GO:0007155~cell adhesion;GO:0009913~epidermal cell differentiation;GO:0010090~trichome morphogenesis;GO:0043622~cortical microtubule organization;GO:0045010~actin nucleation;GO:0048765~root hair cell differentiation;G…	EC:2.7.11.1	K08857	-
MD00G1129200	MD00G1129200	MD00G1129200	Chr00:27490311-27496067	WT	anti	OK	47.5266	27.9504	-0.765864	-2.40754	5e-05	0.000233664	no	GroES-like zinc-binding alcohol dehydrogenase family protein	-	-	1859	GO:0008270~zinc ion binding;GO:0016491~oxidoreductase activity;	-	-	-
MD00G1129300	MD00G1129300	MD00G1129300	Chr00:27550041-27551859	WT	anti	OK	545.323	198.305	-1.45939	-22.5922	5e-05	0.000233664	yes	mago nashi family protein	MAGOH	protein mago nashi	342	GO:0005654~nucleoplasm;GO:0005730~nucleolus;GO:0007067~mitotic nuclear division;GO:0008380~RNA splicing;GO:0009507~chloroplast;GO:0009793~embryo development ending in seed dormancy;GO:0010183~pollen tube guidance;GO:0010628~positive regulation of gene expression;GO:0016607~nuclear speck;GO:0035145~exon-exon junction complex;GO:0044822~poly(A) RNA binding;	-	K12877	ko03013~RNA transport;ko03015~mRNA surveillance pathway;ko03040~Spliceosome;
MD00G1129500	MD00G1129500	MD00G1129500	Chr00:27802456-27807493	WT	anti	OK	53.7376	45.1359	-0.251654	-0.703517	0.22625	0.336228	no	Protein of unknown function	-	-	3909	GO:0005773~vacuole;GO:0009610~response to symbiotic fungus;GO:0009738~abscisic acid-activated signaling pathway;GO:0046482~para-aminobenzoic acid metabolic process;	-	-	-
MD00G1129700	MD00G1129700	MD00G1129700	Chr00:27825758-27829133	WT	anti	OK	11.0885	12.7165	0.197641	0.654378	0.34005	0.459032	no	NAD(P)-binding Rossmann-fold superfamily protein	CBR1	carbonyl reductase 1	1649	GO:0005829~cytosol;GO:0008106~alcohol dehydrogenase (NADP+) activity;GO:0016491~oxidoreductase activity;GO:0055114~oxidation-reduction process;	EC:1.1.1.184 1.1.1.189 1.1.1.197	K00079	ko00590~Arachidonic acid metabolism;ko00902~Monoterpenoid biosynthesis;
MD00G1129800	MD00G1129800	MD00G1129800	Chr00:27865661-27867643	WT	anti	OK	2.95033	3.85225	0.384824	0.901751	0.24425	0.35589	no	Chaperone DnaJ-domain superfamily protein	-	-	1173	-	-	-	-
MD00G1129900	MD00G1129900	MD00G1129900	Chr00:27896403-27898324	WT	anti	OK	0.747277	0.609488	-0.294046	-0.364391	0.56665	0.673809	no	-	-	-	1577	-	-	-	-
MD00G1130000	MD00G1130000	MD00G1130000	Chr00:27929298-27933845	WT	anti	OK	1.01651	0.676385	-0.587705	-0.876994	0.2761	0.39006	no	cycloartenol synthase 1	E5.4.99.8	cycloartenol synthase	1436	GO:0016021~integral component of membrane;GO:0016866~intramolecular transferase activity;	EC:5.4.99.8	K01853	ko00100~Steroid biosynthesis;ko00909~Sesquiterpenoid and triterpenoid biosynthesis;
MD00G1130100	MD00G1130100	MD00G1130100	Chr00:27997608-28008983	WT	anti	OK	40.7106	40.0007	-0.0253792	-0.110771	0.9152	0.943785	no	Peptidase S24/S26A/S26B/S26C family protein	SEC11, sipW	signal peptidase, endoplasmic reticulum-type	2556	GO:0005789~endoplasmic reticulum membrane;GO:0006465~signal peptide processing;GO:0008233~peptidase activity;GO:0008236~serine-type peptidase activity;GO:0016021~integral component of membrane;	EC:3.4.-.-	K13280	ko03060~Protein export;
MD00G1130200	MD00G1130200	MD00G1130200	Chr00:28049411-28051515	WT	anti	OK	0.327479	0.759259	1.21319	1.49545	0.06015	0.118162	no	NAC (No Apical Meristem) domain transcriptional regulator superfamily protein	-	-	1151	GO:0003677~DNA binding;GO:0003700~transcription factor activity, sequence-specific DNA binding;GO:0005634~nucleus;GO:0006351~transcription, DNA-templated;GO:0006355~regulation of transcription, DNA-templated;	-	-	-
MD00G1130500	MD00G1130500	MD00G1130500	Chr00:28100839-28108512	WT	anti	OK	13.9362	12.8106	-0.121499	-0.334767	0.56315	0.670734	no	putative	aroDE, DHQ-SDH	3-dehydroquinate dehydratase / shikimate dehydrogenase	1525	GO:0003855~3-dehydroquinate dehydratase activity;GO:0004764~shikimate 3-dehydrogenase (NADP+) activity;GO:0009073~aromatic amino acid family biosynthetic process;GO:0009423~chorismate biosynthetic process;GO:0009507~chloroplast;GO:0009570~chloroplast stroma;GO:0009793~embryo development ending in seed dormancy;GO:0019632~shikimate metabolic process;GO:0050661~NADP binding;	EC:4.2.1.10 1.1.1.25	K13832	ko00400~Phenylalanine, tyrosine and tryptophan biosynthesis;ko01230~Biosynthesis of amino acids;
MD00G1130600	MD00G1130600	MD00G1130600	Chr00:28196497-28198823	WT	anti	OK	5.50927	55.1511	3.32345	10.7035	5e-05	0.000233664	yes	Transmembrane amino acid transporter family protein	-	-	1733	GO:0016021~integral component of membrane;	-	-	-
MD00G1130700	MD00G1130700	MD00G1130700	Chr00:28198990-28200729	WT	anti	OK	0.443039	1.79234	2.01633	3.14957	0.0001	0.000444345	yes	Pentatricopeptide repeat (PPR) superfamily protein	-	-	1739	-	-	-	-
MD00G1130800	MD00G1130800	MD00G1130800	Chr00:28206372-28207319	WT	anti	OK	1.41656	1.15023	-0.300466	-0.519011	0.54735	0.657064	no	Protein of unknown function (DUF679)	-	-	947	-	-	-	-
MD00G1130900	MD00G1130900	MD00G1130900	Chr00:28218801-28223309	WT	anti	OK	9.41171	28.7719	1.61213	5.48774	5e-05	0.000233664	yes	starch synthase 2	E2.4.1.21, glgA	starch synthase	2999	GO:0001666~response to hypoxia;GO:0009011~starch synthase activity;GO:0009501~amyloplast;GO:0009507~chloroplast;GO:0010021~amylopectin biosynthetic process;GO:0010264~myo-inositol hexakisphosphate biosynthetic process;GO:0019252~starch biosynthetic process;GO:0019375~galactolipid biosynthetic process;	EC:2.4.1.21	K00703	ko00500~Starch and sucrose metabolism;
MD00G1131000	MD00G1131000	MD00G1131000	Chr00:28229182-28229956	WT	anti	OK	3.00862	0.858561	-1.80911	-3.34116	0.00395	0.0117362	yes	RING/U-box superfamily protein	-	-	774	GO:0008270~zinc ion binding;	-	-	-
MD00G1131200	MD00G1131200	MD00G1131200	Chr00:28238488-28241144	WT	anti	OK	2.72438	2.88043	0.0803564	0.199348	0.759	0.831529	no	Pentatricopeptide repeat (PPR-like) superfamily protein	-	-	2656	GO:0009507~chloroplast;	-	-	-
MD00G1131600	MD00G1131600	MD00G1131600	Chr00:28266459-28272880	WT	anti	OK	5.13256	9.52606	0.892201	2.35758	5e-05	0.000233664	no	FIZZY-related 2	CDH1	cell division cycle 20-like protein 1, cofactor of APC complex	2185	GO:0005634~nucleus;GO:0007067~mitotic nuclear division;GO:0010091~trichome branching;GO:0016049~cell growth;GO:0016567~protein ubiquitination;GO:0042023~DNA endoreduplication;GO:0051301~cell division;	-	K03364	ko04120~Ubiquitin mediated proteolysis;
MD00G1131800	MD00G1131800	MD00G1131800	Chr00:28303980-28305659	WT	anti	OK	0.0537661	2.11035	5.29464	2.16095	0.1843	0.286184	no	non-yellowing 1	-	-	1290	GO:0009507~chloroplast;GO:0010271~regulation of chlorophyll catabolic process;	-	-	-
MD00G1131900	MD00G1131900	MD00G1131900	Chr00:28315120-28317195	WT	anti	OK	0.676546	1.48274	1.13201	1.38255	0.02595	0.0588855	no	SIN3 associated polypeptide P18	-	-	1120	GO:0005730~nucleolus;GO:0006351~transcription, DNA-templated;GO:0006355~regulation of transcription, DNA-templated;GO:0009651~response to salt stress;GO:0009737~response to abscisic acid;	-	-	-
MD00G1132300	MD00G1132300	MD00G1132300	Chr00:28647136-28652919	WT	anti	OK	21.5998	13.0636	-0.72547	-2.51928	0.0001	0.000444345	no	glycine-rich protein	RAI1, DOM3Z	RAT1-interacting protein	2151	GO:0000166~nucleotide binding;GO:0003723~RNA binding;GO:0004518~nuclease activity;GO:0005829~cytosol;GO:0006302~double-strand break repair;GO:0009507~chloroplast;GO:0010332~response to gamma radiation;GO:0046872~metal ion binding;	-	K14845	-
MD00G1132400	MD00G1132400	MD00G1132400	Chr00:28654102-28657037	WT	anti	OK	0.469462	12.0622	4.68334	5.38472	5e-05	0.000233664	yes	abscisic acid (aba)-deficient 4	-	-	1057	-	-	-	-
MD00G1132600	MD00G1132600	MD00G1132600	Chr00:28662684-28667426	WT	anti	OK	11.4734	12.0174	0.0668316	0.176055	0.771	0.840429	no	calcineurin B-like protein 1	-	-	1364	GO:0005509~calcium ion binding;GO:0005737~cytoplasm;GO:0005886~plasma membrane;GO:0006970~response to osmotic stress;GO:0009409~response to cold;GO:0009414~response to water deprivation;GO:0009651~response to salt stress;GO:0009738~abscisic acid-activated signaling pathway;GO:0009860~pollen tube growth;GO:0019722~calcium-mediated signaling;GO:0019900~kinase binding;	-	-	-
MD00G1133700	MD00G1133700	MD00G1133700	Chr00:28985574-28986284	WT	anti	NOTEST	0.381459	0	#NAME?	0	1	1	no	Plant invertase/pectin methylesterase inhibitor superfamily protein	-	-	710	GO:0004857~enzyme inhibitor activity;GO:0030599~pectinesterase activity;	-	-	-
MD00G1133900	MD00G1133900	MD00G1133900	Chr00:29003144-29006541	WT	anti	OK	0.661732	0.858333	0.375289	0.667817	0.3081	0.425198	no	-	-	-	3210	-	-	-	-
MD00G1134000	MD00G1134000	MD00G1134000	Chr00:29014687-29015792	WT	anti	OK	6.58535	0	#NAME?	#NAME?	5e-05	0.000233664	yes	Plant invertase/pectin methylesterase inhibitor superfamily protein	-	-	1007	GO:0004857~enzyme inhibitor activity;GO:0030599~pectinesterase activity;	-	-	-
MD00G1134600	MD00G1134600	MD00G1134600	Chr00:29144679-29148153	WT	anti	OK	5.48883	9.75023	0.828937	1.88839	0.00135	0.00458396	no	Putative methyltransferase family protein	-	-	1429	-	-	-	-
MD00G1134800	MD00G1134800	MD00G1134800	Chr00:29148522-29152238	WT	anti	OK	11.6099	14.6071	0.331314	1.15323	0.11825	0.204199	no	Protein of unknown function	-	-	1504	-	-	-	-
MD00G1134900	MD00G1134900	MD00G1134900	Chr00:29206391-29206941	WT	anti	OK	1.93911	4.14433	1.09574	3.80278	0.15875	0.255041	no	Putative methyltransferase family protein	-	-	375	GO:0003676~nucleic acid binding;GO:0008270~zinc ion binding;GO:0015074~DNA integration;	-	-	-
MD00G1135400	MD00G1135400	MD00G1135400	Chr00:29358460-29361264	WT	anti	OK	118.102	39.4065	-1.58352	-7.35515	5e-05	0.000233664	yes	expressed protein localized to the inner membrane of the chloroplast.	-	-	851	GO:0005739~mitochondrion;GO:0009535~chloroplast thylakoid membrane;GO:0009706~chloroplast inner membrane;GO:0019344~cysteine biosynthetic process;	-	-	-
MD00G1135600	MD00G1135600	MD00G1135600	Chr00:29523341-29526971	WT	anti	OK	4.6354	4.27383	-0.117163	-0.315693	0.67335	0.764106	no	purine permease 3	-	-	1586	GO:0005215~transporter activity;GO:0005345~purine nucleobase transmembrane transporter activity;GO:0006863~purine nucleobase transport;GO:0016020~membrane;GO:0016021~integral component of membrane;	-	-	-
MD00G1136000	MD00G1136000	MD00G1136000	Chr00:29527814-29539787	WT	anti	OK	2.36907	2.8141	0.248356	0.537844	0.39085	0.510841	no	DNAJ heat shock family protein	dnaJ	molecular chaperone DnaJ	2968	GO:0003676~nucleic acid binding;GO:0005524~ATP binding;GO:0005739~mitochondrion;GO:0006457~protein folding;GO:0008270~zinc ion binding;GO:0009408~response to heat;GO:0046872~metal ion binding;	-	K03686	-
MD00G1136200	MD00G1136200	MD00G1136200	Chr00:29527814-29539787	WT	anti	OK	0.661089	1.33781	1.01696	1.02425	0.07985	0.14904	no	Tetratricopeptide repeat (TPR)-like superfamily protein	-	-	2102	-	-	-	-
MD00G1136300	MD00G1136300	MD00G1136300	Chr00:29540987-29542574	WT	anti	OK	87.335	75.0642	-0.218434	-0.86161	0.2302	0.340747	no	glutathione S-transferase tau 7	GST, gst	glutathione S-transferase	1307	GO:0004364~glutathione transferase activity;GO:0005737~cytoplasm;GO:0005829~cytosol;GO:0009407~toxin catabolic process;GO:0009636~response to toxic substance;	EC:2.5.1.18	K00799	ko00480~Glutathione metabolism;
MD00G1136500	MD00G1136500	MD00G1136500	Chr00:29544648-29549469	WT	anti	OK	18.6705	13.8797	-0.427788	-1.50469	0.03155	0.0693895	no	purin 7	purC	phosphoribosylaminoimidazole-succinocarboxamide synthase	1664	GO:0004639~phosphoribosylaminoimidazolesuccinocarboxamide synthase activity;GO:0005524~ATP binding;GO:0006164~purine nucleotide biosynthetic process;GO:0006189~'de novo' IMP biosynthetic process;GO:0009507~chloroplast;GO:0009570~chloroplast stroma;GO:0009733~response to auxin;	EC:6.3.2.6	K01923	ko00230~Purine metabolism;
MD00G1136600	MD00G1136600	MD00G1136600	Chr00:29603254-29615284	WT	anti	OK	29.9759	19.9008	-0.590982	-1.82387	0.00155	0.00518481	no	galacturonosyltransferase 1	-	-	2583	GO:0000139~Golgi membrane;GO:0005768~endosome;GO:0005774~vacuolar membrane;GO:0005794~Golgi apparatus;GO:0005802~trans-Golgi network;GO:0016021~integral component of membrane;GO:0045489~pectin biosynthetic process;GO:0047262~polygalacturonate 4-alpha-galacturonosyltransferase activity;GO:0071555~cell wall organization;	-	-	-
MD00G1136800	MD00G1136800	MD00G1136800	Chr00:29678320-29680492	WT	anti	OK	3.70841	1.73372	-1.09693	-2.03754	0.00115	0.0039814	yes	Tetratricopeptide repeat (TPR)-like superfamily protein	-	-	1801	-	-	-	-
MD00G1137100	MD00G1137100	MD00G1137100	Chr00:29737000-29738852	WT	anti	OK	25.1932	7.11482	-1.82413	-4.40145	5e-05	0.000233664	yes	GDSL lipase 1	-	-	1275	GO:0005615~extracellular space;GO:0005622~intracellular;GO:0009620~response to fungus;GO:0009627~systemic acquired resistance;GO:0009751~response to salicylic acid;GO:0009817~defense response to fungus, incompatible interaction;GO:0009866~induced systemic resistance, ethylene mediated signaling pathway;GO:0009871~jasmonic acid and ethylene-dependent systemic resistance, ethylene mediated signalin…	-	-	-
MD00G1137200	MD00G1137200	MD00G1137200	Chr00:29796761-29799678	WT	anti	OK	20.2513	20.1885	-0.00448535	-0.0123517	0.982	0.987858	no	Protein of unknown function	-	-	1211	-	-	-	-
MD00G1137300	MD00G1137300	MD00G1137300	Chr00:29806870-29808837	WT	anti	OK	6.13108	3.2583	-0.912025	-2.37012	0.00075	0.00272666	no	Protein of unknown function	-	-	1808	-	-	-	-
MD00G1137500	MD00G1137500	MD00G1137500	Chr00:29811911-29818226	WT	anti	OK	8.33663	6.07848	-0.455754	-1.21291	0.03615	0.0777365	no	63 kDa inner membrane family protein	yidC, spoIIIJ, OXA1	YidC/Oxa1 family membrane protein insertase	2525	GO:0009535~chloroplast thylakoid membrane;GO:0016021~integral component of membrane;GO:0051205~protein insertion into membrane;	-	K03217	ko03060~Protein export;
MD00G1137800	MD00G1137800	MD00G1137800	Chr00:29839902-29844334	WT	anti	OK	103.513	66.2258	-0.644344	-2.85719	0.00035	0.00137814	no	ubiquitin carrier protein 7	UBE2G1, UBC7	ubiquitin-conjugating enzyme E2 G1	1119	GO:0005524~ATP binding;GO:0016567~protein ubiquitination;GO:0016874~ligase activity;	EC:6.3.2.19	K10575	ko04120~Ubiquitin mediated proteolysis;ko04141~Protein processing in endoplasmic reticulum;
MD00G1138200	MD00G1138200	MD00G1138200	Chr00:29892974-29898543	WT	anti	OK	18.8975	20.1995	0.096127	0.337687	0.5984	0.701622	no	RING/U-box superfamily protein	MARCH6, DOA10	E3 ubiquitin-protein ligase MARCH6	3788	GO:0004842~ubiquitin-protein transferase activity;GO:0008270~zinc ion binding;GO:0008299~isoprenoid biosynthetic process;GO:0009414~response to water deprivation;GO:0010025~wax biosynthetic process;GO:0010143~cutin biosynthetic process;GO:0010345~suberin biosynthetic process;GO:0016021~integral component of membrane;GO:0016874~ligase activity;GO:0042335~cuticle development;GO:1900490~positive reg…	EC:6.3.2.19	K10661	ko04141~Protein processing in endoplasmic reticulum;
MD00G1138300	MD00G1138300	MD00G1138300	Chr00:29899068-29904127	WT	anti	OK	67.7972	97.7328	0.527618	1.71815	0.00975	0.0255859	no	poly(A) binding protein 8	PABPC	polyadenylate-binding protein	2562	GO:0000166~nucleotide binding;GO:0000184~nuclear-transcribed mRNA catabolic process, nonsense-mediated decay;GO:0003723~RNA binding;GO:0003743~translation initiation factor activity;GO:0005634~nucleus;GO:0005737~cytoplasm;GO:0005829~cytosol;GO:0006413~translational initiation;GO:0006446~regulation of translational initiation;GO:0009651~response to salt stress;GO:0016032~viral process;GO:0060211~r…	-	K13126	ko03013~RNA transport;ko03015~mRNA surveillance pathway;ko03018~RNA degradation;
MD00G1138600	MD00G1138600	MD00G1138600	Chr00:30033742-30035912	WT	anti	NOTEST	0.264429	0.302674	0.194884	0	1	1	no	polypeptide 23	-	-	1931	GO:0004497~monooxygenase activity;GO:0005506~iron ion binding;GO:0016021~integral component of membrane;GO:0016705~oxidoreductase activity, acting on paired donors, with incorporation or reduction of molecular oxygen;GO:0020037~heme binding;	-	-	-
MD00G1139000	MD00G1139000	MD00G1139000	Chr00:30046290-30047627	WT	anti	OK	12.1301	50.9205	2.06965	7.47014	5e-05	0.000233664	yes	Ferritin/ribonucleotide reductase-like family protein	RRM2	ribonucleoside-diphosphate reductase subunit M2	1337	GO:0004748~ribonucleoside-diphosphate reductase activity, thioredoxin disulfide as acceptor;GO:0005737~cytoplasm;GO:0006260~DNA replication;GO:0006261~DNA-dependent DNA replication;GO:0006281~DNA repair;GO:0007275~multicellular organismal development;GO:0009165~nucleotide biosynthetic process;GO:0009186~deoxyribonucleoside diphosphate metabolic process;GO:0012501~programmed cell death;GO:0016491~…	EC:1.17.4.1	K10808	ko00230~Purine metabolism;ko00240~Pyrimidine metabolism;ko00480~Glutathione metabolism;
MD00G1139300	MD00G1139300	MD00G1139300	Chr00:30063837-30067091	WT	anti	OK	51.438	284.441	2.46722	7.04897	5e-05	0.000233664	yes	DCD (Development and Cell Death) domain protein	-	-	1327	-	-	-	-
MD00G1139400	MD00G1139400	MD00G1139400	Chr00:30067828-30070438	WT	anti	OK	4.24198	16.0086	1.91604	3.74479	5e-05	0.000233664	yes	Protein of unknown function	ENY2, DC6, SUS1	enhancer of yellow 2 transcription factor	868	GO:0000124~SAGA complex;GO:0003713~transcription coactivator activity;GO:0005643~nuclear pore;GO:0006368~transcription elongation from RNA polymerase II promoter;GO:0006406~mRNA export from nucleus;GO:0009941~chloroplast envelope;GO:0015031~protein transport;GO:0016578~histone deubiquitination;GO:0045893~positive regulation of transcription, DNA-templated;GO:0070390~transcription export complex 2…	-	K11368	-
MD00G1139600	MD00G1139600	MD00G1139600	Chr00:30123299-30125345	WT	anti	OK	0.189765	3.67514	4.27552	4.11075	5e-05	0.000233664	yes	Protein of unknown function	-	-	1764	-	-	-	-
MD00G1140100	MD00G1140100	MD00G1140100	Chr00:30561303-30561678	WT	anti	OK	27.3561	53.107	0.957038	12.4123	0.0461	0.0951127	no	amino acid permease 2	-	-	287	GO:0009507~chloroplast;GO:0009536~plastid;	-	-	-
MD00G1140200	MD00G1140200	MD00G1140200	Chr00:30696928-30701083	WT	anti	OK	43.5976	141.482	1.6983	5.86303	5e-05	0.000233664	yes	fumarase 1	E4.2.1.2B, fumC	fumarate hydratase, class II	1956	GO:0004333~fumarate hydratase activity;GO:0005739~mitochondrion;GO:0006099~tricarboxylic acid cycle;GO:0006106~fumarate metabolic process;GO:0006979~response to oxidative stress;GO:0009651~response to salt stress;GO:0045239~tricarboxylic acid cycle enzyme complex;GO:0048868~pollen tube development;	EC:4.2.1.2	K01679	ko00020~Citrate cycle (TCA cycle);ko00620~Pyruvate metabolism;ko01200~Carbon metabolism;
MD00G1140300	MD00G1140300	MD00G1140300	Chr00:30707302-30711042	WT	anti	OK	16.8226	33.8419	1.00841	3.1062	5e-05	0.000233664	yes	Pectin lyase-like superfamily protein	-	-	2554	GO:0004650~polygalacturonase activity;GO:0005576~extracellular region;GO:0005975~carbohydrate metabolic process;GO:0016021~integral component of membrane;GO:0071555~cell wall organization;	-	-	-
MD00G1140500	MD00G1140500	MD00G1140500	Chr00:30713804-30719765	WT	anti	OK	1.78043	10.974	2.62379	6.31024	5e-05	0.000233664	yes	P-loop nucleoside triphosphate hydrolases superfamily protein with CH (Calponin Homology) domain	KIFC2_3	kinesin family member C2/C3	3676	GO:0003777~microtubule motor activity;GO:0005524~ATP binding;GO:0005737~cytoplasm;GO:0005871~kinesin complex;GO:0005874~microtubule;GO:0007018~microtubule-based movement;GO:0008017~microtubule binding;GO:0008152~metabolic process;GO:0016887~ATPase activity;	-	K10406	-
MD00G1140600	MD00G1140600	MD00G1140600	Chr00:30733112-30737315	WT	anti	OK	12.5595	18.6755	0.572371	1.95604	0.00185	0.0060573	no	PAPA-1-like conserved region	-	-	2719	GO:0006338~chromatin remodeling;GO:0006355~regulation of transcription, DNA-templated;GO:0031011~Ino80 complex;	-	-	-
MD00G1140700	MD00G1140700	MD00G1140700	Chr00:30737808-30741281	WT	anti	OK	41.2771	61.9779	0.586412	2.32934	0.00155	0.00518481	no	nuclear encoded CLP protease 5	-	-	1461	GO:0000023~maltose metabolic process;GO:0004252~serine-type endopeptidase activity;GO:0009507~chloroplast;GO:0009532~plastid stroma;GO:0009534~chloroplast thylakoid;GO:0009570~chloroplast stroma;GO:0009579~thylakoid;GO:0009840~chloroplastic endopeptidase Clp complex;GO:0009941~chloroplast envelope;GO:0019252~starch biosynthetic process;	-	-	-
MD00G1140800	MD00G1140800	MD00G1140800	Chr00:30743547-30745182	WT	anti	OK	1.01538	8.45194	3.05726	5.96175	5e-05	0.000233664	yes	WRKY family transcription factor	-	-	1080	GO:0003700~transcription factor activity, sequence-specific DNA binding;GO:0005634~nucleus;GO:0006351~transcription, DNA-templated;GO:0009555~pollen development;GO:0009793~embryo development ending in seed dormancy;GO:0043565~sequence-specific DNA binding;	-	-	-
MD00G1141700	MD00G1141700	MD00G1141700	Chr00:30873504-30876738	WT	anti	OK	169.767	206.463	0.282325	0.961263	0.1783	0.278777	no	NAD(P)-linked oxidoreductase superfamily protein	-	-	1566	GO:0005634~nucleus;GO:0005829~cytosol;GO:0016491~oxidoreductase activity;	-	-	-
MD00G1142200	MD00G1142200	MD00G1142200	Chr00:30979384-30983019	WT	anti	OK	3.96851	3.2899	-0.270553	-0.52845	0.37855	0.498417	no	delta/epsilon subunit	-	-	1781	-	-	-	-
MD00G1142300	MD00G1142300	MD00G1142300	Chr00:30985796-30987006	WT	anti	OK	0	5.92333	inf	#NAME?	5e-05	0.000233664	yes	-	-	-	837	-	-	-	-
MD00G1142500	MD00G1142500	MD00G1142500	Chr00:31000206-31007348	WT	anti	OK	1.81907	3.1633	0.79823	1.92164	0.0041	0.0121272	no	DENN (AEX-3) domain-containing protein	-	-	2889	-	-	-	-
MD00G1142600	MD00G1142600	MD00G1142600	Chr00:31011539-31014328	WT	anti	OK	6.43732	4.9273	-0.385662	-1.07247	0.13425	0.225568	no	oxophytodienoate-reductase 3	OPR	12-oxophytodienoic acid reductase	1514	GO:0005777~peroxisome;GO:0006569~tryptophan catabolic process;GO:0009414~response to water deprivation;GO:0009611~response to wounding;GO:0009684~indoleacetic acid biosynthetic process;GO:0009695~jasmonic acid biosynthetic process;GO:0009723~response to ethylene;GO:0009733~response to auxin;GO:0009738~abscisic acid-activated signaling pathway;GO:0009867~jasmonic acid mediated signaling pathway;GO…	EC:1.3.1.42	K05894	ko00592~alpha-Linolenic acid metabolism;
MD00G1142700	MD00G1142700	MD00G1142700	Chr00:31014785-31016223	WT	anti	OK	0	1.16121	inf	#NAME?	5e-05	0.000233664	yes	3-glucanase 5	-	-	1072	GO:0004553~hydrolase activity, hydrolyzing O-glycosyl compounds;GO:0005975~carbohydrate metabolic process;GO:0006952~defense response;GO:0009607~response to biotic stimulus;GO:0042973~glucan endo-1,3-beta-D-glucosidase activity;	-	-	-
MD00G1142900	MD00G1142900	MD00G1142900	Chr00:31071900-31074292	WT	anti	OK	1.76411	0.00800096	-7.78455	-1.85467	0.1386	0.230627	no	-	-	-	2392	-	-	-	-
MD00G1143000	MD00G1143000	MD00G1143000	Chr00:31089276-31090787	WT	anti	OK	3.24478	0.072234	-5.4893	-2.82843	0.17365	0.273075	no	Ribosomal protein S5 domain 2-like superfamily protein	-	-	1044	-	-	-	-
MD00G1143300	MD00G1143300	MD00G1143300	Chr00:31190956-31195481	WT	anti	OK	21.1053	14.2246	-0.569219	-1.66585	0.0031	0.00951378	no	TBP-associated factor 5	TAF5	transcription initiation factor TFIID subunit 5	1956	GO:0000394~RNA splicing, via endonucleolytic cleavage and ligation;GO:0005634~nucleus;GO:0006351~transcription, DNA-templated;GO:0006355~regulation of transcription, DNA-templated;GO:0006366~transcription from RNA polymerase II promoter;GO:0007062~sister chromatid cohesion;GO:0007131~reciprocal meiotic recombination;GO:0033044~regulation of chromosome organization;GO:0042138~meiotic DNA double-st…	-	K03130	ko03022~Basal transcription factors;
MD00G1143400	MD00G1143400	MD00G1143400	Chr00:31204608-31206600	WT	anti	OK	7.16363	10.5257	0.55515	1.75066	0.0114	0.0292665	no	-	PRKAA, AMPK	5'-AMP-activated protein kinase, catalytic alpha subunit	1992	GO:0004674~protein serine/threonine kinase activity;GO:0005524~ATP binding;GO:0007165~signal transduction;GO:0050832~defense response to fungus;	EC:2.7.11.11	K07198	ko04140~Regulation of autophagy;
MD00G1143500	MD00G1143500	MD00G1143500	Chr00:31227060-31229478	WT	anti	OK	63.8368	30.0586	-1.08661	-3.1522	5e-05	0.000233664	yes	WRKY DNA-binding protein 40	-	-	1686	GO:0002237~response to molecule of bacterial origin;GO:0003700~transcription factor activity, sequence-specific DNA binding;GO:0005634~nucleus;GO:0006351~transcription, DNA-templated;GO:0009751~response to salicylic acid;GO:0010200~response to chitin;GO:0031347~regulation of defense response;GO:0042742~defense response to bacterium;GO:0042802~identical protein binding;GO:0043565~sequence-specific…	-	-	-
MD00G1143600	MD00G1143600	MD00G1143600	Chr00:31240746-31242409	WT	anti	OK	1.02735	0.522904	-0.974304	-1.35938	0.0878	0.16093	no	WRKY DNA-binding protein 40	-	-	1168	GO:0002237~response to molecule of bacterial origin;GO:0003700~transcription factor activity, sequence-specific DNA binding;GO:0005634~nucleus;GO:0006351~transcription, DNA-templated;GO:0009611~response to wounding;GO:0009751~response to salicylic acid;GO:0010200~response to chitin;GO:0031347~regulation of defense response;GO:0042742~defense response to bacterium;GO:0043565~sequence-specific DNA …	-	-	-
MD00G1143700	MD00G1143700	MD00G1143700	Chr00:31243115-31252344	WT	anti	OK	3.05352	1.48245	-1.04249	-2.59712	5e-05	0.000233664	yes	Actin-binding FH2 (Formin Homology) protein	-	-	5387	GO:0004721~phosphoprotein phosphatase activity;	-	-	-
MD00G1144300	MD00G1144300	MD00G1144300	Chr00:31640647-31643871	WT	anti	OK	1.35971	3.05922	1.16987	2.29852	0.0005	0.00189921	yes	Protein of unknown function	-	-	2229	GO:0010200~response to chitin;	-	-	-
MD00G1144400	MD00G1144400	MD00G1144400	Chr00:31644590-31646926	WT	anti	OK	5.41551	11.5054	1.08714	3.25952	5e-05	0.000233664	yes	Protein of unknown function	-	-	1869	-	-	-	-
MD00G1144500	MD00G1144500	MD00G1144500	Chr00:31661577-31662943	WT	anti	OK	20.0593	44.1304	1.1375	4.51944	5e-05	0.000233664	yes	6-N-acetylglucosaminyltransferase family protein	-	-	1366	GO:0008375~acetylglucosaminyltransferase activity;GO:0016020~membrane;	-	-	-
MD00G1144700	MD00G1144700	MD00G1144700	Chr00:31681075-31682731	WT	anti	OK	12.3895	25.9586	1.0671	3.75952	5e-05	0.000233664	yes	epsin N-terminal homology (ENTH) domain-containing protein / clathrin assembly protein-related	-	-	1656	GO:0005545~1-phosphatidylinositol binding;GO:0005634~nucleus;GO:0005794~Golgi apparatus;GO:0005829~cytosol;GO:0005886~plasma membrane;GO:0005905~coated pit;GO:0006897~endocytosis;GO:0030136~clathrin-coated vesicle;GO:0048268~clathrin coat assembly;	-	-	-
MD00G1144800	MD00G1144800	MD00G1144800	Chr00:31706084-31707724	WT	anti	OK	0	2.74262	inf	#NAME?	5e-05	0.000233664	yes	Protein of unknown function	-	-	927	GO:0009507~chloroplast;GO:0015979~photosynthesis;	-	-	-
MD00G1145000	MD00G1145000	MD00G1145000	Chr00:31720955-31725674	WT	anti	OK	8.01119	11.1812	0.480984	1.18257	0.0369	0.0790191	no	RING/U-box superfamily protein	BB	E3 ubiquitin-protein ligase BIG BROTHER and related proteins	1462	GO:0004842~ubiquitin-protein transferase activity;GO:0008270~zinc ion binding;GO:0016567~protein ubiquitination;GO:0016874~ligase activity;GO:0051865~protein autoubiquitination;	EC:6.3.2.19	K19045	-
MD00G1145200	MD00G1145200	MD00G1145200	Chr00:31766054-31769485	WT	anti	OK	14.5828	13.8396	-0.0754655	-0.201914	0.7693	0.839189	no	beta glucosidase 15	E3.2.1.21	beta-glucosidase	1730	GO:0004338~glucan exo-1,3-beta-glucosidase activity;GO:0004565~beta-galactosidase activity;GO:0005975~carbohydrate metabolic process;GO:0008422~beta-glucosidase activity;GO:0033907~beta-D-fucosidase activity;GO:0047668~amygdalin beta-glucosidase activity;GO:0047701~beta-L-arabinosidase activity;GO:0080083~beta-gentiobiose beta-glucosidase activity;	EC:3.2.1.21	K01188	ko00460~Cyanoamino acid metabolism;ko00500~Starch and sucrose metabolism;ko00940~Phenylpropanoid biosynthesis;
MD00G1145300	MD00G1145300	MD00G1145300	Chr00:31807413-31810862	WT	anti	OK	1.88458	2.89865	0.621137	1.10455	0.05635	0.112005	no	beta glucosidase 17	-	-	1697	GO:0005975~carbohydrate metabolic process;GO:0008422~beta-glucosidase activity;GO:0047668~amygdalin beta-glucosidase activity;	-	-	-
MD00G1145400	MD00G1145400	MD00G1145400	Chr00:31854283-31855824	WT	anti	OK	4.48314	11.9172	1.41046	2.85248	5e-05	0.000233664	yes	DEA(D/H)-box RNA helicase family protein	-	-	993	GO:0003676~nucleic acid binding;GO:0003723~RNA binding;GO:0004004~ATP-dependent RNA helicase activity;GO:0004386~helicase activity;GO:0005524~ATP binding;GO:0009220~pyrimidine ribonucleotide biosynthetic process;GO:0009507~chloroplast;GO:0010501~RNA secondary structure unwinding;	-	-	-
MD00G1145600	MD00G1145600	MD00G1145600	Chr00:31942163-31943720	WT	anti	OK	63.0554	57.1806	-0.141093	-0.655339	0.44635	0.565021	no	ribosomal protein L24	-	-	850	GO:0005840~ribosome;	-	-	-
MD00G1145700	MD00G1145700	MD00G1145700	Chr00:31994075-31998432	WT	anti	NOTEST	0.10945	0.346455	1.6624	0	1	1	no	endoplasmic reticulum-type calcium-transporting ATPase 3	E3.6.3.2, mgtA, mgtB	Mg2+-importing ATPase	3002	GO:0005524~ATP binding;GO:0005886~plasma membrane;GO:0015444~magnesium-importing ATPase activity;GO:0016021~integral component of membrane;GO:0046872~metal ion binding;	EC:3.6.3.2	K01531	-
MD00G1145800	MD00G1145800	MD00G1145800	Chr00:32003471-32006130	WT	anti	NOTEST	0.236883	0.00816615	-4.85837	0	1	1	no	-	-	-	2507	-	-	-	-
MD00G1146800	MD00G1146800	MD00G1146800	Chr00:32123504-32127585	WT	anti	OK	7.03533	16.3022	1.21237	3.50013	5e-05	0.000233664	yes	Protein kinase superfamily protein	ADCK, ABC1	aarF domain-containing kinase	2655	GO:0004672~protein kinase activity;GO:0005524~ATP binding;GO:0009507~chloroplast;GO:0010287~plastoglobule;GO:0050821~protein stabilization;GO:1902171~regulation of tocopherol cyclase activity;	-	K08869	-
MD00G1146900	MD00G1146900	MD00G1146900	Chr00:32152658-32156293	WT	anti	OK	0.0372938	7.78353	7.70535	2.60412	0.1948	0.29926	no	cellulose synthase 6	CESA	cellulose synthase A	1883	GO:0005886~plasma membrane;GO:0008270~zinc ion binding;GO:0016021~integral component of membrane;GO:0016760~cellulose synthase (UDP-forming) activity;GO:0030244~cellulose biosynthetic process;GO:0071555~cell wall organization;	EC:2.4.1.12	K10999	-
MD00G1147000	MD00G1147000	MD00G1147000	Chr00:32160166-32163835	WT	anti	OK	12.4086	17.4375	0.490861	1.71352	0.012	0.0305945	no	Protein of unknown function	-	-	2348	GO:0005886~plasma membrane;	-	-	-
MD00G1147700	MD00G1147700	MD00G1147700	Chr00:32204027-32209603	WT	anti	OK	1.6574	1.61761	-0.0350572	-0.0638728	0.914	0.943026	no	Protein phosphatase 2C family protein	-	-	2445	GO:0004672~protein kinase activity;GO:0004721~phosphoprotein phosphatase activity;GO:0005524~ATP binding;GO:0016021~integral component of membrane;GO:0046872~metal ion binding;	-	-	-
MD00G1148000	MD00G1148000	MD00G1148000	Chr00:32402416-32406615	WT	anti	OK	6.93965	9.98719	0.525215	1.31175	0.02835	0.063471	no	Protein of unknown function	-	-	1449	-	-	-	-
MD00G1148100	MD00G1148100	MD00G1148100	Chr00:32473369-32493863	WT	anti	OK	25.2627	15.3355	-0.720128	-0.518186	0.29395	0.40968	no	heteroglycan glucosidase 1	malZ	alpha-glucosidase	3987	GO:0004553~hydrolase activity, hydrolyzing O-glycosyl compounds;GO:0005783~endoplasmic reticulum;GO:0005975~carbohydrate metabolic process;GO:0009507~chloroplast;GO:0009826~unidimensional cell growth;GO:0030244~cellulose biosynthetic process;GO:0030246~carbohydrate binding;GO:0033919~glucan 1,3-alpha-glucosidase activity;GO:0042742~defense response to bacterium;GO:0048193~Golgi vesicle transport;	EC:3.2.1.20	K01187	ko00052~Galactose metabolism;ko00500~Starch and sucrose metabolism;ko00510~N-Glycan biosynthesis;ko04141~Protein processing in endoplasmic reticulum;
MD00G1148200	MD00G1148200	MD00G1148200	Chr00:32473369-32493863	WT	anti	OK	110.379	425.185	1.94562	3.82015	5e-05	0.000233664	yes	alternative oxidase 1A	AOX1, AOX2	ubiquinol oxidase	1768	GO:0005739~mitochondrion;GO:0005743~mitochondrial inner membrane;GO:0009409~response to cold;GO:0009916~alternative oxidase activity;GO:0016021~integral component of membrane;GO:0031930~mitochondria-nucleus signaling pathway;GO:0045333~cellular respiration;GO:0046872~metal ion binding;GO:0070469~respiratory chain;	EC:1.10.3.11	K17893	-
MD00G1148300	MD00G1148300	MD00G1148300	Chr00:32534687-32540109	WT	anti	OK	8.96083	5.6919	-0.654723	-1.74506	0.0029	0.00898281	no	RNA-binding (RRM/RBD/RNP motifs) family protein	-	-	2370	GO:0000166~nucleotide binding;GO:0003676~nucleic acid binding;GO:0003723~RNA binding;GO:0005634~nucleus;GO:0009414~response to water deprivation;GO:0009651~response to salt stress;GO:0009737~response to abscisic acid;GO:0010029~regulation of seed germination;	-	-	-
MD00G1148600	MD00G1148600	MD00G1148600	Chr00:32692738-32694332	WT	anti	OK	797.141	2140.87	1.42529	2.0815	0.00145	0.00488535	yes	-	-	-	788	GO:0000166~nucleotide binding;GO:0003676~nucleic acid binding;GO:0003723~RNA binding;GO:0005634~nucleus;	-	-	-
MD00G1148700	MD00G1148700	MD00G1148700	Chr00:32705601-32708092	WT	anti	OK	13.9497	13.4705	-0.0504317	-0.176029	0.84125	0.892229	no	-	-	-	845	-	-	-	-
MD00G1149200	MD00G1149200	MD00G1149200	Chr00:32820854-32831162	WT	anti	OK	5.30921	2.48152	-1.09727	-3.1278	5e-05	0.000233664	yes	P-loop containing nucleoside triphosphate hydrolases superfamily protein	ATRX	transcriptional regulator ATRX	5036	GO:0000781~chromosome, telomeric region;GO:0003677~DNA binding;GO:0004386~helicase activity;GO:0005524~ATP binding;GO:0005634~nucleus;GO:0006281~DNA repair;GO:0006351~transcription, DNA-templated;GO:0006355~regulation of transcription, DNA-templated;GO:0016568~chromatin modification;GO:0046872~metal ion binding;	EC:3.6.4.12	K10779	-
MD00G1149300	MD00G1149300	MD00G1149300	Chr00:32831407-32835163	WT	anti	OK	1.0057	1.63444	0.700594	1.10584	0.0585	0.115476	no	Plant protein of unknown function (DUF946)	-	-	2196	-	-	-	-
MD00G1149500	MD00G1149500	MD00G1149500	Chr00:32899331-32913335	WT	anti	OK	67.1167	17.3746	-1.94969	-5.95195	5e-05	0.000233664	yes	C2 domain-containing protein / GRAM domain-containing protein	-	-	2278	GO:0009617~response to bacterium;GO:0009627~systemic acquired resistance;GO:0009697~salicylic acid biosynthetic process;GO:0031348~negative regulation of defense response;	-	-	-
MD00G1149900	MD00G1149900	MD00G1149900	Chr00:33090817-33095579	WT	anti	OK	10.7758	6.63963	-0.698625	-1.9077	0.0011	0.00382828	no	Protein of unknown function	-	-	2118	GO:0005634~nucleus;GO:0005737~cytoplasm;GO:0006351~transcription, DNA-templated;GO:0006355~regulation of transcription, DNA-templated;GO:0006626~protein targeting to mitochondrion;GO:0016746~transferase activity, transferring acyl groups;GO:0033588~Elongator holoenzyme complex;	-	-	-
MD00G1150000	MD00G1150000	MD00G1150000	Chr00:33095611-33110432	WT	anti	OK	7.7355	5.40776	-0.516464	-1.3548	0.0169	0.0410567	no	WW domain-containing protein	PQBP1, NPW38	polyglutamine-binding protein 1	2538	GO:0000956~nuclear-transcribed mRNA catabolic process;GO:0005622~intracellular;GO:0006635~fatty acid beta-oxidation;GO:0016558~protein import into peroxisome matrix;GO:0019722~calcium-mediated signaling;GO:0048573~photoperiodism, flowering;	-	K12865	ko03040~Spliceosome;
MD00G1150400	MD00G1150400	MD00G1150400	Chr00:33219770-33223142	WT	anti	OK	0.197011	3.13015	3.98988	5.35765	5e-05	0.000233664	yes	Leucine-rich repeat protein kinase family protein	EFR	LRR receptor-like serine/threonine-protein kinase EFR	3203	GO:0001653~peptide receptor activity;GO:0002764~immune response-regulating signaling pathway;GO:0004674~protein serine/threonine kinase activity;GO:0004675~transmembrane receptor protein serine/threonine kinase activity;GO:0005524~ATP binding;GO:0005886~plasma membrane;GO:0007178~transmembrane receptor protein serine/threonine kinase signaling pathway;GO:0009506~plasmodesma;GO:0009626~plant-type …	EC:2.7.11.1	K13428	ko04626~Plant-pathogen interaction;
MD00G1150500	MD00G1150500	MD00G1150500	Chr00:33225520-33228885	WT	anti	OK	2.84794	2.38847	-0.253834	-0.472678	0.43245	0.551888	no	GroES-like family protein	-	-	1770	GO:0005737~cytoplasm;GO:0006457~protein folding;	-	-	-
MD00G1150900	MD00G1150900	MD00G1150900	Chr00:33285595-33291391	WT	anti	OK	1.12851	3.34724	1.56856	2.03587	0.02595	0.0588855	no	2-oxoglutarate (2OG) and Fe(II)-dependent oxygenase superfamily protein	-	-	1036	-	-	-	-
MD00G1151100	MD00G1151100	MD00G1151100	Chr00:33285595-33291391	WT	anti	OK	1.92583	4.40582	1.19393	2.26805	0.00015	0.000642755	yes	receptor kinase 3	-	-	2236	GO:0004674~protein serine/threonine kinase activity;GO:0005516~calmodulin binding;GO:0005524~ATP binding;GO:0005886~plasma membrane;GO:0009506~plasmodesma;GO:0016021~integral component of membrane;GO:0030246~carbohydrate binding;GO:0031625~ubiquitin protein ligase binding;GO:0048544~recognition of pollen;GO:0048765~root hair cell differentiation;	-	-	-
MD00G1151500	MD00G1151500	MD00G1151500	Chr00:33292181-33296285	WT	anti	OK	3.91697	3.54367	-0.144491	-0.290916	0.62885	0.72692	no	-	-	-	1511	GO:0005742~mitochondrial outer membrane translocase complex;GO:0045040~protein import into mitochondrial outer membrane;	-	-	-
MD00G1151800	MD00G1151800	MD00G1151800	Chr00:33323810-33327885	WT	anti	OK	2.33325	0.744882	-1.64726	-2.46472	0.0001	0.000444345	yes	-	-	-	2011	GO:0003677~DNA binding;GO:0003700~transcription factor activity, sequence-specific DNA binding;GO:0005634~nucleus;GO:0006351~transcription, DNA-templated;GO:0006355~regulation of transcription, DNA-templated;	-	-	-
MD00G1152000	MD00G1152000	MD00G1152000	Chr00:33353960-33364038	WT	anti	OK	18.2439	12.0569	-0.597552	-1.86665	0.00095	0.00336297	no	suppressor of abi3-5	RBM5_10	RNA-binding protein 5/10	4150	GO:0000166~nucleotide binding;GO:0003676~nucleic acid binding;GO:0008270~zinc ion binding;	-	K13094	-
MD00G1152100	MD00G1152100	MD00G1152100	Chr00:33374609-33376485	WT	anti	OK	31.656	19.4361	-0.703738	-2.66401	0.00035	0.00137814	no	Ubiquitin-conjugating enzyme/RWD-like protein	TSG101, STP22, VPS23	ESCRT-I complex subunit TSG101	1608	GO:0000813~ESCRT I complex;GO:0005769~early endosome;GO:0005770~late endosome;GO:0006464~cellular protein modification process;GO:0010091~trichome branching;GO:0015031~protein transport;GO:0043130~ubiquitin binding;GO:0043234~protein complex;GO:0051301~cell division;	-	K12183	ko04144~Endocytosis;
MD00G1152300	MD00G1152300	MD00G1152300	Chr00:33391698-33393184	WT	anti	NOTEST	0.0710175	0	#NAME?	0	1	1	no	NB-ARC domain-containing disease resistance protein	-	-	1486	GO:0005524~ATP binding;GO:0006952~defense response;GO:0043531~ADP binding;	-	-	-
MD00G1152500	MD00G1152500	MD00G1152500	Chr00:33416366-33424409	WT	anti	OK	3.0209	1.73048	-0.803803	-1.81967	0.00195	0.00634874	no	-	-	-	3563	-	-	-	-
MD00G1152600	MD00G1152600	MD00G1152600	Chr00:33425313-33428311	WT	anti	OK	4.97411	8.67095	0.801751	2.21367	0.00655	0.0181862	no	proline-rich family protein	-	-	1004	GO:0009535~chloroplast thylakoid membrane;GO:0009902~chloroplast relocation;GO:0009965~leaf morphogenesis;GO:0010027~thylakoid membrane organization;GO:0016117~carotenoid biosynthetic process;GO:0030154~cell differentiation;GO:0034660~ncRNA metabolic process;GO:0042793~transcription from plastid promoter;	-	-	-
MD00G1152700	MD00G1152700	MD00G1152700	Chr00:33430318-33436150	WT	anti	OK	18.4227	23.8098	0.37007	1.14344	0.04945	0.100789	no	Protein kinase superfamily protein	CHK	choline/ethanolamine kinase	1946	GO:0004103~choline kinase activity;GO:0005524~ATP binding;GO:0016301~kinase activity;GO:0046474~glycerophospholipid biosynthetic process;	EC:2.7.1.32 2.7.1.82	K14156	ko00564~Glycerophospholipid metabolism;
MD00G1152800	MD00G1152800	MD00G1152800	Chr00:33436962-33438304	WT	anti	OK	8.94699	1.75067	-2.35349	-4.01538	5e-05	0.000233664	yes	RING/U-box superfamily protein	-	-	1120	GO:0008270~zinc ion binding;GO:0016021~integral component of membrane;GO:0016567~protein ubiquitination;	-	-	-
MD00G1154100	MD00G1154100	MD00G1154100	Chr00:33824884-33830732	WT	anti	OK	0.558904	1.74738	1.64452	3.03869	5e-05	0.000233664	yes	embryo defective 2739	INTS3	integrator complex subunit 3	4071	-	-	K13140	-
MD00G1154200	MD00G1154200	MD00G1154200	Chr00:33830914-33833561	WT	anti	OK	25.7414	44.7633	0.798226	3.61323	0.00055	0.0020699	no	Protein of unknown function	-	-	721	-	-	-	-
MD00G1155200	MD00G1155200	MD00G1155200	Chr00:33944710-33953600	WT	anti	OK	6.51499	10.1517	0.63988	1.60581	0.0067	0.0185417	no	-	-	-	3549	-	-	-	-
MD00G1155400	MD00G1155400	MD00G1155400	Chr00:34173594-34174569	WT	anti	OK	0.501504	29.4245	5.87461	9.28219	0.00015	0.000642755	yes	zinc finger (C2H2 type) family protein	BUD20	bud site selection protein 20	690	GO:0003676~nucleic acid binding;GO:0008270~zinc ion binding;	-	K14821	-
MD00G1156000	MD00G1156000	MD00G1156000	Chr00:34404448-34408197	WT	anti	OK	37.9672	3.25668	-3.54328	-9.54044	5e-05	0.000233664	yes	Protein of unknown function	-	-	2904	GO:0003682~chromatin binding;	-	-	-
MD00G1156100	MD00G1156100	MD00G1156100	Chr00:34410916-34412316	WT	anti	NOTEST	0.164549	0.307726	0.903129	0	1	1	no	C2H2-like zinc finger protein	-	-	1400	GO:0046872~metal ion binding;	-	-	-
MD00G1156200	MD00G1156200	MD00G1156200	Chr00:34418158-34424165	WT	anti	OK	49.173	12.1636	-2.01529	-6.57169	5e-05	0.000233664	yes	family 35	E2.4.1.1, glgP, PYG	starch phosphorylase	3505	GO:0005975~carbohydrate metabolic process;GO:0008184~glycogen phosphorylase activity;GO:0009409~response to cold;GO:0009414~response to water deprivation;GO:0009501~amyloplast;GO:0009507~chloroplast;GO:0019252~starch biosynthetic process;GO:0030170~pyridoxal phosphate binding;GO:0042742~defense response to bacterium;	EC:2.4.1.1	K00688	ko00500~Starch and sucrose metabolism;
MD00G1156300	MD00G1156300	MD00G1156300	Chr00:34427221-34429133	WT	anti	OK	33.6426	2.97396	-3.49983	-9.94346	5e-05	0.000233664	yes	calmodulin-binding protein-related	-	-	1808	GO:0005886~plasma membrane;GO:0009507~chloroplast;	-	-	-
MD00G1156400	MD00G1156400	MD00G1156400	Chr00:34429304-34432364	WT	anti	OK	1.74527	1.09254	-0.675763	-1.23874	0.0333	0.0725647	no	FAR1-related sequence 5	-	-	2868	GO:0005634~nucleus;GO:0008270~zinc ion binding;GO:0009506~plasmodesma;	-	-	-
MD00G1156500	MD00G1156500	MD00G1156500	Chr00:34433436-34435795	WT	anti	OK	63.8	14.5117	-2.13634	-8.93969	5e-05	0.000233664	yes	LYR family of Fe/S cluster biogenesis protein	-	-	788	-	-	-	-
MD00G1156900	MD00G1156900	MD00G1156900	Chr00:34723824-34728612	WT	anti	OK	12.95	10.5288	-0.298618	-1.0244	0.13635	0.228496	no	1	-	-	2074	GO:0005634~nucleus;GO:0007067~mitotic nuclear division;GO:0051301~cell division;	-	-	-
MD00G1157300	MD00G1157300	MD00G1157300	Chr00:34799426-34802063	WT	anti	OK	0.359169	1.71768	2.25773	3.02822	0.0021	0.00677991	yes	ChaC-like family protein	-	-	1154	GO:0005829~cytosol;GO:0016746~transferase activity, transferring acyl groups;	-	-	-
MD00G1157400	MD00G1157400	MD00G1157400	Chr00:34802180-34808587	WT	anti	OK	17.4126	16.176	-0.106275	-0.361461	0.5695	0.676408	no	Protein of unknown function	-	-	2216	-	-	-	-
MD00G1157500	MD00G1157500	MD00G1157500	Chr00:34809427-34812700	WT	anti	OK	3.66443	1.30394	-1.49072	-3.09057	5e-05	0.000233664	yes	-	-	-	1791	-	-	-	-
MD00G1157600	MD00G1157600	MD00G1157600	Chr00:34815699-34815926	WT	anti	OK	23.9153	6.67325	-1.84148	-18.9214	0.10945	0.192194	no	-	-	-	227	-	-	-	-
MD00G1157700	MD00G1157700	MD00G1157700	Chr00:34817532-34819068	WT	anti	NOTEST	0.198231	0.106266	-0.899505	0	1	1	no	-	-	-	1435	-	-	-	-
MD00G1158000	MD00G1158000	MD00G1158000	Chr00:34904830-34907102	WT	anti	OK	0.160138	5.80543	5.18001	6.42707	0.00065	0.00240311	yes	AFG1-like ATPase family protein	-	-	1306	GO:0005524~ATP binding;	-	-	-
MD00G1158400	MD00G1158400	MD00G1158400	Chr00:35039925-35040099	WT	anti	OK	151.436	156.222	0.0448868	3.74945	0.93725	0.958718	no	-	-	-	174	-	-	-	-
MD00G1159300	MD00G1159300	MD00G1159300	Chr00:35181224-35187063	WT	anti	OK	59.3851	76.6405	0.368005	1.34298	0.0501	0.101852	no	aspartic proteinase A1	E3.4.23.40	phytepsin	2042	GO:0004190~aspartic-type endopeptidase activity;GO:0005773~vacuole;GO:0006629~lipid metabolic process;	EC:3.4.23.40	K08245	-
MD00G1159400	MD00G1159400	MD00G1159400	Chr00:35241090-35253041	WT	anti	OK	4.49639	5.29111	0.234804	0.677389	0.2464	0.35816	no	Insulinase (Peptidase family M16) family protein	-	-	4450	GO:0003824~catalytic activity;GO:0046872~metal ion binding;	-	-	-
MD00G1159500	MD00G1159500	MD00G1159500	Chr00:35255648-35260104	WT	anti	OK	2.19131	2.5246	0.204262	0.410764	0.4847	0.600717	no	Protein of unknown function	-	-	2538	-	-	-	-
MD00G1159900	MD00G1159900,MD00G1160000	MD00G1159900,MD00G1160000	Chr00:35388346-35395728	WT	anti	OK	2.34046	0	#NAME?	#NAME?	0.12435	0.212369	no	DNA/RNA helicase protein	SMARCA3, HLTF	SWI/SNF-related matrix-associated actin-dependent regulator of chromatin subfamily A3	2352	GO:0003677~DNA binding;GO:0004386~helicase activity;GO:0005524~ATP binding;GO:0005634~nucleus;GO:0006351~transcription, DNA-templated;GO:0008270~zinc ion binding;GO:0016568~chromatin modification;GO:0016818~hydrolase activity, acting on acid anhydrides, in phosphorus-containing anhydrides;	EC:3.6.4.- 6.3.2.19	K15711	-
MD00G1160000	MD00G1160000	MD00G1160000	Chr00:35388346-35395728	WT	anti	OK	5.77286	0.0275841	-7.7093	-4.79098	0.1714	0.270768	no	DNA/RNA helicase protein	SMARCA3, HLTF	SWI/SNF-related matrix-associated actin-dependent regulator of chromatin subfamily A3	3992	GO:0003677~DNA binding;GO:0004386~helicase activity;GO:0005524~ATP binding;GO:0005634~nucleus;GO:0006351~transcription, DNA-templated;GO:0008270~zinc ion binding;GO:0016568~chromatin modification;	EC:3.6.4.- 6.3.2.19	K15711	-
MD00G1160200	MD00G1160200	MD00G1160200	Chr00:35658167-35661346	WT	anti	OK	2.85406	5.79193	1.02103	2.70606	0.0004	0.00155377	yes	ATP-binding cassette A2	-	-	1930	GO:0005215~transporter activity;GO:0005524~ATP binding;GO:0006869~lipid transport;GO:0016021~integral component of membrane;GO:0016887~ATPase activity;GO:0042626~ATPase activity, coupled to transmembrane movement of substances;GO:0043231~intracellular membrane-bounded organelle;GO:0055085~transmembrane transport;	-	-	-
MD00G1160300	MD00G1160300	MD00G1160300	Chr00:35662708-35668507	WT	anti	OK	3.08044	6.55385	1.0892	2.86735	5e-05	0.000233664	yes	ABC2 homolog 6	-	-	3564	GO:0005215~transporter activity;GO:0005524~ATP binding;GO:0005886~plasma membrane;GO:0006869~lipid transport;GO:0009506~plasmodesma;GO:0016021~integral component of membrane;GO:0016887~ATPase activity;GO:0042626~ATPase activity, coupled to transmembrane movement of substances;GO:0043231~intracellular membrane-bounded organelle;GO:0055085~transmembrane transport;	-	-	-
MD00G1160500	MD00G1160500	MD00G1160500	Chr00:35671989-35674767	WT	anti	OK	39.3429	29.6036	-0.41033	-1.59103	0.02465	0.0564131	no	4	BCAS2	pre-mRNA-splicing factor SPF27	1414	GO:0001510~RNA methylation;GO:0005634~nucleus;GO:0005681~spliceosomal complex;GO:0005730~nucleolus;GO:0006397~mRNA processing;GO:0008380~RNA splicing;GO:0009870~defense response signaling pathway, resistance gene-dependent;GO:0010204~defense response signaling pathway, resistance gene-independent;GO:0042742~defense response to bacterium;GO:0045087~innate immune response;GO:0050832~defense respons…	-	K12861	ko03040~Spliceosome;
MD00G1160600	MD00G1160600	MD00G1160600	Chr00:35675406-35679208	WT	anti	OK	10.242	9.55078	-0.100803	-0.31995	0.64225	0.738397	no	peroxin 3	PEX3	peroxin-3	1578	GO:0005779~integral component of peroxisomal membrane;GO:0007031~peroxisome organization;GO:0015031~protein transport;	-	K13336	ko04146~Peroxisome;
MD00G1160700	MD00G1160700	MD00G1160700	Chr00:35680603-35682795	WT	anti	OK	469.373	274.612	-0.773337	-2.52979	0.0014	0.0047322	no	Transducin/WD40 repeat-like superfamily protein	-	-	1311	-	-	-	-
MD00G1161000	MD00G1161000	MD00G1161000	Chr00:35706116-35709280	WT	anti	OK	3.01845	5.8285	0.949315	2.39156	0.00215	0.00692261	no	Calcium-dependent lipid-binding (CaLB domain) family protein	-	-	1357	GO:0000139~Golgi membrane;GO:0005543~phospholipid binding;GO:0005623~cell;GO:0005783~endoplasmic reticulum;GO:0005794~Golgi apparatus;GO:0009306~protein secretion;GO:0016021~integral component of membrane;GO:0046872~metal ion binding;	-	-	-
MD00G1161200	MD00G1161200	MD00G1161200	Chr00:35752085-35756815	WT	anti	OK	2.54169	0.961314	-1.40271	-2.59689	0.0014	0.0047322	yes	-	-	-	1440	-	-	-	-
MD00G1161300	MD00G1161300	MD00G1161300	Chr00:35857509-35865222	WT	anti	OK	0	15.0953	inf	#NAME?	5e-05	0.000233664	yes	RNA-binding (RRM/RBD/RNP motifs) family protein	-	-	2564	GO:0000166~nucleotide binding;GO:0003676~nucleic acid binding;GO:0003723~RNA binding;GO:0005634~nucleus;GO:0009414~response to water deprivation;GO:0009651~response to salt stress;GO:0009737~response to abscisic acid;GO:0010029~regulation of seed germination;	-	-	-
MD00G1161400	MD00G1161400	MD00G1161400	Chr00:35891523-35894077	WT	anti	OK	0.0118766	0.804499	6.0819	1.53795	0.13825	0.230627	no	light harvesting complex of photosystem II 5	LHCB5	light-harvesting complex II chlorophyll a/b binding protein 5	1716	GO:0006364~rRNA processing;GO:0009507~chloroplast;GO:0009517~PSII associated light-harvesting complex II;GO:0009522~photosystem I;GO:0009534~chloroplast thylakoid;GO:0009535~chloroplast thylakoid membrane;GO:0009579~thylakoid;GO:0009637~response to blue light;GO:0009644~response to high light intensity;GO:0009744~response to sucrose;GO:0009765~photosynthesis, light harvesting;GO:0009783~photosyst…	-	K08916	ko00196~Photosynthesis - antenna proteins;
MD00G1161500	MD00G1161500	MD00G1161500	Chr00:35924477-35925272	WT	anti	OK	3.76703	3.67004	-0.0376333	-0.0912906	0.9209	0.947601	no	-	-	-	709	-	-	-	-
MD00G1162900	MD00G1162900	MD00G1162900	Chr00:36521106-36524996	WT	anti	OK	0.0513374	6.8119	7.0519	5.60317	0.0205	0.0482892	yes	abscisic aldehyde oxidase 3	AAO3	abscisic-aldehyde oxidase	1789	GO:0004031~aldehyde oxidase activity;GO:0004855~xanthine oxidase activity;GO:0005506~iron ion binding;GO:0005829~cytosol;GO:0009055~electron carrier activity;GO:0009688~abscisic acid biosynthetic process;GO:0009851~auxin biosynthetic process;GO:0010293~abscisic aldehyde oxidase activity;GO:0016614~oxidoreductase activity, acting on CH-OH group of donors;GO:0031625~ubiquitin protein ligase binding…	EC:1.2.3.14	K09842	ko00906~Carotenoid biosynthesis;
MD00G1163000	MD00G1163000	MD00G1163000	Chr00:36641493-36647721	WT	anti	OK	7.5441	21.1494	1.4872	3.48667	5e-05	0.000233664	yes	RAB GTPASE HOMOLOG B18	RAB18	Ras-related protein Rab-18	1430	GO:0003924~GTPase activity;GO:0005525~GTP binding;GO:0005622~intracellular;GO:0005794~Golgi apparatus;GO:0005886~plasma membrane;GO:0006886~intracellular protein transport;GO:0007264~small GTPase mediated signal transduction;GO:0008152~metabolic process;GO:0015031~protein transport;GO:0032482~Rab protein signal transduction;	-	K07910	-
MD00G1163300	MD00G1163300	MD00G1163300	Chr00:36689881-36692252	WT	anti	OK	2.63734	1.26253	-1.06277	-2.01232	0.0188	0.044893	yes	Protein of unknown function	-	-	1053	-	-	-	-
MD00G1163400	MD00G1163400	MD00G1163400	Chr00:36790408-36792430	WT	anti	NOTEST	0.085042	0.633958	2.89814	0	1	1	no	oligopeptide transporter	-	-	1672	GO:0007275~multicellular organismal development;GO:0015031~protein transport;GO:0015833~peptide transport;GO:0016021~integral component of membrane;GO:0055085~transmembrane transport;	-	-	-
MD00G1163700	MD00G1163700	MD00G1163700	Chr00:36868113-36868625	WT	anti	NOTEST	1.00502	1.02083	0.0225245	0	1	1	no	-	-	-	512	-	-	-	-
MD00G1163800	MD00G1163800	MD00G1163800	Chr00:36912257-36913606	WT	anti	OK	2.19737	0	#NAME?	#NAME?	5e-05	0.000233664	yes	SET domain-containing protein	SETD3	histone-lysine N-methyltransferase SETD3	861	-	EC:2.1.1.43	K19199	-
MD00G1163900	MD00G1163900	MD00G1163900	Chr00:36983224-36985014	WT	anti	OK	4.28051	1.13733	-1.91214	-3.73179	5e-05	0.000233664	yes	in phosphorus-containing anhydrides	-	-	1085	GO:0003676~nucleic acid binding;GO:0004528~phosphodiesterase I activity;GO:0008270~zinc ion binding;GO:0016788~hydrolase activity, acting on ester bonds;GO:0016818~hydrolase activity, acting on acid anhydrides, in phosphorus-containing anhydrides;GO:0036297~interstrand cross-link repair;	-	-	-
MD00G1164000	MD00G1164000	MD00G1164000	Chr00:37003369-37008375	WT	anti	OK	13.3477	15.7624	0.239891	0.72115	0.19815	0.303433	no	Protein of unknown function	-	-	2557	-	-	-	-
MD00G1164400	MD00G1164400	MD00G1164400	Chr00:37246030-37246438	WT	anti	OK	1.0503	2.47324	1.23561	2.96179	0.1688	0.267591	no	lysophosphatidyl acyltransferase 3	-	-	408	GO:0009507~chloroplast;GO:0009521~photosystem;GO:0009523~photosystem II;GO:0009535~chloroplast thylakoid membrane;GO:0009767~photosynthetic electron transport chain;GO:0009772~photosynthetic electron transport in photosystem II;GO:0016021~integral component of membrane;GO:0016168~chlorophyll binding;GO:0018298~protein-chromophore linkage;GO:0045156~electron transporter, transferring electrons wit…	-	-	-
MD00G1164700	MD00G1164700	MD00G1164700	Chr00:37470206-37474285	WT	anti	OK	0.0744321	13.3078	7.48213	9.05384	5e-05	0.000233664	yes	Leucine-rich repeat receptor-like protein kinase family protein	-	-	3825	GO:0000041~transition metal ion transport;GO:0002237~response to molecule of bacterial origin;GO:0004674~protein serine/threonine kinase activity;GO:0005524~ATP binding;GO:0005886~plasma membrane;GO:0007165~signal transduction;GO:0010103~stomatal complex morphogenesis;GO:0010359~regulation of anion channel activity;GO:0016021~integral component of membrane;GO:0016032~viral process;GO:0048443~stam…	-	-	-
MD00G1164900	MD00G1164900	MD00G1164900	Chr00:37523907-37528574	WT	anti	OK	8.23925	3.80637	-1.1141	-3.14547	5e-05	0.000233664	yes	DNA glycosylase superfamily protein	MBD4	methyl-CpG-binding domain protein 4	2861	GO:0003824~catalytic activity;GO:0006281~DNA repair;GO:0006284~base-excision repair;GO:0006306~DNA methylation;	EC:3.2.2.-	K10801	ko03410~Base excision repair;
MD00G1165000	MD00G1165000	MD00G1165000	Chr00:37575253-37586537	WT	anti	OK	9.58195	7.37574	-0.377533	-1.17244	0.09695	0.17434	no	Protein of unknown function	-	-	1652	-	-	-	-
MD00G1165100	MD00G1165100	MD00G1165100	Chr00:37601217-37603386	WT	anti	OK	51.5745	25.7941	-0.99962	-2.99523	5e-05	0.000233664	no	2-oxoglutarate (2OG) and Fe(II)-dependent oxygenase superfamily protein	-	-	1187	GO:0016706~oxidoreductase activity, acting on paired donors, with incorporation or reduction of molecular oxygen, 2-oxoglutarate as one donor, and incorporation of one atom each of oxygen into both donors;	-	-	-
MD00G1165300	MD00G1165300	MD00G1165300	Chr00:37620733-37622206	WT	anti	OK	0.979584	2.96664	1.59859	3.04795	0.0006	0.00223785	yes	catalytic LigB subunit of aromatic ring-opening dioxygenase family	DOPA	4,5-DOPA dioxygenase extradiol	1473	GO:0006725~cellular aromatic compound metabolic process;GO:0008198~ferrous iron binding;GO:0008270~zinc ion binding;GO:0016701~oxidoreductase activity, acting on single donors with incorporation of molecular oxygen;GO:0051213~dioxygenase activity;	EC:1.13.11.-	K15777	ko00965~Betalain biosynthesis;
MD00G1165400	MD00G1165400	MD00G1165400	Chr00:37678743-37693164	WT	anti	OK	14.6642	42.4175	1.53236	5.52355	5e-05	0.000233664	yes	ABC-2 type transporter family protein	-	-	2526	GO:0005524~ATP binding;GO:0005886~plasma membrane;GO:0006810~transport;GO:0016021~integral component of membrane;GO:0016887~ATPase activity;	-	-	-
MD00G1165500	MD00G1165500	MD00G1165500	Chr00:37695313-37695900	WT	anti	OK	5.29295	12.4308	1.23177	4.56316	0.00585	0.016487	yes	phosphatidate cytidylyltransferase family protein	E2.7.1.108	dolichol kinase	493	GO:0004168~dolichol kinase activity;GO:0009697~salicylic acid biosynthetic process;GO:0009863~salicylic acid mediated signaling pathway;GO:0010200~response to chitin;GO:0030176~integral component of endoplasmic reticulum membrane;GO:0030968~endoplasmic reticulum unfolded protein response;GO:0031348~negative regulation of defense response;GO:0043048~dolichyl monophosphate biosynthetic process;GO:0…	EC:2.7.1.108	K00902	ko00510~N-Glycan biosynthesis;
MD00G1165600	MD00G1165600	MD00G1165600	Chr00:37697236-37699551	WT	anti	OK	0.0307722	1.26864	5.36551	3.19969	0.13135	0.221652	no	RING/U-box superfamily protein	-	-	1596	GO:0008270~zinc ion binding;	-	-	-
MD00G1165800	MD00G1165800	MD00G1165800	Chr00:37850265-37854076	WT	anti	NOTEST	0	0.352819	inf	0	1	1	no	Domain of unknown function (DUF966)	-	-	2200	GO:0005886~plasma membrane;	-	-	-
MD00G1166100	MD00G1166100	MD00G1166100	Chr00:37976985-37979531	WT	anti	NOTEST	0.475757	0.0815714	-2.54409	0	1	1	no	Protein of unknown function	-	-	2221	-	-	-	-
MD00G1166400	MD00G1166400	MD00G1166400	Chr00:38145075-38159059	WT	anti	OK	1.34397	0.255014	-2.39785	-3.74633	5e-05	0.000233664	yes	homolog of separase	-	-	4629	GO:0000911~cytokinesis by cell plate formation;GO:0004197~cysteine-type endopeptidase activity;GO:0005634~nucleus;GO:0005737~cytoplasm;GO:0005813~centrosome;GO:0005874~microtubule;GO:0006275~regulation of DNA replication;GO:0006302~double-strand break repair;GO:0006312~mitotic recombination;GO:0006396~RNA processing;GO:0006887~exocytosis;GO:0007062~sister chromatid cohesion;GO:0007067~mitotic nuc…	-	-	-
MD00G1166500	MD00G1166500	MD00G1166500	Chr00:38161454-38163474	WT	anti	OK	2.31448	1.50513	-0.620797	-1.31126	0.05605	0.111527	no	CRINKLY4 related 3	-	-	2020	GO:0001653~peptide receptor activity;GO:0004674~protein serine/threonine kinase activity;GO:0004675~transmembrane receptor protein serine/threonine kinase activity;GO:0005524~ATP binding;GO:0005622~intracellular;GO:0005886~plasma membrane;GO:0006612~protein targeting to membrane;GO:0007178~transmembrane receptor protein serine/threonine kinase signaling pathway;GO:0009506~plasmodesma;GO:0009723~r…	-	-	-
MD00G1166600	MD00G1166600	MD00G1166600	Chr00:38163678-38164165	WT	anti	OK	1.49701	1.0054	-0.574313	-1.16666	0.47515	0.592028	no	CRINKLY4 related 3	-	-	487	GO:0001653~peptide receptor activity;GO:0004674~protein serine/threonine kinase activity;GO:0004675~transmembrane receptor protein serine/threonine kinase activity;GO:0005524~ATP binding;GO:0005622~intracellular;GO:0005886~plasma membrane;GO:0006612~protein targeting to membrane;GO:0007178~transmembrane receptor protein serine/threonine kinase signaling pathway;GO:0009506~plasmodesma;GO:0009723~r…	-	-	-
MD00G1166700	MD00G1166700	MD00G1166700	Chr00:38166114-38170204	WT	anti	OK	3.75647	2.69095	-0.481259	-1.21603	0.07375	0.139581	no	sequence-specific DNA binding transcription factors	NFXL1, OZFP	NF-X1-type zinc finger protein NFXL1	2245	GO:0003700~transcription factor activity, sequence-specific DNA binding;GO:0005634~nucleus;GO:0008270~zinc ion binding;GO:0009651~response to salt stress;GO:0010310~regulation of hydrogen peroxide metabolic process;GO:0016021~integral component of membrane;GO:0016567~protein ubiquitination;GO:0016874~ligase activity;GO:0048511~rhythmic process;	-	K15683	-
MD00G1167100	MD00G1167100	MD00G1167100	Chr00:38312533-38314690	WT	anti	NOTEST	0.536612	0.0516363	-3.37742	0	1	1	no	-	-	-	1575	-	-	-	-
MD00G1167500	MD00G1167500	MD00G1167500	Chr00:38484012-38487863	WT	anti	OK	0.0144423	10.6462	9.52582	2.9989	0.1659	0.263961	no	ACC synthase 1	-	-	1750	GO:0003824~catalytic activity;GO:0009058~biosynthetic process;GO:0009693~ethylene biosynthetic process;GO:0009835~fruit ripening;GO:0016847~1-aminocyclopropane-1-carboxylate synthase activity;GO:0030170~pyridoxal phosphate binding;	-	-	-
MD00G1167700	MD00G1167700	MD00G1167700	Chr00:38533402-38536536	WT	anti	OK	4.48358	4.06005	-0.143154	-0.353591	0.60645	0.708426	no	inhibitor/interactor with cyclin-dependent kinase	-	-	1384	GO:0000278~mitotic cell cycle;GO:0000956~nuclear-transcribed mRNA catabolic process;GO:0004861~cyclin-dependent protein serine/threonine kinase inhibitor activity;GO:0005634~nucleus;GO:0005654~nucleoplasm;GO:0005737~cytoplasm;GO:0007050~cell cycle arrest;GO:0010440~stomatal lineage progression;GO:0042023~DNA endoreduplication;GO:0045736~negative regulation of cyclin-dependent protein serine/threo…	-	-	-
MD00G1168000	MD00G1168000	MD00G1168000	Chr00:38636961-38679677	WT	anti	OK	3.72783	9.42108	1.33756	2.95999	5e-05	0.000233664	yes	NB-ARC domain-containing disease resistance protein	-	-	3750	GO:0005524~ATP binding;GO:0006952~defense response;GO:0043531~ADP binding;	-	-	-
MD00G1168100	MD00G1168100	MD00G1168100	Chr00:38636961-38679677	WT	anti	NOTEST	0.445052	0.234025	-0.927312	0	1	1	no	-	-	-	1554	-	-	-	-
MD00G1168300	MD00G1168300	MD00G1168300	Chr00:38636961-38679677	WT	anti	OK	0.367253	3.2783	3.1581	3.35262	5e-05	0.000233664	yes	NB-ARC domain-containing disease resistance protein	-	-	6478	GO:0043531~ADP binding;	-	-	-
MD00G1168400	MD00G1168400	MD00G1168400	Chr00:38636961-38679677	WT	anti	OK	2.29693	5.94955	1.37307	2.26291	0.0001	0.000444345	yes	Protein of unknown function	-	-	3923	GO:0043531~ADP binding;	-	-	-
MD00G1168800	MD00G1168800	MD00G1168800	Chr00:38865521-38868742	WT	anti	OK	5.77147	3.71385	-0.636022	-1.71528	0.0117	0.0299311	no	ACT domain repeat 8	-	-	2136	GO:0008152~metabolic process;GO:0009737~response to abscisic acid;GO:0016597~amino acid binding;	-	-	-
MD00G1169400	MD00G1169400	MD00G1169400	Chr00:38968151-38971591	WT	anti	OK	0.514267	1.34934	1.39166	2.14763	0.007	0.0192601	yes	2-oxoglutarate (2OG) and Fe(II)-dependent oxygenase superfamily protein	-	-	1562	GO:0005506~iron ion binding;GO:0016706~oxidoreductase activity, acting on paired donors, with incorporation or reduction of molecular oxygen, 2-oxoglutarate as one donor, and incorporation of one atom each of oxygen into both donors;	-	-	-
MD00G1169500	MD00G1169500	MD00G1169500	Chr00:38974016-38978324	WT	anti	OK	29.5711	13.6531	-1.11496	-3.23371	5e-05	0.000233664	yes	2-oxoglutarate (2OG) and Fe(II)-dependent oxygenase superfamily protein	-	-	1579	GO:0005506~iron ion binding;GO:0016706~oxidoreductase activity, acting on paired donors, with incorporation or reduction of molecular oxygen, 2-oxoglutarate as one donor, and incorporation of one atom each of oxygen into both donors;	-	-	-
MD00G1169600	MD00G1169600	MD00G1169600	Chr00:38980632-38983543	WT	anti	OK	23.5587	24.8093	0.0746166	0.268889	0.7127	0.79572	no	myb-like transcription factor family protein	-	-	1472	GO:0003677~DNA binding;GO:0003682~chromatin binding;GO:0005634~nucleus;GO:0005829~cytosol;GO:0006351~transcription, DNA-templated;GO:0006355~regulation of transcription, DNA-templated;GO:0008270~zinc ion binding;	-	-	-
MD00G1170700	MD00G1170700	MD00G1170700	Chr00:39257805-39260713	WT	anti	OK	4.02581	3.35152	-0.264463	-0.720246	0.2752	0.389089	no	Leucine-rich repeat receptor-like protein kinase family protein	-	-	2815	GO:0004672~protein kinase activity;GO:0004674~protein serine/threonine kinase activity;GO:0005524~ATP binding;GO:0005886~plasma membrane;GO:0009506~plasmodesma;GO:0016020~membrane;GO:0016021~integral component of membrane;	-	-	-
MD00G1170800	MD00G1170800	MD00G1170800	Chr00:39303961-39316232	WT	anti	OK	4.92199	4.21544	-0.223558	-0.524585	0.4287	0.548282	no	Eukaryotic rpb5 RNA polymerase subunit family protein	RPB5, POLR2E	DNA-directed RNA polymerases I, II, and III subunit RPABC1	2960	GO:0000419~DNA-directed RNA polymerase V complex;GO:0003677~DNA binding;GO:0003899~DNA-directed RNA polymerase activity;GO:0005634~nucleus;GO:0006351~transcription, DNA-templated;	-	K03013	ko00230~Purine metabolism;ko00240~Pyrimidine metabolism;ko03020~RNA polymerase;
MD00G1170900	MD00G1170900	MD00G1170900	Chr00:39303961-39316232	WT	anti	OK	2.86971	1.90772	-0.589055	-1.05135	0.08235	0.152774	no	-	-	-	4319	GO:0005739~mitochondrion;	-	-	-
MD00G1171100	MD00G1171100	MD00G1171100	Chr00:39329661-39331950	WT	anti	OK	194.991	71.3245	-1.45094	-6.0937	5e-05	0.000233664	yes	RNA binding Plectin/S10 domain-containing protein	RP-S10e, RPS10	small subunit ribosomal protein S10e	1172	GO:0005840~ribosome;	-	K02947	ko03010~Ribosome;
MD00G1171200	MD00G1171200	MD00G1171200	Chr00:39360919-39368838	WT	anti	OK	9.16118	8.88894	-0.0435213	-0.13526	0.8115	0.870315	no	RGPR-related	-	-	5259	GO:0000139~Golgi membrane;GO:0005783~endoplasmic reticulum;GO:0015031~protein transport;GO:0048208~COPII vesicle coating;	-	-	-
MD00G1171700	MD00G1171700	MD00G1171700	Chr00:39476215-39477342	WT	anti	OK	6.75741	8.89448	0.396439	1.14472	0.1365	0.228688	no	Protein of unknown function	-	-	1127	-	-	-	-
MD00G1171800	MD00G1171800	MD00G1171800	Chr00:39479975-39485330	WT	anti	OK	40.4125	81.3127	1.00868	2.60577	5e-05	0.000233664	yes	trehalose phosphate synthase	TPS	trehalose 6-phosphate synthase/phosphatase	3831	GO:0003824~catalytic activity;GO:0005992~trehalose biosynthetic process;GO:0016757~transferase activity, transferring glycosyl groups;	EC:2.4.1.15 3.1.3.12	K16055	ko00500~Starch and sucrose metabolism;
MD00G1171900	MD00G1171900	MD00G1171900	Chr00:39525134-39530417	WT	anti	OK	32.1417	9.41096	-1.77203	-5.44392	5e-05	0.000233664	yes	galacturonosyltransferase 14	GAUT	alpha-1,4-galacturonosyltransferase	2921	GO:0000139~Golgi membrane;GO:0005794~Golgi apparatus;GO:0009555~pollen development;GO:0009860~pollen tube growth;GO:0016021~integral component of membrane;GO:0045489~pectin biosynthetic process;GO:0047262~polygalacturonate 4-alpha-galacturonosyltransferase activity;GO:0052325~cell wall pectin biosynthetic process;GO:0071555~cell wall organization;GO:0090406~pollen tube;	EC:2.4.1.43	K13648	ko00500~Starch and sucrose metabolism;ko00520~Amino sugar and nucleotide sugar metabolism;
MD00G1172000	MD00G1172000	MD00G1172000	Chr00:39532633-39536675	WT	anti	OK	15.034	7.04594	-1.09336	-3.10446	5e-05	0.000233664	yes	-	-	-	2148	GO:0005886~plasma membrane;	-	-	-
MD00G1172100	MD00G1172100	MD00G1172100	Chr00:39545785-39548740	WT	anti	OK	50.7404	8.04395	-2.65716	-9.00621	5e-05	0.000233664	yes	casein lytic proteinase B3	clpB	ATP-dependent Clp protease ATP-binding subunit ClpB	1690	GO:0005524~ATP binding;GO:0009408~response to heat;GO:0009507~chloroplast;GO:0009532~plastid stroma;GO:0009570~chloroplast stroma;GO:0009658~chloroplast organization;GO:0016485~protein processing;	-	K03695	-
MD00G1172400	MD00G1172400	MD00G1172400	Chr00:39568398-39568965	WT	anti	NOTEST	0.954328	0.795166	-0.263228	0	1	1	no	CAX-interacting protein 2	-	-	567	-	-	-	-
MD00G1172900	MD00G1172900	MD00G1172900	Chr00:39951165-39953282	WT	anti	OK	29.1188	14.1713	-1.03898	-3.725	5e-05	0.000233664	yes	NB-ARC domain-containing disease resistance protein	-	-	2024	GO:0043531~ADP binding;	-	-	-
MD00G1173300	MD00G1173300	MD00G1173300	Chr00:40004901-40008869	WT	anti	OK	27.2451	52.1474	0.936597	3.68091	5e-05	0.000233664	no	NAD(P)-binding Rossmann-fold superfamily protein	-	-	1593	GO:0005886~plasma membrane;GO:0009507~chloroplast;GO:0009706~chloroplast inner membrane;GO:0009941~chloroplast envelope;GO:0015031~protein transport;GO:0016491~oxidoreductase activity;	-	-	-
MD00G1173600	MD00G1173600	MD00G1173600	Chr00:40241221-40246263	WT	anti	OK	4.70888	2.46703	-0.932606	-1.91786	0.00175	0.0057689	no	ascorbate peroxidase 3	E1.11.1.11	L-ascorbate peroxidase	1859	GO:0006979~response to oxidative stress;GO:0016021~integral component of membrane;GO:0016688~L-ascorbate peroxidase activity;GO:0020037~heme binding;GO:0042744~hydrogen peroxide catabolic process;GO:0046872~metal ion binding;	EC:1.11.1.11	K00434	ko00053~Ascorbate and aldarate metabolism;ko00480~Glutathione metabolism;
MD00G1173700	MD00G1173700	MD00G1173700	Chr00:40272434-40278416	WT	anti	OK	24.4404	23.5241	-0.0551243	-0.188027	0.7601	0.832296	no	HECT-domain (ubiquitin-transferase)	TRIP12	E3 ubiquitin-protein ligase TRIP12	3980	GO:0004842~ubiquitin-protein transferase activity;GO:0005737~cytoplasm;GO:0005886~plasma membrane;GO:0010091~trichome branching;GO:0010228~vegetative to reproductive phase transition of meristem;GO:0016874~ligase activity;GO:0016926~protein desumoylation;GO:0042023~DNA endoreduplication;GO:0042787~protein ubiquitination involved in ubiquitin-dependent protein catabolic process;GO:0050665~hydrogen…	EC:6.3.2.19	K10590	ko04120~Ubiquitin mediated proteolysis;
MD00G1174300	MD00G1174300	MD00G1174300	Chr00:40415139-40421707	WT	anti	OK	10.7336	9.8033	-0.130789	-0.346578	0.55655	0.665049	no	DEAD/DEAH box RNA helicase family protein	-	-	3036	GO:0000398~mRNA splicing, via spliceosome;GO:0003676~nucleic acid binding;GO:0003690~double-stranded DNA binding;GO:0003697~single-stranded DNA binding;GO:0003725~double-stranded RNA binding;GO:0004004~ATP-dependent RNA helicase activity;GO:0004386~helicase activity;GO:0005524~ATP binding;GO:0005634~nucleus;GO:0005681~spliceosomal complex;GO:0005730~nucleolus;GO:0006406~mRNA export from nucleus;G…	-	-	-
MD00G1174500	MD00G1174500	MD00G1174500	Chr00:40546920-40566736	WT	anti	OK	6.04076	2.9494	-1.03431	-1.95534	0.0446	0.0924931	no	ALG8 glycosyltransferase family	ALG8	alpha-1,3-glucosyltransferase	848	GO:0005789~endoplasmic reticulum membrane;GO:0006486~protein glycosylation;GO:0016021~integral component of membrane;GO:0016758~transferase activity, transferring hexosyl groups;	EC:2.4.1.265	K03849	ko00510~N-Glycan biosynthesis;
MD00G1174600	MD00G1174600	MD00G1174600	Chr00:40546920-40566736	WT	anti	OK	0.675563	1.7103	1.34009	1.90347	0.0046	0.0134024	yes	NB-ARC domain-containing disease resistance protein	-	-	3423	GO:0005524~ATP binding;GO:0006952~defense response;GO:0043531~ADP binding;	-	-	-
MD00G1174800	MD00G1174800	MD00G1174800	Chr00:40597641-40600523	WT	anti	OK	0.998347	0.0153941	-6.01909	-3.26743	0.248	0.359636	no	polypeptide 4	-	-	2882	GO:0004497~monooxygenase activity;GO:0005506~iron ion binding;GO:0016705~oxidoreductase activity, acting on paired donors, with incorporation or reduction of molecular oxygen;GO:0020037~heme binding;	-	-	-
MD00G1174900	MD00G1174900	MD00G1174900	Chr00:40604011-40604783	WT	anti	OK	6.11285	0	#NAME?	#NAME?	5e-05	0.000233664	yes	-	-	-	506	-	-	-	-
MD00G1175000	MD00G1175000	MD00G1175000	Chr00:40605545-40607303	WT	anti	OK	3.25791	0	#NAME?	#NAME?	5e-05	0.000233664	yes	polypeptide 4	-	-	1165	GO:0004497~monooxygenase activity;GO:0005506~iron ion binding;GO:0016705~oxidoreductase activity, acting on paired donors, with incorporation or reduction of molecular oxygen;GO:0020037~heme binding;	-	-	-
MD00G1175300	MD00G1175300	MD00G1175300	Chr00:40663294-40668422	WT	anti	OK	0.206307	2.59138	3.65086	4.86843	5e-05	0.000233664	yes	-	-	-	3099	-	-	-	-
MD00G1175400	MD00G1175400	MD00G1175400	Chr00:40668754-40670474	WT	anti	OK	4.30938	11.3124	1.39236	2.72043	5e-05	0.000233664	yes	-	-	-	926	-	-	-	-
MD00G1175500	MD00G1175500	MD00G1175500	Chr00:40671221-40674275	WT	anti	OK	4.03721	10.6418	1.39832	3.19049	5e-05	0.000233664	yes	-	-	-	1474	-	-	-	-
MD00G1176100	MD00G1176100	MD00G1176100	Chr00:40732748-40733376	WT	anti	OK	5.60838	1.41957	-1.98213	-6.29861	0.0645	0.12511	no	ATP binding microtubule motor family protein	CENPE	centromeric protein E	348	GO:0000919~cell plate assembly;GO:0003777~microtubule motor activity;GO:0005524~ATP binding;GO:0005634~nucleus;GO:0005871~kinesin complex;GO:0005874~microtubule;GO:0007018~microtubule-based movement;GO:0009524~phragmoplast;	-	K11498	-
MD00G1176300	MD00G1176300	MD00G1176300	Chr00:40806540-40810584	WT	anti	OK	63.4079	45.6103	-0.475303	-1.93407	0.0096	0.0252351	no	general regulatory factor 9	-	-	1297	-	-	-	-
MD00G1176400	MD00G1176400	MD00G1176400	Chr00:40817354-40818116	WT	anti	OK	2.68132	1.51854	-0.820254	-1.61947	0.08875	0.162316	no	riboflavin kinase/FMN hydrolase	-	-	762	-	-	-	-
MD00G1176700	MD00G1176700	MD00G1176700	Chr00:41075868-41076456	WT	anti	OK	1.74812	3.57174	1.03082	2.33116	0.05785	0.114452	no	chloroplast heat shock protein 70-2	-	-	588	GO:0005524~ATP binding;GO:0006457~protein folding;GO:0009570~chloroplast stroma;	-	-	-
MD00G1177300	MD00G1177300	MD00G1177300	Chr00:41221901-41232596	WT	anti	OK	22.7384	28.5283	0.327262	1.02946	0.0736	0.13935	no	DCD (Development and Cell Death) domain protein	-	-	2110	-	-	-	-
MD00G1177400	MD00G1177400	MD00G1177400	Chr00:41233370-41237107	WT	anti	OK	44.3154	46.9196	0.0823816	0.323138	0.64825	0.743214	no	Protein of unknown function	OTUB1	ubiquitin thioesterase protein OTUB1	1574	GO:0006520~cellular amino acid metabolic process;GO:0008234~cysteine-type peptidase activity;GO:0016579~protein deubiquitination;	EC:3.4.19.12	K09602	-
MD00G1178200	MD00G1178200	MD00G1178200	Chr00:41603456-41605633	WT	anti	OK	0.221681	2.96847	3.74316	4.29125	5e-05	0.000233664	yes	SGNH hydrolase-type esterase superfamily protein	-	-	1875	GO:0016788~hydrolase activity, acting on ester bonds;	-	-	-
MD00G1178300	MD00G1178300	MD00G1178300	Chr00:41605781-41607578	WT	anti	OK	4.97535	7.00667	0.493932	1.40832	0.04345	0.0904939	no	Pyridine nucleotide-disulphide oxidoreductase family protein	chlP, bchP	geranylgeranyl reductase	1797	GO:0009507~chloroplast;GO:0010189~vitamin E biosynthetic process;GO:0015979~photosynthesis;GO:0015995~chlorophyll biosynthetic process;GO:0016628~oxidoreductase activity, acting on the CH-CH group of donors, NAD or NADP as acceptor;GO:0033385~geranylgeranyl diphosphate metabolic process;GO:0033521~phytyl diphosphate biosynthetic process;GO:0045550~geranylgeranyl reductase activity;	EC:1.3.1.83	K10960	ko00860~Porphyrin and chlorophyll metabolism;ko00900~Terpenoid backbone biosynthesis;
MD00G1178400	MD00G1178400	MD00G1178400	Chr00:41819103-41820423	WT	anti	OK	43.1348	23.4087	-0.88181	-3.7569	0.0002	0.000835417	no	BUB1-related (BUB1: budding uninhibited by benzymidazol 1)	-	-	770	GO:0000777~condensed chromosome kinetochore;GO:0005634~nucleus;GO:0005737~cytoplasm;GO:0005815~microtubule organizing center;GO:0005828~kinetochore microtubule;GO:0005876~spindle microtubule;GO:0007049~cell cycle;	-	-	-
MD00G1179000	MD00G1179000	MD00G1179000	Chr00:42084038-42092822	WT	anti	OK	22.4103	54.2203	1.27467	2.91191	5e-05	0.000233664	yes	hydroxyproline-rich glycoprotein family protein	VTA1, LIP5	vacuolar protein sorting-associated protein VTA1	2087	GO:0005634~nucleus;GO:0005737~cytoplasm;GO:0005771~multivesicular body;GO:0009814~defense response, incompatible interaction;GO:0010008~endosome membrane;GO:0015031~protein transport;GO:0016192~vesicle-mediated transport;GO:0042803~protein homodimerization activity;GO:1900426~positive regulation of defense response to bacterium;	-	K12199	ko04144~Endocytosis;
MD00G1179200	MD00G1179200	MD00G1179200	Chr00:42084038-42092822	WT	anti	OK	15.2975	27.9236	0.868183	1.82261	0.0041	0.0121272	no	Prolyl oligopeptidase family protein	-	-	3776	GO:0008236~serine-type peptidase activity;GO:0009507~chloroplast;GO:0009570~chloroplast stroma;	-	-	-
MD00G1179300	MD00G1179300	MD00G1179300	Chr00:42093148-42094925	WT	anti	OK	346.989	575.181	0.729127	4.83431	5e-05	0.000233664	no	Cytochrome c oxidase subunit Vc family protein	-	-	556	GO:0005739~mitochondrion;GO:0005746~mitochondrial respiratory chain;GO:0016021~integral component of membrane;	-	-	-
MD00G1179500	MD00G1179500	MD00G1179500	Chr00:42103590-42107265	WT	anti	OK	12.8883	51.7871	2.00653	7.00765	5e-05	0.000233664	yes	SET domain-containing protein	-	-	2113	GO:0003682~chromatin binding;GO:0003700~transcription factor activity, sequence-specific DNA binding;GO:0003727~single-stranded RNA binding;GO:0005634~nucleus;GO:0005677~chromatin silencing complex;GO:0006349~regulation of gene expression by genetic imprinting;GO:0006351~transcription, DNA-templated;GO:0008168~methyltransferase activity;GO:0009506~plasmodesma;GO:0018024~histone-lysine N-methyltra…	-	-	-
MD00G1179700	MD00G1179700	MD00G1179700	Chr00:42182448-42182842	WT	anti	OK	63.8611	45.0488	-0.50345	-9.82777	0.2903	0.405615	no	-	-	-	264	-	-	-	-
MD00G1179800	MD00G1179800	MD00G1179800	Chr00:42189487-42194941	WT	anti	OK	1.2467	3.75982	1.59255	2.61249	5e-05	0.000233664	yes	embryo defective 2423	-	-	1608	-	-	-	-
MD00G1180100	MD00G1180100	MD00G1180100	Chr00:42502424-42504585	WT	anti	OK	32.6864	9.61277	-1.76567	-6.11055	5e-05	0.000233664	yes	xyloglucan endotransglucosylase/hydrolase 8	E2.4.1.207	xyloglucan:xyloglucosyl transferase	1228	GO:0004553~hydrolase activity, hydrolyzing O-glycosyl compounds;GO:0005618~cell wall;GO:0006073~cellular glucan metabolic process;GO:0016762~xyloglucan:xyloglucosyl transferase activity;GO:0048046~apoplast;GO:0071555~cell wall organization;	EC:2.4.1.207	K08235	-
MD00G1180200	MD00G1180200	MD00G1180200	Chr00:42505134-42507140	WT	anti	OK	1.16599	2.27595	0.964911	1.94262	0.0067	0.0185417	no	Tetratricopeptide repeat (TPR)-like superfamily protein	-	-	2006	-	-	-	-
MD00G1180300	MD00G1180300	MD00G1180300	Chr00:42507458-42508791	WT	anti	OK	16.4289	12.1797	-0.43176	-1.53477	0.04825	0.0987295	no	Oligosaccharyltransferase complex/magnesium transporter family protein	OST3, OST6	oligosaccharyltransferase complex subunit gamma	1333	GO:0005783~endoplasmic reticulum;GO:0005886~plasma membrane;GO:0006487~protein N-linked glycosylation;GO:0008250~oligosaccharyltransferase complex;GO:0009507~chloroplast;GO:0016021~integral component of membrane;	-	K12669	ko00510~N-Glycan biosynthesis;ko04141~Protein processing in endoplasmic reticulum;
MD00G1181300	MD00G1181300	MD00G1181300	Chr00:42658132-42666317	WT	anti	OK	15.1858	9.43356	-0.686852	-2.20423	0.0004	0.00155377	no	Chaperone DnaJ-domain superfamily protein	-	-	3709	GO:0005829~cytosol;GO:0005886~plasma membrane;	-	-	-
MD00G1181400	MD00G1181400	MD00G1181400	Chr00:42685000-42689101	WT	anti	OK	1.00916	2.02372	1.00385	1.6164	0.05255	0.105852	no	homocysteine S-methyltransferase 3	mmuM	homocysteine S-methyltransferase	1100	GO:0005829~cytosol;GO:0005886~plasma membrane;GO:0008898~S-adenosylmethionine-homocysteine S-methyltransferase activity;GO:0009086~methionine biosynthetic process;GO:0033528~S-methylmethionine cycle;GO:0046872~metal ion binding;	EC:2.1.1.10	K00547	ko00270~Cysteine and methionine metabolism;
MD00G1181800	MD00G1181800	MD00G1181800	Chr00:42822581-42833939	WT	anti	OK	0	9.47855	inf	#NAME?	5e-05	0.000233664	yes	Mitochondrial substrate carrier family protein	SLC25A17, PMP34	solute carrier family 25 (peroxisomal adenine nucleotide transporter), member 17	1510	GO:0005774~vacuolar membrane;GO:0005777~peroxisome;GO:0006810~transport;GO:0009514~glyoxysome;GO:0015297~antiporter activity;GO:0016021~integral component of membrane;GO:0043132~NAD transport;GO:0044375~regulation of peroxisome size;GO:0046861~glyoxysomal membrane;	-	K13354	ko04146~Peroxisome;
MD00G1182100	MD00G1182100	MD00G1182100	Chr00:42913603-42914979	WT	anti	OK	3.30585	4.55782	0.463321	0.626172	0.3023	0.418911	no	Sterile alpha motif (SAM) domain-containing protein	-	-	944	-	-	-	-
MD00G1182200	MD00G1182200	MD00G1182200	Chr00:42915606-42921148	WT	anti	OK	3.13527	3.46949	0.146137	0.34554	0.56615	0.673411	no	Major facilitator superfamily protein	-	-	2513	-	-	-	-
MD00G1182800	MD00G1182800	MD00G1182800	Chr00:43268581-43269616	WT	anti	OK	1.3861	1.2458	-0.153959	-0.282329	0.78935	0.85412	no	-	-	-	662	GO:0003924~GTPase activity;GO:0005525~GTP binding;GO:0005783~endoplasmic reticulum;GO:0005789~endoplasmic reticulum membrane;GO:0016021~integral component of membrane;	-	-	-
MD00G1183000	MD00G1183000	MD00G1183000	Chr00:43288023-43289449	WT	anti	OK	1.07886	0.759903	-0.505617	-0.80031	0.37825	0.498081	no	Leucine-rich repeat transmembrane protein kinase	-	-	849	GO:0004672~protein kinase activity;GO:0004674~protein serine/threonine kinase activity;GO:0005524~ATP binding;GO:0005886~plasma membrane;GO:0016021~integral component of membrane;	-	-	-
MD00G1183400	MD00G1183400	MD00G1183400	Chr00:43329641-43335576	WT	anti	OK	37.7783	28.6722	-0.397904	-1.49683	0.02905	0.0647065	no	ARF-GAP domain 9	ARFGAP2_3	ADP-ribosylation factor GTPase-activating protein 2/3	1695	GO:0005096~GTPase activator activity;GO:0009737~response to abscisic acid;GO:0046872~metal ion binding;	-	K12493	ko04144~Endocytosis;
MD00G1183900	MD00G1183900	MD00G1183900	Chr00:43408753-43411654	WT	anti	OK	4.89187	4.67232	-0.0662487	-0.058512	0.91435	0.943224	no	-	-	-	1234	-	-	-	-
MD00G1184200	MD00G1184200	MD00G1184200	Chr00:43428106-43433130	WT	anti	OK	14.0767	21.5086	0.611598	1.81087	0.00235	0.00747572	no	gamma-glutamyl hydrolase 2	GGH	gamma-glutamyl hydrolase	1380	GO:0005615~extracellular space;GO:0005618~cell wall;GO:0005773~vacuole;GO:0006508~proteolysis;GO:0006541~glutamine metabolic process;GO:0008242~omega peptidase activity;GO:0034722~gamma-glutamyl-peptidase activity;GO:0046900~tetrahydrofolylpolyglutamate metabolic process;	EC:3.4.19.9	K01307	ko00790~Folate biosynthesis;
MD00G1184300	MD00G1184300	MD00G1184300	Chr00:43453843-43463428	WT	anti	OK	16.123	16.364	0.0214106	0.0677838	0.90905	0.939564	no	ENTH/VHS family protein	EPN	epsin	3400	GO:0005543~phospholipid binding;GO:0005774~vacuolar membrane;GO:0005794~Golgi apparatus;GO:0005886~plasma membrane;GO:0015031~protein transport;GO:0030136~clathrin-coated vesicle;GO:0030276~clathrin binding;	-	K12471	ko04144~Endocytosis;
MD00G1184900	MD00G1184900	MD00G1184900	Chr00:43889212-43893295	WT	anti	OK	8.71919	11.6235	0.414776	1.33952	0.1152	0.200163	no	pleiotropic regulatory locus 1	PLRG1, PRL1, PRP46	pleiotropic regulator 1	932	GO:0005634~nucleus;GO:0006508~proteolysis;GO:0009749~response to glucose;GO:0009755~hormone-mediated signaling pathway;GO:0009870~defense response signaling pathway, resistance gene-dependent;GO:0010154~fruit development;GO:0010182~sugar mediated signaling pathway;GO:0010204~defense response signaling pathway, resistance gene-independent;GO:0016567~protein ubiquitination;GO:0042742~defense respon…	-	K12862	ko03040~Spliceosome;
MD00G1185200	MD00G1185200	MD00G1185200	Chr00:44065865-44070162	WT	anti	OK	36.6416	22.6588	-0.693409	-2.43524	0.00015	0.000642755	no	transmembrane	-	-	2187	-	-	-	-
MD00G1185400	MD00G1185400	MD00G1185400	Chr00:44109938-44114779	WT	anti	OK	9.17233	37.3903	2.0273	6.54395	5e-05	0.000233664	yes	Protein of unknown function (DUF630 and DUF632)	-	-	2829	-	-	-	-
MD00G1185600	MD00G1185600	MD00G1185600	Chr00:44143727-44148910	WT	anti	OK	12.7471	16.0223	0.329915	0.958727	0.0954	0.172002	no	Calcium-dependent lipid-binding (CaLB domain) family protein	-	-	2212	GO:0005773~vacuole;GO:0005886~plasma membrane;GO:0016021~integral component of membrane;	-	-	-
MD00G1185700	MD00G1185700	MD00G1185700	Chr00:44154301-44156953	WT	anti	OK	8.80258	10.9585	0.316055	1.02562	0.23955	0.351236	no	Ribosomal protein L18ae family	-	-	927	-	-	-	-
MD00G1185800	MD00G1185800	MD00G1185800	Chr00:44163380-44164433	WT	anti	OK	15.5264	15.0117	-0.0486336	-0.191492	0.85625	0.902961	no	-	-	-	704	-	-	-	-
MD00G1186600	MD00G1186600	MD00G1186600	Chr00:44315520-44316745	WT	anti	OK	2.67271	4.1378	0.630561	1.57497	0.16785	0.266396	no	-	-	-	607	GO:0005886~plasma membrane;GO:0031347~regulation of defense response;	-	-	-
MD00G1186900	MD00G1186900,MD00G1187100	MD00G1186900,MD00G1187100	Chr00:44332990-44346073	WT	anti	OK	0.0870607	1.8417	4.40287	1.42869	0.45485	0.573147	no	zinc-binding dehydrogenase family protein	EO	2-methylene-furan-3-one reductase	862	GO:0008270~zinc ion binding;GO:0016491~oxidoreductase activity;	EC:1.3.1.105	K18980	-
MD00G1187000	MD00G1187000	MD00G1187000	Chr00:44332990-44346073	WT	anti	OK	5.4823	2.97709	-0.88088	-1.10201	0.066	0.127415	no	-	EO	2-methylene-furan-3-one reductase	878	GO:0008270~zinc ion binding;GO:0016491~oxidoreductase activity;	EC:1.3.1.105	K18980	-
MD00G1187100	MD00G1187100	MD00G1187100	Chr00:44332990-44346073	WT	anti	OK	2.68797	3.01085	0.163655	0.156388	0.83235	0.885622	no	zinc-binding dehydrogenase family protein	EO	2-methylene-furan-3-one reductase	869	GO:0008270~zinc ion binding;GO:0016491~oxidoreductase activity;	EC:1.3.1.105	K18980	-
MD00G1187500	MD00G1187500	MD00G1187500	Chr00:44446923-44455173	WT	anti	OK	1.06904	2.93081	1.45498	2.88962	5e-05	0.000233664	yes	Calcineurin-like metallo-phosphoesterase superfamily protein	-	-	2503	-	-	-	-
MD00G1188300	MD00G1188300,MD00G1188400	MD00G1188300,MD00G1188400	Chr00:44641762-44644064	WT	anti	OK	1.85079	4.03926	1.12596	1.09864	0.08835	0.16176	no	Calcineurin-like metallo-phosphoesterase superfamily protein	-	-	765	GO:0016787~hydrolase activity;	-	-	-
MD00G1188400	MD00G1188400	MD00G1188400	Chr00:44641762-44644064	WT	anti	OK	1.06992	2.75985	1.36709	1.26247	0.0516	0.104278	no	Calcineurin-like metallo-phosphoesterase superfamily protein	-	-	974	GO:0016787~hydrolase activity;	-	-	-
MD00G1188600	MD00G1188600	MD00G1188600	Chr00:44764294-44767177	WT	anti	OK	8.93884	6.07881	-0.556299	-1.61127	0.0459	0.094748	no	N-terminal	-	-	1021	-	-	-	-
MD00G1188700	MD00G1188700	MD00G1188700	Chr00:44767374-44770365	WT	anti	OK	0.0535818	4.01745	6.22839	5.81399	0.00065	0.00240311	yes	Plant calmodulin-binding protein-related	-	-	2883	-	-	-	-
MD00G1188900	MD00G1188900	MD00G1188900	Chr00:44791630-44793143	WT	anti	OK	0.192379	2.1908	3.50943	2.81663	0.01185	0.0302586	yes	2-oxoglutarate (2OG) and Fe(II)-dependent oxygenase superfamily protein	F6H1	feruloyl-CoA ortho-hydroxylase	764	GO:0005737~cytoplasm;GO:0016706~oxidoreductase activity, acting on paired donors, with incorporation or reduction of molecular oxygen, 2-oxoglutarate as one donor, and incorporation of one atom each of oxygen into both donors;GO:0031418~L-ascorbic acid binding;GO:0033759~flavone synthase activity;GO:0046872~metal ion binding;	EC:1.14.11.-	K06892	-
MD00G1189100	MD00G1189100	MD00G1189100	Chr00:44892577-44895424	WT	anti	OK	2.08078	2.2664	0.123275	0.296548	0.66135	0.75436	no	disease resistance family protein / LRR family protein	-	-	2783	GO:0000166~nucleotide binding;GO:0004672~protein kinase activity;GO:0005886~plasma membrane;GO:0006281~DNA repair;GO:0009506~plasmodesma;GO:0009507~chloroplast;GO:0009755~hormone-mediated signaling pathway;GO:0046777~protein autophosphorylation;	-	-	-
MD00G1189300	MD00G1189300	MD00G1189300	Chr00:45128806-45130851	WT	anti	OK	1.63628	2.00721	0.294776	0.630134	0.36095	0.48063	no	Pentatricopeptide repeat (PPR-like) superfamily protein	-	-	2045	-	-	-	-
MD00G1189400	MD00G1189400	MD00G1189400	Chr00:45200578-45202602	WT	anti	OK	6.38091	7.11181	0.156453	0.478325	0.55005	0.659368	no	-	MTX	metaxin	1401	GO:0005739~mitochondrion;GO:0005741~mitochondrial outer membrane;GO:0005743~mitochondrial inner membrane;GO:0006626~protein targeting to mitochondrion;GO:0009536~plastid;GO:0016021~integral component of membrane;	-	K17776	-
MD00G1189600	MD00G1189600	MD00G1189600	Chr00:45547803-45550273	WT	anti	OK	46.9711	17.283	-1.44242	-4.43322	5e-05	0.000233664	yes	subunit Gar1/Naf1 protein	GAR1, NOLA1	H/ACA ribonucleoprotein complex subunit 1	1942	GO:0001522~pseudouridine synthesis;GO:0003723~RNA binding;GO:0005730~nucleolus;GO:0006364~rRNA processing;GO:0009535~chloroplast thylakoid membrane;GO:0031429~box H/ACA snoRNP complex;GO:0042254~ribosome biogenesis;	-	K11128	ko03008~Ribosome biogenesis in eukaryotes;
MD00G1189900	MD00G1189900	MD00G1189900	Chr00:45610847-45612470	WT	anti	OK	13.4533	24.5271	0.866421	3.33321	0.00105	0.00367154	no	-	-	-	721	-	-	-	-
MD00G1190100	MD00G1190100	MD00G1190100	Chr00:45688887-45696537	WT	anti	OK	5.88947	3.06174	-0.943785	-2.30045	0.00475	0.0137848	no	-	-	-	1118	-	-	-	-
MD00G1190700	MD00G1190700	MD00G1190700	Chr00:45861580-45868718	WT	anti	NOTEST	0.0312011	0.013633	-1.1945	0	1	1	no	laccase 14	E1.10.3.2	laccase	1892	GO:0005507~copper ion binding;GO:0046274~lignin catabolic process;GO:0048046~apoplast;GO:0052716~hydroquinone:oxygen oxidoreductase activity;	EC:1.10.3.2	K05909	-
MD00G1191800	MD00G1191800	MD00G1191800	Chr00:46493356-46499309	WT	anti	OK	6.49644	5.27179	-0.301356	-0.71865	0.20335	0.309659	no	NADPH-dependent thioredoxin reductase C	trxB	thioredoxin reductase (NADPH)	1914	GO:0004791~thioredoxin-disulfide reductase activity;GO:0008047~enzyme activator activity;GO:0009507~chloroplast;GO:0009570~chloroplast stroma;GO:0010027~thylakoid membrane organization;GO:0010380~regulation of chlorophyll biosynthetic process;GO:0010581~regulation of starch biosynthetic process;GO:0016117~carotenoid biosynthetic process;GO:0016671~oxidoreductase activity, acting on a sulfur group…	EC:1.8.1.9	K00384	ko00240~Pyrimidine metabolism;ko00450~Selenocompound metabolism;
MD00G1192400	MD00G1192400	MD00G1192400	Chr00:46605726-46609209	WT	anti	OK	1.60642	3.60961	1.168	2.12148	0.0007	0.00256425	yes	amidase 1	-	-	1697	GO:0004040~amidase activity;GO:0005737~cytoplasm;GO:0005829~cytosol;GO:0009684~indoleacetic acid biosynthetic process;GO:0009965~leaf morphogenesis;GO:0016810~hydrolase activity, acting on carbon-nitrogen (but not peptide) bonds;GO:0016884~carbon-nitrogen ligase activity, with glutamine as amido-N-donor;GO:0019761~glucosinolate biosynthetic process;GO:0030154~cell differentiation;GO:0043864~indol…	-	-	-
MD00G1192500	MD00G1192500	MD00G1192500	Chr00:46611795-46614519	WT	anti	OK	0.216053	1.13342	2.39123	2.33028	0.00025	0.00102084	yes	amidase 1	-	-	1883	GO:0004040~amidase activity;GO:0005737~cytoplasm;GO:0005829~cytosol;GO:0009684~indoleacetic acid biosynthetic process;GO:0016810~hydrolase activity, acting on carbon-nitrogen (but not peptide) bonds;GO:0016884~carbon-nitrogen ligase activity, with glutamine as amido-N-donor;GO:0043864~indoleacetamide hydrolase activity;	-	-	-
MD00G1192600	MD00G1192600	MD00G1192600	Chr00:46649282-46651230	WT	anti	NOTEST	0.291454	0.0502283	-2.53669	0	1	1	no	-	-	-	1948	-	-	-	-
MD00G1192700	MD00G1192700	MD00G1192700	Chr00:46688704-46703555	WT	anti	OK	0.321491	1.7904	2.47743	2.01202	0.0139	0.0346909	yes	Protein of unknown function	-	-	2277	-	-	-	-
MD00G1193000	MD00G1193000	MD00G1193000	Chr00:46688704-46703555	WT	anti	OK	5.93185	5.09472	-0.219478	-0.438314	0.4215	0.541208	no	Kinase interacting (KIP1-like) family protein	-	-	1764	-	-	-	-
MD00G1199400	MD00G1199400	MD00G1199400	Chr00:47077386-47081158	WT	anti	OK	4.0794	3.61323	-0.175068	-0.385425	0.5592	0.667326	no	-	-	-	1484	-	-	-	-
MD00G1199600	MD00G1199600	MD00G1199600	Chr00:47097007-47098763	WT	anti	OK	4.59248	16.9231	1.88165	3.56146	5e-05	0.000233664	yes	Ribosomal L29 family protein	RP-L29, rpmC	large subunit ribosomal protein L29	854	GO:0003735~structural constituent of ribosome;GO:0005840~ribosome;GO:0006412~translation;GO:0009295~nucleoid;GO:0009507~chloroplast;GO:0009570~chloroplast stroma;GO:0009941~chloroplast envelope;	-	K02904	ko03010~Ribosome;
MD00G1200000	MD00G1200000	MD00G1200000	Chr00:47296737-47298207	WT	anti	NOTEST	0	0	0	0	1	1	no	ROP-interactive CRIB motif-containing protein 6	-	-	898	GO:0009860~pollen tube growth;GO:0016324~apical plasma membrane;GO:0040008~regulation of growth;	-	-	-
MD00G1200100	MD00G1200100	MD00G1200100	Chr00:47300575-47301697	WT	anti	OK	0.0872484	1.50707	4.11047	3.29843	0.13135	0.221652	no	glycolipid transfer protein 1	-	-	775	GO:0005737~cytoplasm;GO:0005829~cytosol;GO:0005886~plasma membrane;GO:0017089~glycolipid transporter activity;GO:0051861~glycolipid binding;	-	-	-
MD00G1200200	MD00G1200200	MD00G1200200	Chr00:47348150-47349829	WT	anti	OK	2.2688	0.886433	-1.35585	-2.43564	0.0261	0.0591734	no	Protein of unknown function	-	-	715	-	-	-	-
MD00G1200300	MD00G1200300	MD00G1200300	Chr00:47367203-47368059	WT	anti	OK	94.4965	83.8637	-0.172216	-0.784237	0.35555	0.474958	no	Histone superfamily protein	-	-	856	GO:0000786~nucleosome;GO:0003677~DNA binding;GO:0005634~nucleus;	-	-	-
MD00G1200600	MD00G1200600	MD00G1200600	Chr00:47505103-47506124	WT	anti	NOTEST	0.168865	0.107638	-0.649684	0	1	1	no	-	-	-	1021	-	-	-	-
MD00G1201000	MD00G1201000	MD00G1201000	Chr00:47550100-47555416	WT	anti	OK	7.80694	6.29332	-0.310936	-0.807375	0.15215	0.246883	no	CASC3/Barentsz eIF4AIII binding	-	-	2236	-	-	-	-
MD00G1201600	MD00G1201600	MD00G1201600	Chr00:47799488-47804898	WT	anti	OK	10.1101	13.827	0.451689	1.47896	0.02125	0.0498017	no	cryptochrome 1	CRY1	cryptochrome 1	2644	GO:0003913~DNA photolyase activity;GO:0004672~protein kinase activity;GO:0005524~ATP binding;GO:0005634~nucleus;GO:0005737~cytoplasm;GO:0005829~cytosol;GO:0006281~DNA repair;GO:0009414~response to water deprivation;GO:0009583~detection of light stimulus;GO:0009637~response to blue light;GO:0009640~photomorphogenesis;GO:0009785~blue light signaling pathway;GO:0009882~blue light photoreceptor activ…	-	K12118	ko04712~Circadian rhythm - plant;
MD00G1201700	MD00G1201700	MD00G1201700	Chr00:47874937-47875563	WT	anti	NOTEST	0	1.25177	inf	0	1	1	no	ATPase family associated with various cellular activities (AAA)	-	-	506	-	-	-	-
MD00G1201800	MD00G1201800	MD00G1201800	Chr00:47889533-47894850	WT	anti	OK	0.207288	3.57084	4.10655	2.30116	0.0031	0.00951378	yes	Peroxisomal membrane 22 kDa (Mpv17/PMP22) family protein	-	-	711	GO:0016747~transferase activity, transferring acyl groups other than amino-acyl groups;	-	-	-
MD00G1202200	MD00G1202200	MD00G1202200	Chr00:48263450-48264623	WT	anti	OK	373.309	135.765	-1.45926	-4.3329	5e-05	0.000233664	yes	-	-	-	1173	-	-	-	-
MD00G1202400	MD00G1202400	MD00G1202400	Chr00:48310258-48316026	WT	anti	OK	0.445517	0.758488	0.767644	1.06342	0.0663	0.127821	no	Tetratricopeptide repeat (TPR)-like superfamily protein	-	-	3675	GO:0005739~mitochondrion;	-	-	-
MD00G1202900	MD00G1202900	MD00G1202900	Chr00:48387960-48392442	WT	anti	OK	0.678736	3.24299	2.2564	3.74452	0.0022	0.00706253	yes	-	-	-	723	-	-	-	-
MD00G1203200	MD00G1203200	MD00G1203200	Chr00:48693562-48694604	WT	anti	NOTEST	0.39638	0.326989	-0.277644	0	1	1	no	S-locus lectin protein kinase family protein	-	-	948	GO:0004674~protein serine/threonine kinase activity;GO:0005516~calmodulin binding;GO:0005524~ATP binding;GO:0005886~plasma membrane;GO:0016021~integral component of membrane;GO:0030246~carbohydrate binding;GO:0048544~recognition of pollen;	-	-	-
MD00G1203400	MD00G1203400	MD00G1203400	Chr00:48996544-49005351	WT	anti	OK	5.24336	3.63625	-0.528042	-0.65523	0.241	0.352894	no	KH domain-containing protein / zinc finger (CCCH type) family protein	-	-	1392	GO:0003677~DNA binding;GO:0003700~transcription factor activity, sequence-specific DNA binding;GO:0003723~RNA binding;GO:0006355~regulation of transcription, DNA-templated;GO:0046872~metal ion binding;	-	-	-
MD00G1203600	MD00G1203600	MD00G1203600	Chr00:48996544-49005351	WT	anti	OK	2.4697	1.36558	-0.854828	-1.61883	0.00995	0.0260336	no	NB-ARC domain-containing disease resistance protein	-	-	5316	GO:0005524~ATP binding;GO:0006952~defense response;GO:0043531~ADP binding;	-	-	-
MD00G1203800	MD00G1203800	MD00G1203800	Chr00:49031124-49033237	WT	anti	OK	1.13057	7.95947	2.81562	3.85938	5e-05	0.000233664	yes	Protein of unknown function	UFC1	ufm1-conjugating enzyme 1	880	-	-	K12165	-
MD00G1204100	MD00G1204100	MD00G1204100	Chr00:49163184-49171902	WT	anti	OK	13.2368	5.20851	-1.34561	-4.76771	0.0017	0.00562583	yes	Protein kinase family protein	-	-	1531	-	-	-	-
MD00G1204700	MD00G1204700	MD00G1204700	Chr00:49604667-49615630	WT	anti	OK	10.6123	21.3545	1.0088	3.44299	5e-05	0.000233664	yes	Insulinase (Peptidase family M16) family protein	-	-	4002	GO:0003824~catalytic activity;GO:0046872~metal ion binding;	-	-	-
MD00G1205700	MD00G1205700	MD00G1205700	Chr00:50127220-50129348	WT	anti	OK	25.5092	17.9111	-0.510163	-1.1788	0.0523	0.105427	no	Protein of unknown function	-	-	593	GO:0000956~nuclear-transcribed mRNA catabolic process;GO:0005768~endosome;GO:0005802~trans-Golgi network;GO:0005886~plasma membrane;GO:0048573~photoperiodism, flowering;	-	-	-
MD00G1205800	MD00G1205800	MD00G1205800	Chr00:50139643-50140581	WT	anti	OK	1.94653	1.0413	-0.902519	-1.64047	0.0657	0.126932	no	-	-	-	938	-	-	-	-
MD00G1206300	MD00G1206300	MD00G1206300	Chr00:50253986-50256368	WT	anti	NOTEST	0.164052	0.0351399	-2.22297	0	1	1	no	CYTOCHROME P450 51G1	-	-	2382	GO:0003676~nucleic acid binding;GO:0008270~zinc ion binding;	-	-	-
MD00G1206800	MD00G1206800	MD00G1206800	Chr00:50325834-50327261	WT	anti	OK	2.11799	1.84272	-0.200858	-0.400825	0.60315	0.70562	no	switch subunit 3	SMARCC	SWI/SNF related-matrix-associated actin-dependent regulator of chromatin subfamily C	1236	GO:0003677~DNA binding;GO:0003682~chromatin binding;GO:0005634~nucleus;GO:0006338~chromatin remodeling;GO:0006351~transcription, DNA-templated;GO:0006355~regulation of transcription, DNA-templated;GO:0007275~multicellular organismal development;GO:0016514~SWI/SNF complex;	-	K11649	-
MD00G1206900	MD00G1206900	MD00G1206900	Chr00:50366985-50374220	WT	anti	OK	0.917852	0.533168	-0.783671	-1.10803	0.15785	0.254225	no	Protein of unknown function (DUF506)	-	-	1166	GO:0005319~lipid transporter activity;	-	-	-
MD00G1207000	MD00G1207000	MD00G1207000	Chr00:50397453-50398343	WT	anti	OK	1.39276	1.40944	0.0171695	0.0186346	0.97485	0.983096	no	-	-	-	738	GO:0005856~cytoskeleton;GO:0030036~actin cytoskeleton organization;	-	-	-
MD00G1207300	MD00G1207300	MD00G1207300	Chr00:50458533-50461190	WT	anti	OK	51.3798	50.7763	-0.0170454	-0.0660375	0.9262	0.951578	no	WUSCHEL related homeobox 13	-	-	1280	GO:0003677~DNA binding;GO:0003700~transcription factor activity, sequence-specific DNA binding;GO:0005634~nucleus;GO:0006351~transcription, DNA-templated;GO:0007275~multicellular organismal development;	-	-	-
MD00G1208200	MD00G1208200	MD00G1208200	Chr00:50776484-50778982	WT	anti	OK	1.06174	0.47846	-1.14997	-1.69805	0.0283	0.0633717	no	PAPA-1-like conserved region	-	-	1362	GO:0006338~chromatin remodeling;GO:0006355~regulation of transcription, DNA-templated;GO:0031011~Ino80 complex;	-	-	-
MD00G1208400	MD00G1208400	MD00G1208400	Chr00:50796456-50800381	WT	anti	OK	2.75301	3.02888	0.137777	0.271165	0.63635	0.733289	no	Family of unknown function (DUF566)	-	-	1971	-	-	-	-
MD00G1208600	MD00G1208600	MD00G1208600	Chr00:50806798-50807947	WT	anti	OK	31.9104	52.8526	0.727947	6.55184	0.03065	0.0677346	no	Na+/H+ antiporter 6	SLC9A8, NHE8	solute carrier family 9 (sodium/hydrogen exchanger), member 8	361	GO:0005622~intracellular;GO:0005768~endosome;GO:0006635~fatty acid beta-oxidation;GO:0006869~lipid transport;GO:0006885~regulation of pH;GO:0006891~intra-Golgi vesicle-mediated transport;GO:0010008~endosome membrane;GO:0010351~lithium ion transport;GO:0015385~sodium:proton antiporter activity;GO:0016021~integral component of membrane;GO:0016558~protein import into peroxisome matrix;GO:0032580~Gol…	-	K14724	-
MD00G1214100	MD00G1214100	MD00G1214100	Chr00:51057016-51058853	WT	anti	OK	59.8663	41.5994	-0.525182	-2.26034	0.00365	0.0109576	no	emp24/gp25L/p24 family/GOLD family protein	-	-	1107	GO:0005789~endoplasmic reticulum membrane;GO:0006810~transport;GO:0015031~protein transport;GO:0016021~integral component of membrane;GO:0016192~vesicle-mediated transport;GO:0032580~Golgi cisterna membrane;GO:0033116~endoplasmic reticulum-Golgi intermediate compartment membrane;	-	-	-
MD00G1214200	MD00G1214200	MD00G1214200	Chr00:51072827-51078683	WT	anti	OK	1.98559	1.23448	-0.685663	-1.55118	0.0146	0.0362088	no	P-loop containing nucleoside triphosphate hydrolases superfamily protein	-	-	3808	GO:0005524~ATP binding;GO:0005886~plasma membrane;GO:0006810~transport;GO:0016021~integral component of membrane;GO:0016887~ATPase activity;	-	-	-
MD00G1214500	MD00G1214500	MD00G1214500	Chr00:51214522-51219937	WT	anti	OK	5.33332	2.58217	-1.04645	-2.12039	0.00025	0.00102084	yes	Protein of unknown function	INTS9	integrator complex subunit 9	1710	GO:0016180~snRNA processing;GO:0032039~integrator complex;	-	K13146	-
MD00G1214800	MD00G1214800	MD00G1214800	Chr00:51397273-51400039	WT	anti	OK	79.6613	50.4382	-0.659363	-2.16324	0.0001	0.000444345	no	glutamate-ammonia ligases	-	-	1195	GO:0002679~respiratory burst involved in defense response;GO:0004356~glutamate-ammonia ligase activity;GO:0005524~ATP binding;GO:0005737~cytoplasm;GO:0005829~cytosol;GO:0006542~glutamine biosynthetic process;GO:0006569~tryptophan catabolic process;GO:0009399~nitrogen fixation;GO:0009684~indoleacetic acid biosynthetic process;GO:0009737~response to abscisic acid;GO:0010200~response to chitin;GO:00…	-	-	-
MD00G1215600	MD00G1215600	MD00G1215600	Chr00:51784503-51788795	WT	anti	NOTEST	0.245289	0.319452	0.381115	0	1	1	no	sterol carrier protein 2	E3.2.1.1, amyA, malS	alpha-amylase	1978	GO:0004556~alpha-amylase activity;GO:0005509~calcium ion binding;GO:0005975~carbohydrate metabolic process;GO:0005983~starch catabolic process;GO:0005987~sucrose catabolic process;	EC:3.2.1.1	K01176	ko00500~Starch and sucrose metabolism;
MD00G1215700	MD00G1215700	MD00G1215700	Chr00:51784503-51788795	WT	anti	OK	1.17017	2.47712	1.08195	1.15225	0.06385	0.124099	no	alpha-amylase-like	E3.2.1.1, amyA, malS	alpha-amylase	1758	GO:0004556~alpha-amylase activity;GO:0005509~calcium ion binding;GO:0005975~carbohydrate metabolic process;	EC:3.2.1.1	K01176	ko00500~Starch and sucrose metabolism;
MD00G1220000	MD00G1220000	MD00G1220000	Chr00:51891573-51895713	WT	anti	OK	3.4811	1.13001	-1.62321	-3.06606	5e-05	0.000233664	yes	Disease resistance protein (TIR-NBS-LRR class) family	-	-	2391	GO:0005524~ATP binding;GO:0005739~mitochondrion;GO:0005829~cytosol;GO:0007165~signal transduction;GO:0016787~hydrolase activity;GO:0043531~ADP binding;	-	-	-
MD00G1220100	MD00G1220100	MD00G1220100	Chr00:51896369-51896896	WT	anti	OK	7.56208	0.63114	-3.58275	-6.64349	0.0118	0.0301456	yes	-	-	-	438	GO:0016787~hydrolase activity;	-	-	-
MD00G1220300	MD00G1220300	MD00G1220300	Chr00:51902070-51903186	WT	anti	OK	0	5.8967	inf	#NAME?	5e-05	0.000233664	yes	2-oxoglutarate (2OG) and Fe(II)-dependent oxygenase superfamily protein	-	-	774	GO:0016706~oxidoreductase activity, acting on paired donors, with incorporation or reduction of molecular oxygen, 2-oxoglutarate as one donor, and incorporation of one atom each of oxygen into both donors;GO:0046872~metal ion binding;	-	-	-
MD00G1220400	MD00G1220400	MD00G1220400	Chr00:51925839-51926980	WT	anti	OK	47.9748	61.2367	0.35212	1.03509	0.0716	0.136171	no	Remorin family protein	-	-	795	GO:0005886~plasma membrane;	-	-	-
MD00G1220600	MD00G1220600	MD00G1220600	Chr00:52007431-52010690	WT	anti	OK	4.55544	8.59365	0.915682	2.48302	0.001	0.00351799	no	Protein of unknown function	-	-	1436	GO:0016020~membrane;	-	-	-
MD00G1220800	MD00G1220800	MD00G1220800	Chr00:52117029-52121027	WT	anti	OK	3.63847	3.49144	-0.0595116	-0.115408	0.8379	0.889709	no	OSBP(oxysterol binding protein)-related protein 1C	-	-	1549	GO:0006869~lipid transport;GO:0008289~lipid binding;	-	-	-
MD00G1220900	MD00G1220900	MD00G1220900	Chr00:52304165-52310389	WT	anti	OK	11.0537	6.9896	-0.661245	-2.09411	0.0018	0.00591587	no	cycloartenol synthase 1	-	-	2193	GO:0005773~vacuole;GO:0006636~unsaturated fatty acid biosynthetic process;GO:0006655~phosphatidylglycerol biosynthetic process;GO:0009555~pollen development;GO:0010027~thylakoid membrane organization;GO:0010686~tetracyclic triterpenoid biosynthetic process;GO:0015995~chlorophyll biosynthetic process;GO:0016117~carotenoid biosynthetic process;GO:0016126~sterol biosynthetic process;GO:0016866~intra…	-	-	-
MD00G1221000	MD00G1221000	MD00G1221000	Chr00:52320389-52322962	WT	anti	OK	6.94158	7.25421	0.0635537	0.145097	0.7975	0.860215	no	pentatricopeptide (PPR) repeat-containing protein	-	-	1652	GO:0000166~nucleotide binding;GO:0003723~RNA binding;GO:0009507~chloroplast;GO:0009570~chloroplast stroma;GO:0009658~chloroplast organization;GO:0031425~chloroplast RNA processing;GO:0045036~protein targeting to chloroplast;GO:0045727~positive regulation of translation;	-	-	-
MD00G1221400	MD00G1221400	MD00G1221400	Chr00:52362344-52367152	WT	anti	OK	4.98593	1.84049	-1.43777	-3.25119	5e-05	0.000233664	yes	cinnamate-4-hydroxylase	CYP73A	trans-cinnamate 4-monooxygenase	1751	GO:0005506~iron ion binding;GO:0016710~trans-cinnamate 4-monooxygenase activity;GO:0020037~heme binding;	EC:1.14.13.11	K00487	ko00130~Ubiquinone and other terpenoid-quinone biosynthesis;ko00360~Phenylalanine metabolism;ko00940~Phenylpropanoid biosynthesis;ko00941~Flavonoid biosynthesis;ko00945~Stilbenoid, diarylheptanoid and gingerol biosynthesis;
MD01G1000200	MD01G1000200	MD01G1000200	Chr01:19887-23318	WT	anti	OK	16.9073	8.96647	-0.915038	-2.61326	5e-05	0.000233664	no	bidirectional amino acid transporter 1	-	-	1893	GO:0015171~amino acid transmembrane transporter activity;GO:0016021~integral component of membrane;	-	-	-
MD01G1000300	MD01G1000300	MD01G1000300	Chr01:25022-27255	WT	anti	OK	1.96528	3.29123	0.743893	1.1314	0.0519	0.104769	no	Photosystem II reaction center PsbP family protein	-	-	1017	GO:0005509~calcium ion binding;GO:0009507~chloroplast;GO:0009543~chloroplast thylakoid lumen;GO:0009579~thylakoid;GO:0009654~photosystem II oxygen evolving complex;GO:0015979~photosynthesis;GO:0019898~extrinsic component of membrane;	-	-	-
MD01G1001200	MD01G1001200	MD01G1001200	Chr01:389712-391449	WT	anti	OK	14.8922	6.18832	-1.26694	-3.17688	5e-05	0.000233664	yes	microfibrillar-associated protein-related	MFAP1	microfibrillar-associated protein 1	1812	GO:0001527~microfibril;GO:0044822~poly(A) RNA binding;	-	K13110	-
MD01G1001600	MD01G1001600	MD01G1001600	Chr01:757013-759686	WT	anti	OK	232.293	131.34	-0.82264	-2.66074	0.00015	0.000642755	no	actin 7	ACTF	actin, other eukaryote	1733	GO:0004386~helicase activity;GO:0005200~structural constituent of cytoskeleton;GO:0005524~ATP binding;GO:0005618~cell wall;GO:0005730~nucleolus;GO:0005739~mitochondrion;GO:0005829~cytosol;GO:0005856~cytoskeleton;GO:0005886~plasma membrane;GO:0006007~glucose catabolic process;GO:0006094~gluconeogenesis;GO:0007010~cytoskeleton organization;GO:0009416~response to light stimulus;GO:0009506~plasmodesm…	-	K10355	-
MD01G1001900	MD01G1001900	MD01G1001900	Chr01:847620-851336	WT	anti	OK	9.60874	6.80042	-0.498724	-1.38988	0.01665	0.0405373	no	Autophagy-related protein 13	ATG13	autophagy-related protein 13	2385	-	-	K08331	ko04140~Regulation of autophagy;
MD01G1002400	MD01G1002400	MD01G1002400	Chr01:950170-966336	WT	anti	OK	21.8511	5.18935	-2.07408	-4.97034	5e-05	0.000233664	yes	Transducin/WD40 repeat-like superfamily protein	CHAF1B	chromatin assembly factor 1 subunit B	1698	GO:0000724~double-strand break repair via homologous recombination;GO:0005634~nucleus;GO:0006310~DNA recombination;GO:0006334~nucleosome assembly;GO:0006351~transcription, DNA-templated;GO:0006355~regulation of transcription, DNA-templated;GO:0008283~cell proliferation;GO:0009555~pollen development;GO:0009933~meristem structural organization;GO:0010026~trichome differentiation;GO:0031507~heteroch…	-	K10751	-
MD01G1002500	MD01G1002500	MD01G1002500	Chr01:972920-974037	WT	anti	NOTEST	0.173417	0.514451	1.56879	0	1	1	no	basic helix-loop-helix (bHLH) DNA-binding superfamily protein	-	-	1117	GO:0003677~DNA binding;GO:0003700~transcription factor activity, sequence-specific DNA binding;GO:0005634~nucleus;GO:0006351~transcription, DNA-templated;GO:0006355~regulation of transcription, DNA-templated;GO:0010500~transmitting tissue development;GO:0048462~carpel formation;	-	-	-
MD01G1003600	MD01G1003600	MD01G1003600	Chr01:1204873-1211846	WT	anti	OK	1.9853	4.64174	1.22531	2.65619	0.0002	0.000835417	yes	NAD(P)H:plastoquinone dehydrogenase complex subunit O	DCLRE1A, SNM1A, PSO2	DNA cross-link repair 1A protein	1878	GO:0005886~plasma membrane;GO:0006810~transport;GO:0009507~chloroplast;GO:0009535~chloroplast thylakoid membrane;GO:0010258~NADH dehydrogenase complex (plastoquinone) assembly;GO:0010598~NAD(P)H dehydrogenase complex (plastoquinone);GO:0016655~oxidoreductase activity, acting on NAD(P)H, quinone or similar compound as acceptor;GO:0048038~quinone binding;	-	K15340	-
MD01G1003700	MD01G1003700	MD01G1003700	Chr01:1204873-1211846	WT	anti	NOTEST	0.301176	0.428254	0.507861	0	1	1	no	-	DCLRE1A, SNM1A, PSO2	DNA cross-link repair 1A protein	2962	GO:0000075~cell cycle checkpoint;GO:0000723~telomere maintenance;GO:0000781~chromosome, telomeric region;GO:0005634~nucleus;GO:0005737~cytoplasm;GO:0005813~centrosome;GO:0006281~DNA repair;GO:0008409~5'-3' exonuclease activity;GO:0031627~telomeric loop formation;GO:0031848~protection from non-homologous end joining at telomere;GO:0031860~telomeric 3' overhang formation;GO:0090305~nucleic acid pho…	-	K15340	-
MD01G1003800	MD01G1003800	MD01G1003800	Chr01:1282653-1285128	WT	anti	OK	1.20962	1.64543	0.443913	0.752298	0.22175	0.331162	no	-	-	-	1865	-	-	-	-
MD01G1004000	MD01G1004000	MD01G1004000	Chr01:1322738-1331412	WT	anti	OK	1.09955	0.986219	-0.15693	-0.212685	0.69905	0.784746	no	callose synthase 5	CALS	callose synthase	1652	GO:0000148~1,3-beta-D-glucan synthase complex;GO:0003843~1,3-beta-D-glucan synthase activity;GO:0006075~(1->3)-beta-D-glucan biosynthetic process;GO:0008360~regulation of cell shape;GO:0009556~microsporogenesis;GO:0009846~pollen germination;GO:0009860~pollen tube growth;GO:0010208~pollen wall assembly;GO:0016021~integral component of membrane;GO:0030170~pyridoxal phosphate binding;GO:0071555~cell…	EC:2.4.1.-	K11000	-
MD01G1004100	MD01G1004100	MD01G1004100	Chr01:1331506-1338730	WT	anti	OK	1.97349	1.62774	-0.277879	-0.590761	0.3136	0.430889	no	callose synthase 5	CALS	callose synthase	3471	GO:0000148~1,3-beta-D-glucan synthase complex;GO:0003843~1,3-beta-D-glucan synthase activity;GO:0006075~(1->3)-beta-D-glucan biosynthetic process;GO:0008360~regulation of cell shape;GO:0009556~microsporogenesis;GO:0009827~plant-type cell wall modification;GO:0009846~pollen germination;GO:0009860~pollen tube growth;GO:0010584~pollen exine formation;GO:0016021~integral component of membrane;GO:0071…	EC:2.4.1.-	K11000	-
MD01G1004200	MD01G1004200	MD01G1004200	Chr01:1352700-1358351	WT	anti	OK	16.7824	4.47958	-1.90552	-4.96606	5e-05	0.000233664	yes	myb-like transcription factor family protein	DMAP1, SWC4, EAF2	DNA methyltransferase 1-associated protein 1	2096	GO:0000812~Swr1 complex;GO:0003677~DNA binding;GO:0003682~chromatin binding;GO:0005634~nucleus;GO:0006281~DNA repair;GO:0006338~chromatin remodeling;GO:0006351~transcription, DNA-templated;GO:0035267~NuA4 histone acetyltransferase complex;GO:0043967~histone H4 acetylation;GO:0043968~histone H2A acetylation;GO:0045892~negative regulation of transcription, DNA-templated;	-	K11324	-
MD01G1005300	MD01G1005300	MD01G1005300	Chr01:1746836-1748175	WT	anti	NOTEST	0.47325	0.0378703	-3.64346	0	1	1	no	plant U-box 25	-	-	1339	GO:0004842~ubiquitin-protein transferase activity;GO:0009506~plasmodesma;GO:0010200~response to chitin;GO:0016567~protein ubiquitination;GO:0016874~ligase activity;GO:0070696~transmembrane receptor protein serine/threonine kinase binding;	-	-	-
MD01G1005400	MD01G1005400	MD01G1005400	Chr01:1810796-1813581	WT	anti	OK	1.88292	4.2772	1.18369	1.8974	0.002	0.00649052	yes	-	-	-	1151	-	-	-	-
MD01G1005500	MD01G1005500	MD01G1005500	Chr01:1830447-1840827	WT	anti	OK	19.154	10.312	-0.893319	-3.04538	0.0002	0.000835417	no	RAB GTPASE HOMOLOG B18	RAB18	Ras-related protein Rab-18	1102	GO:0003924~GTPase activity;GO:0005525~GTP binding;GO:0005622~intracellular;GO:0005794~Golgi apparatus;GO:0005886~plasma membrane;GO:0006886~intracellular protein transport;GO:0007264~small GTPase mediated signal transduction;GO:0008152~metabolic process;GO:0015031~protein transport;GO:0032482~Rab protein signal transduction;	-	K07910	-
MD01G1005600	MD01G1005600	MD01G1005600	Chr01:2052556-2056308	WT	anti	OK	13.464	13.3013	-0.0175395	-0.0498004	0.9363	0.958118	no	Thiamin diphosphate-binding fold (THDP-binding) superfamily protein	BCKDHA, bkdA1	2-oxoisovalerate dehydrogenase E1 component alpha subunit	1662	GO:0003863~3-methyl-2-oxobutanoate dehydrogenase (2-methylpropanoyl-transferring) activity;GO:0005739~mitochondrion;GO:0005759~mitochondrial matrix;GO:0016624~oxidoreductase activity, acting on the aldehyde or oxo group of donors, disulfide as acceptor;GO:0046872~metal ion binding;	EC:1.2.4.4	K00166	ko00280~Valine, leucine and isoleucine degradation;
MD01G1005700	MD01G1005700	MD01G1005700	Chr01:2116070-2126566	WT	anti	OK	1.24055	0.166182	-2.90015	-1.5542	0.25365	0.364983	no	histone deacetylase 14	-	-	1385	GO:0000023~maltose metabolic process;GO:0005634~nucleus;GO:0005829~cytosol;GO:0006098~pentose-phosphate shunt;GO:0006351~transcription, DNA-templated;GO:0006355~regulation of transcription, DNA-templated;GO:0009507~chloroplast;GO:0010027~thylakoid membrane organization;GO:0016556~mRNA modification;GO:0019252~starch biosynthetic process;GO:0019288~isopentenyl diphosphate biosynthetic process, meth…	-	-	-
MD01G1005900	MD01G1005900	MD01G1005900	Chr01:2140296-2143541	WT	anti	OK	4.4147	4.25808	-0.0521125	-0.0803228	0.89985	0.933471	no	-	-	-	1049	-	-	-	-
MD01G1006200	MD01G1006200	MD01G1006200	Chr01:2204164-2219874	WT	anti	NOTEST	0	0	0	0	1	1	no	RAB homolog 1	-	-	3697	-	-	-	-
MD01G1006300	MD01G1006300	MD01G1006300	Chr01:2253834-2262825	WT	anti	OK	1.82785	0.0301901	-5.91993	-2.47161	0.17825	0.278718	no	TRICHOME BIREFRINGENCE-LIKE 14	-	-	2289	GO:0016021~integral component of membrane;	-	-	-
MD01G1006400	MD01G1006400	MD01G1006400	Chr01:2835127-2837468	WT	anti	OK	40.6603	0.386471	-6.71712	-9.74437	0.0114	0.0292665	yes	ssDNA-binding transcriptional regulator	-	-	530	GO:0003677~DNA binding;GO:0003713~transcription coactivator activity;GO:0005634~nucleus;GO:0006351~transcription, DNA-templated;GO:0006355~regulation of transcription, DNA-templated;	-	-	-
MD01G1007800	MD01G1007800	MD01G1007800	Chr01:4094731-4096739	WT	anti	NOTEST	0	0.58662	inf	0	1	1	no	Glycosyl hydrolases family 31 protein	GANAB	alpha 1,3-glucosidase	2008	GO:0005783~endoplasmic reticulum;GO:0009507~chloroplast;GO:0009826~unidimensional cell growth;GO:0015926~glucosidase activity;GO:0030244~cellulose biosynthetic process;GO:0030246~carbohydrate binding;GO:0033919~glucan 1,3-alpha-glucosidase activity;GO:0042742~defense response to bacterium;GO:0046686~response to cadmium ion;GO:0048193~Golgi vesicle transport;	EC:3.2.1.84	K05546	ko00510~N-Glycan biosynthesis;ko04141~Protein processing in endoplasmic reticulum;
MD01G1007900	MD01G1007900	MD01G1007900	Chr01:4109485-4114420	WT	anti	OK	0.941053	0.0207761	-5.50128	-3.9454	0.00785	0.0212462	yes	Glycosyl hydrolases family 31 protein	DDX5, DBP2	ATP-dependent RNA helicase DDX5/DBP2	4935	GO:0003676~nucleic acid binding;GO:0004386~helicase activity;GO:0005524~ATP binding;	EC:3.6.4.13	K12823	ko03040~Spliceosome;
MD01G1008700	MD01G1008700	MD01G1008700	Chr01:5558048-5565814	WT	anti	OK	12.2066	0.793916	-3.94254	-8.63102	5e-05	0.000233664	yes	BRCA2-like B	BRCA2, FANCD1	breast cancer 2 susceptibility protein	4077	GO:0000724~double-strand break repair via homologous recombination;GO:0003697~single-stranded DNA binding;GO:0005634~nucleus;GO:0005739~mitochondrion;GO:0006355~regulation of transcription, DNA-templated;GO:0051321~meiotic cell cycle;	-	K08775	ko03440~Homologous recombination;
MD01G1008900	MD01G1008900	MD01G1008900	Chr01:5704012-5713445	WT	anti	OK	18.5225	11.9009	-0.638206	-2.20522	0.00155	0.00518481	no	Inositol monophosphatase family protein	SAL	3'(2'), 5'-bisphosphate nucleotidase / inositol polyphosphate 1-phosphatase	1700	GO:0004441~inositol-1,4-bisphosphate 1-phosphatase activity;GO:0006790~sulfur compound metabolic process;GO:0008441~3'(2'),5'-bisphosphate nucleotidase activity;GO:0009738~abscisic acid-activated signaling pathway;GO:0046854~phosphatidylinositol phosphorylation;GO:0046872~metal ion binding;	EC:3.1.3.7 3.1.3.57	K15422	ko00562~Inositol phosphate metabolism;ko00920~Sulfur metabolism;ko04070~Phosphatidylinositol signaling system;
MD01G1009700	MD01G1009700	MD01G1009700	Chr01:5795361-5799920	WT	anti	OK	0.367929	7.94401	4.43237	5.05888	5e-05	0.000233664	yes	Alba DNA/RNA-binding protein	-	-	1259	GO:0003676~nucleic acid binding;	-	-	-
MD01G1010000	MD01G1010000	MD01G1010000	Chr01:5845405-5870924	WT	anti	OK	5.96897	4.64889	-0.360594	-0.606185	0.27395	0.387757	no	CC1-like	RBM39, RNPC2	RNA-binding protein 39	2374	GO:0000166~nucleotide binding;GO:0003682~chromatin binding;GO:0003723~RNA binding;GO:0005634~nucleus;GO:0005654~nucleoplasm;GO:0005739~mitochondrion;GO:0006366~transcription from RNA polymerase II promoter;GO:0006368~transcription elongation from RNA polymerase II promoter;GO:0006397~mRNA processing;GO:0010467~gene expression;GO:0016032~viral process;GO:0032021~NELF complex;GO:0034244~negative re…	-	K13091	-
MD01G1010100	MD01G1010100	MD01G1010100	Chr01:5934101-5939116	WT	anti	OK	67.1659	14.6665	-2.1952	-7.14111	5e-05	0.000233664	yes	ribonucleotide reductase 1	RRM1	ribonucleoside-diphosphate reductase subunit M1	3008	GO:0004748~ribonucleoside-diphosphate reductase activity, thioredoxin disulfide as acceptor;GO:0005524~ATP binding;GO:0005737~cytoplasm;GO:0006260~DNA replication;GO:0009202~deoxyribonucleoside triphosphate biosynthetic process;GO:0009263~deoxyribonucleotide biosynthetic process;GO:0046686~response to cadmium ion;	EC:1.17.4.1	K10807	ko00230~Purine metabolism;ko00240~Pyrimidine metabolism;ko00480~Glutathione metabolism;
MD01G1010900	MD01G1010900	MD01G1010900	Chr01:6047074-6048827	WT	anti	OK	26.735	11.4806	-1.21954	-4.27158	5e-05	0.000233664	yes	and GLY protein 2	-	-	1753	GO:0004842~ubiquitin-protein transferase activity;GO:0010200~response to chitin;GO:0016874~ligase activity;	-	-	-
MD01G1011600	MD01G1011600	MD01G1011600	Chr01:6192338-6205735	WT	anti	NOTEST	0.14753	0	#NAME?	0	1	1	no	Transducin/WD40 repeat-like superfamily protein	-	-	2881	GO:0005794~Golgi apparatus;GO:0005829~cytosol;GO:0010008~endosome membrane;GO:0048471~perinuclear region of cytoplasm;	-	-	-
MD01G1011700	MD01G1011700	MD01G1011700	Chr01:6208195-6211079	WT	anti	OK	19.4497	2.24003	-3.11816	-8.13335	5e-05	0.000233664	yes	Amino acid kinase family protein	pyrH	uridylate kinase	1411	GO:0005524~ATP binding;GO:0005737~cytoplasm;GO:0006221~pyrimidine nucleotide biosynthetic process;GO:0006364~rRNA processing;GO:0006399~tRNA metabolic process;GO:0009073~aromatic amino acid family biosynthetic process;GO:0009507~chloroplast;GO:0009658~chloroplast organization;GO:0009793~embryo development ending in seed dormancy;GO:0010027~thylakoid membrane organization;GO:0010228~vegetative to …	EC:2.7.4.22	K09903	ko00240~Pyrimidine metabolism;
MD01G1011800	MD01G1011800	MD01G1011800	Chr01:6211134-6212113	WT	anti	OK	5.35619	0.447704	-3.58059	-5.65617	0.0001	0.000444345	yes	MAP kinase substrate 1	-	-	979	-	-	-	-
MD01G1012000	MD01G1012000	MD01G1012000	Chr01:6225356-6230740	WT	anti	OK	1.71825	0.806563	-1.09108	-1.557	0.00935	0.0246801	yes	ARABIDOPSIS TRITHORAX-RELATED PROTEIN 5	-	-	1609	GO:0005634~nucleus;GO:0008168~methyltransferase activity;GO:0008270~zinc ion binding;GO:0009507~chloroplast;GO:0018024~histone-lysine N-methyltransferase activity;	-	-	-
MD01G1012100	MD01G1012100	MD01G1012100	Chr01:6318379-6322198	WT	anti	OK	20.7871	8.47792	-1.29391	-4.40926	5e-05	0.000233664	yes	Ribosomal protein L17 family protein	RP-L17, MRPL17, rplQ	large subunit ribosomal protein L17	1074	GO:0003735~structural constituent of ribosome;GO:0005840~ribosome;GO:0006412~translation;	-	K02879	ko03010~Ribosome;
MD01G1012200	MD01G1012200	MD01G1012200	Chr01:6329197-6329780	WT	anti	OK	0	1.39413	inf	#NAME?	5e-05	0.000233664	yes	-	-	-	583	-	-	-	-
MD01G1012300	MD01G1012300	MD01G1012300	Chr01:6362507-6364889	WT	anti	OK	32.9982	12.753	-1.37155	-4.99744	5e-05	0.000233664	yes	Peptidyl-tRNA hydrolase II (PTH2) family protein	PTH2	peptidyl-tRNA hydrolase, PTH2 family	1111	GO:0004045~aminoacyl-tRNA hydrolase activity;	EC:3.1.1.29	K04794	-
MD01G1012600	MD01G1012600	MD01G1012600	Chr01:6377222-6383668	WT	anti	OK	84.6641	102.751	0.279326	17.2549	0.76145	0.833367	no	Minichromosome maintenance (MCM2/3/5) family protein	MCM7, CDC47	DNA replication licensing factor MCM7	1467	GO:0003677~DNA binding;GO:0003678~DNA helicase activity;GO:0005524~ATP binding;GO:0005634~nucleus;GO:0005737~cytoplasm;GO:0006268~DNA unwinding involved in DNA replication;GO:0006270~DNA replication initiation;GO:0006306~DNA methylation;GO:0006342~chromatin silencing;GO:0007049~cell cycle;GO:0008283~cell proliferation;GO:0010182~sugar mediated signaling pathway;GO:0042555~MCM complex;GO:0051567~h…	EC:3.6.4.12	K02210	ko03030~DNA replication;
MD01G1013400	MD01G1013400	MD01G1013400	Chr01:6498758-6507690	WT	anti	OK	8.89142	5.75161	-0.628448	-1.78761	0.001	0.00351799	no	Zinc finger C-x8-C-x5-C-x3-H type family protein	-	-	3304	GO:0003677~DNA binding;GO:0046872~metal ion binding;	-	-	-
MD01G1013500	MD01G1013500	MD01G1013500	Chr01:6515760-6519545	WT	anti	NOTEST	0.181507	0.0226954	-2.99955	0	1	1	no	WRKY DNA-binding protein 13	-	-	1052	GO:0003700~transcription factor activity, sequence-specific DNA binding;GO:0005634~nucleus;GO:0006351~transcription, DNA-templated;GO:0043565~sequence-specific DNA binding;GO:0044212~transcription regulatory region DNA binding;	-	-	-
MD01G1014200	MD01G1014200	MD01G1014200	Chr01:6677500-6681843	WT	anti	OK	7.92019	5.44396	-0.54088	-1.74671	0.00465	0.013534	no	Leucine-rich receptor-like protein kinase family protein	BRI1	protein brassinosteroid insensitive 1	4343	GO:0000271~polysaccharide biosynthetic process;GO:0002237~response to molecule of bacterial origin;GO:0004672~protein kinase activity;GO:0004674~protein serine/threonine kinase activity;GO:0005496~steroid binding;GO:0005524~ATP binding;GO:0005886~plasma membrane;GO:0006952~defense response;GO:0009729~detection of brassinosteroid stimulus;GO:0009742~brassinosteroid mediated signaling pathway;GO:00…	EC:2.7.10.1 2.7.11.1	K13415	ko04075~Plant hormone signal transduction;
MD01G1014300	MD01G1014300	MD01G1014300	Chr01:6706543-6711067	WT	anti	OK	10.9174	7.20816	-0.598931	-1.91324	0.0115	0.0294919	no	Nucleotide-sugar transporter family protein	-	-	1603	GO:0000139~Golgi membrane;GO:0005338~nucleotide-sugar transmembrane transporter activity;GO:0005457~GDP-fucose transmembrane transporter activity;GO:0005459~UDP-galactose transmembrane transporter activity;GO:0005460~UDP-glucose transmembrane transporter activity;GO:0005794~Golgi apparatus;GO:0006863~purine nucleobase transport;GO:0009624~response to nematode;GO:0009833~plant-type primary cell wa…	-	-	-
MD01G1014700	MD01G1014700	MD01G1014700	Chr01:6897223-6900846	WT	anti	OK	0.844202	0	#NAME?	#NAME?	5e-05	0.000233664	yes	Protein of unknown function	-	-	2012	GO:0003677~DNA binding;GO:0003682~chromatin binding;GO:0005634~nucleus;GO:0006351~transcription, DNA-templated;GO:0006355~regulation of transcription, DNA-templated;	-	-	-
MD01G1015800	MD01G1015800	MD01G1015800	Chr01:7242863-7249811	WT	anti	OK	8.30575	4.29775	-0.950529	-2.34205	0.00015	0.000642755	no	ubiquitin-specific protease 27	USP30	ubiquitin carboxyl-terminal hydrolase 30	2077	GO:0006511~ubiquitin-dependent protein catabolic process;GO:0008234~cysteine-type peptidase activity;GO:0016021~integral component of membrane;GO:0036459~ubiquitinyl hydrolase activity;	EC:3.4.19.12	K11851	-
MD01G1016100	MD01G1016100	MD01G1016100	Chr01:7445131-7447155	WT	anti	OK	2.01179	0.714053	-1.49437	-2.50655	0.00185	0.0060573	yes	Integrase-type DNA-binding superfamily protein	-	-	1678	GO:0003677~DNA binding;GO:0003700~transcription factor activity, sequence-specific DNA binding;GO:0005634~nucleus;GO:0006351~transcription, DNA-templated;GO:0009620~response to fungus;GO:0009658~chloroplast organization;GO:0009695~jasmonic acid biosynthetic process;GO:0009873~ethylene-activated signaling pathway;GO:0045893~positive regulation of transcription, DNA-templated;GO:0048510~regulation …	-	-	-
MD01G1016500	MD01G1016500	MD01G1016500	Chr01:7541652-7544265	WT	anti	OK	7.35188	8.52965	0.214373	0.634396	0.40965	0.529531	no	Protein of unknown function	-	-	1137	-	-	-	-
MD01G1016600	MD01G1016600	MD01G1016600	Chr01:7583262-7584276	WT	anti	OK	12.0197	7.64042	-0.65368	-2.06023	0.01365	0.034146	no	Protein of unknown function	-	-	1014	-	-	-	-
MD01G1016700	MD01G1016700	MD01G1016700	Chr01:7584495-7597035	WT	anti	OK	11.0237	19.689	0.836784	2.00257	0.0295	0.0655425	no	Chaperone DnaJ-domain superfamily protein	-	-	850	GO:0003676~nucleic acid binding;GO:0003964~RNA-directed DNA polymerase activity;GO:0004190~aspartic-type endopeptidase activity;GO:0004519~endonuclease activity;GO:0008270~zinc ion binding;GO:0015074~DNA integration;	-	-	-
MD01G1017000	MD01G1017000	MD01G1017000	Chr01:7613066-7625548	WT	anti	OK	16.169	3.88452	-2.05743	-6.30884	5e-05	0.000233664	yes	Putative endonuclease or glycosyl hydrolase	-	-	3747	GO:0005777~peroxisome;GO:0010468~regulation of gene expression;	-	-	-
MD01G1017400	MD01G1017400	MD01G1017400	Chr01:7727779-7740324	WT	anti	OK	3.93938	4.30807	0.129075	0.33229	0.5843	0.689196	no	related to KPC1	-	-	3433	GO:0000151~ubiquitin ligase complex;GO:0004842~ubiquitin-protein transferase activity;GO:0006511~ubiquitin-dependent protein catabolic process;GO:0008270~zinc ion binding;GO:0016021~integral component of membrane;GO:0016567~protein ubiquitination;GO:0016874~ligase activity;GO:0030163~protein catabolic process;GO:0034450~ubiquitin-ubiquitin ligase activity;GO:0060154~cellular process regulating ho…	-	-	-
MD01G1017500	MD01G1017500	MD01G1017500	Chr01:7727779-7740324	WT	anti	OK	2.02626	3.06305	0.596148	0.536927	0.3491	0.468319	no	-	-	-	1155	GO:0000151~ubiquitin ligase complex;GO:0004842~ubiquitin-protein transferase activity;GO:0006511~ubiquitin-dependent protein catabolic process;GO:0008270~zinc ion binding;GO:0016021~integral component of membrane;GO:0016567~protein ubiquitination;GO:0016874~ligase activity;GO:0030163~protein catabolic process;GO:0034450~ubiquitin-ubiquitin ligase activity;GO:0060154~cellular process regulating ho…	-	-	-
MD01G1017700	MD01G1017700	MD01G1017700	Chr01:7756114-7761482	WT	anti	OK	8.81365	7.63823	-0.206501	-0.553532	0.3419	0.460925	no	putative	-	-	1844	GO:0005634~nucleus;GO:0006952~defense response;GO:0009627~systemic acquired resistance;GO:0009644~response to high light intensity;GO:0010090~trichome morphogenesis;GO:0010150~leaf senescence;GO:0010182~sugar mediated signaling pathway;GO:0016020~membrane;GO:0016021~integral component of membrane;GO:0042542~response to hydrogen peroxide;GO:0048573~photoperiodism, flowering;	-	-	-
MD01G1017900	MD01G1017900	MD01G1017900	Chr01:7781239-7797600	WT	anti	OK	2.59957	7.4324	1.51555	3.48341	5e-05	0.000233664	yes	ABC2 homolog 13	ubiB, aarF	ubiquinone biosynthesis protein	2419	GO:0004672~protein kinase activity;GO:0005215~transporter activity;GO:0005524~ATP binding;GO:0005886~plasma membrane;GO:0006744~ubiquinone biosynthetic process;GO:0009941~chloroplast envelope;GO:0010795~regulation of ubiquinone biosynthetic process;GO:0016021~integral component of membrane;GO:0016772~transferase activity, transferring phosphorus-containing groups;	-	K03688	-
MD01G1018100	MD01G1018100	MD01G1018100	Chr01:7826585-7828553	WT	anti	OK	3.00859	2.91989	-0.0431709	-0.102915	0.8879	0.925266	no	Leucine-rich receptor-like protein kinase family protein	-	-	1672	GO:0001653~peptide receptor activity;GO:0004672~protein kinase activity;GO:0004675~transmembrane receptor protein serine/threonine kinase activity;GO:0005524~ATP binding;GO:0005829~cytosol;GO:0005886~plasma membrane;GO:0007178~transmembrane receptor protein serine/threonine kinase signaling pathway;GO:0009506~plasmodesma;GO:0009755~hormone-mediated signaling pathway;GO:0016021~integral component …	-	-	-
MD01G1018200	MD01G1018200	MD01G1018200	Chr01:7833825-7835267	WT	anti	OK	1.88907	1.48605	-0.346194	-0.685081	0.37265	0.492307	no	Leucine-rich receptor-like protein kinase family protein	-	-	1332	GO:0001653~peptide receptor activity;GO:0004672~protein kinase activity;GO:0004675~transmembrane receptor protein serine/threonine kinase activity;GO:0005524~ATP binding;GO:0005829~cytosol;GO:0005886~plasma membrane;GO:0007178~transmembrane receptor protein serine/threonine kinase signaling pathway;GO:0009506~plasmodesma;GO:0009755~hormone-mediated signaling pathway;GO:0016021~integral component …	-	-	-
MD01G1018600	MD01G1018600	MD01G1018600	Chr01:7933375-7934271	WT	anti	NOTEST	0	0.768584	inf	0	1	1	no	receptor like protein 1	-	-	896	GO:0001653~peptide receptor activity;GO:0004675~transmembrane receptor protein serine/threonine kinase activity;GO:0005524~ATP binding;GO:0005886~plasma membrane;GO:0007178~transmembrane receptor protein serine/threonine kinase signaling pathway;GO:0009506~plasmodesma;GO:0009507~chloroplast;GO:0009755~hormone-mediated signaling pathway;GO:0016021~integral component of membrane;GO:0031625~ubiquiti…	-	-	-
MD01G1018800	MD01G1018800	MD01G1018800	Chr01:8009690-8012830	WT	anti	OK	3.32442	4.70984	0.502577	1.00184	0.0877	0.160777	no	Protein of unknown function	-	-	1986	GO:0005777~peroxisome;GO:0016021~integral component of membrane;	-	-	-
MD01G1019000	MD01G1019000	MD01G1019000	Chr01:8053057-8056883	WT	anti	OK	0	4.11104	inf	#NAME?	5e-05	0.000233664	yes	Protein of unknown function	-	-	964	-	-	-	-
MD01G1019500	MD01G1019500	MD01G1019500	Chr01:8121172-8125244	WT	anti	OK	6.3288	11.1766	0.82048	2.01858	0.00055	0.0020699	no	shikimate kinase 1	E2.7.1.71, aroK, aroL	shikimate kinase	1448	GO:0004765~shikimate kinase activity;GO:0005524~ATP binding;GO:0009073~aromatic amino acid family biosynthetic process;GO:0009423~chorismate biosynthetic process;GO:0009507~chloroplast;GO:0009536~plastid;GO:0019632~shikimate metabolic process;GO:0046872~metal ion binding;	EC:2.7.1.71	K00891	ko00400~Phenylalanine, tyrosine and tryptophan biosynthesis;ko01230~Biosynthesis of amino acids;
MD01G1019600	MD01G1019600	MD01G1019600	Chr01:8138772-8142608	WT	anti	NOTEST	0.432267	0.396272	-0.125434	0	1	1	no	Tetratricopeptide repeat (TPR)-like superfamily protein	-	-	3538	-	-	-	-
MD01G1019700	MD01G1019700	MD01G1019700	Chr01:8145483-8154661	WT	anti	OK	18.3751	15.9051	-0.208262	-0.642735	0.25665	0.368371	no	2-isopropylmalate synthase 1	leuA	2-isopropylmalate synthase	2452	GO:0003852~2-isopropylmalate synthase activity;GO:0009098~leucine biosynthetic process;GO:0009507~chloroplast;GO:0009570~chloroplast stroma;	EC:2.3.3.13	K01649	ko00290~Valine, leucine and isoleucine biosynthesis;ko00620~Pyruvate metabolism;ko01210~2-Oxocarboxylic acid metabolism;ko01230~Biosynthesis of amino acids;
MD01G1019800	MD01G1019800	MD01G1019800	Chr01:8180103-8187163	WT	anti	OK	11.4476	13.7421	0.263563	0.883738	0.20455	0.311042	no	GTP-binding protein-related	-	-	1624	GO:0003924~GTPase activity;GO:0005525~GTP binding;GO:0005829~cytosol;GO:0008152~metabolic process;GO:0019003~GDP binding;	-	-	-
MD01G1020100	MD01G1020100	MD01G1020100	Chr01:8291224-8293160	WT	anti	OK	20.0819	55.3294	1.46215	4.208	5e-05	0.000233664	yes	Protein of unknown function	-	-	1163	-	-	-	-
MD01G1020300	MD01G1020300	MD01G1020300	Chr01:8309607-8314121	WT	anti	OK	22.7871	28.5613	0.325844	1.11082	0.07305	0.138496	no	RNA-binding (RRM/RBD/RNP motifs) family protein	HNRNPA1_3	heterogeneous nuclear ribonucleoprotein A1/A3	3472	GO:0000166~nucleotide binding;GO:0003676~nucleic acid binding;GO:0005634~nucleus;GO:0005829~cytosol;GO:0006952~defense response;GO:0008219~cell death;GO:0009693~ethylene biosynthetic process;GO:0009738~abscisic acid-activated signaling pathway;GO:0010150~leaf senescence;GO:0017091~AU-rich element binding;GO:0048255~mRNA stabilization;	-	K12741	ko03040~Spliceosome;
MD01G1020400	MD01G1020400	MD01G1020400	Chr01:8335850-8336308	WT	anti	OK	0	5.77983	inf	#NAME?	5e-05	0.000233664	yes	general control non-repressible 5	-	-	458	GO:0005215~transporter activity;GO:0005524~ATP binding;GO:0009624~response to nematode;GO:0016887~ATPase activity;	-	-	-
MD01G1020500	MD01G1020500	MD01G1020500	Chr01:8337961-8344114	WT	anti	OK	0	2.99485	inf	#NAME?	5e-05	0.000233664	yes	general control non-repressible 5	-	-	1171	GO:0005215~transporter activity;GO:0005524~ATP binding;GO:0009624~response to nematode;GO:0016887~ATPase activity;	-	-	-
MD01G1021000	MD01G1021000	MD01G1021000	Chr01:8378160-8383386	WT	anti	OK	108.271	116.183	0.101763	0.398278	0.5851	0.689939	no	zinc ion binding	-	-	1170	GO:0005507~copper ion binding;GO:0005730~nucleolus;GO:0005739~mitochondrion;GO:0005753~mitochondrial proton-transporting ATP synthase complex;GO:0006511~ubiquitin-dependent protein catabolic process;GO:0008270~zinc ion binding;GO:0009507~chloroplast;GO:0009555~pollen development;GO:0009853~photorespiration;GO:0015992~proton transport;GO:0016020~membrane;GO:0045263~proton-transporting ATP synthase…	-	-	-
MD01G1021600	MD01G1021600	MD01G1021600	Chr01:8527036-8530926	WT	anti	OK	2.77088	6.15004	1.15025	2.39835	0.0001	0.000444345	yes	TGACG motif-binding factor 4	TGA	transcription factor TGA	1819	GO:0003700~transcription factor activity, sequence-specific DNA binding;GO:0005634~nucleus;GO:0006351~transcription, DNA-templated;GO:0009409~response to cold;GO:0043565~sequence-specific DNA binding;	-	K14431	ko04075~Plant hormone signal transduction;
MD01G1021800	MD01G1021800	MD01G1021800	Chr01:8673352-8680761	WT	anti	OK	3.35102	4.24194	0.340125	0.880714	0.19985	0.305478	no	RING/FYVE/PHD zinc finger superfamily protein	-	-	2226	GO:0008270~zinc ion binding;	-	-	-
MD01G1021900	MD01G1021900	MD01G1021900	Chr01:8673352-8680761	WT	anti	OK	3.83548	5.03477	0.392518	0.233823	0.717	0.799156	no	-	-	-	427	GO:0008270~zinc ion binding;	-	-	-
MD01G1022300	MD01G1022300	MD01G1022300	Chr01:8893667-8908692	WT	anti	OK	13.0699	7.92918	-0.721008	-2.31309	0.0004	0.00155377	no	acetyl Co-enzyme a carboxylase biotin carboxylase subunit	accC	acetyl-CoA carboxylase, biotin carboxylase subunit	2153	GO:0003989~acetyl-CoA carboxylase activity;GO:0004075~biotin carboxylase activity;GO:0005524~ATP binding;GO:0006633~fatty acid biosynthetic process;GO:0009507~chloroplast;GO:0046872~metal ion binding;GO:2001295~malonyl-CoA biosynthetic process;	EC:6.4.1.2 6.3.4.14	K01961	ko00061~Fatty acid biosynthesis;ko00620~Pyruvate metabolism;ko00640~Propanoate metabolism;ko01200~Carbon metabolism;ko01212~Fatty acid metabolism;
MD01G1022400	MD01G1022400	MD01G1022400	Chr01:8956592-8964521	WT	anti	OK	9.58313	7.49378	-0.354804	-0.773693	0.2883	0.4034	no	NAD(P)-binding Rossmann-fold superfamily protein	-	-	1021	GO:0016491~oxidoreductase activity;	-	-	-
MD01G1022500	MD01G1022500	MD01G1022500	Chr01:8956592-8964521	WT	anti	OK	4.29509	3.65665	-0.232165	-0.417176	0.4677	0.585131	no	ENTH/VHS family protein	RTT103	regulator of Ty1 transposition protein 103	2045	-	-	K15559	-
MD01G1022700	MD01G1022700	MD01G1022700	Chr01:9004191-9007939	WT	anti	OK	19.7617	17.9401	-0.139523	-0.491689	0.4566	0.57473	no	SAP domain-containing protein	ACIN1, ACINUS	apoptotic chromatin condensation inducer in the nucleus	2109	GO:0005829~cytosol;GO:0006310~DNA recombination;GO:0007062~sister chromatid cohesion;GO:0009507~chloroplast;GO:0009887~organ morphogenesis;GO:0009888~tissue development;GO:0010332~response to gamma radiation;GO:0010564~regulation of cell cycle process;GO:0010638~positive regulation of organelle organization;GO:0016567~protein ubiquitination;GO:0031048~chromatin silencing by small RNA;GO:0032204~r…	-	K12875	ko03013~RNA transport;ko03015~mRNA surveillance pathway;ko03040~Spliceosome;
MD01G1023000	MD01G1023000	MD01G1023000	Chr01:9036484-9039655	WT	anti	OK	3.40395	0.0209662	-7.343	-2.91825	0.22655	0.336568	no	Coiled-coil domain-containing protein 55 (DUF2040)	CCDC55	coiled-coil domain-containing protein 55	3025	-	-	K13206	-
MD01G1023200	MD01G1023200	MD01G1023200	Chr01:9040437-9054087	WT	anti	OK	1.10807	0.343724	-1.68873	-2.17466	0.0011	0.00382828	yes	RNase L inhibitor protein-related	TSR3	pre-rRNA-processing protein TSR3	2222	GO:0005634~nucleus;GO:0005829~cytosol;GO:0006364~rRNA processing;	-	K09140	-
MD01G1023400	MD01G1023400	MD01G1023400	Chr01:9088601-9090581	WT	anti	OK	13.8057	2.37574	-2.53881	-6.72756	5e-05	0.000233664	yes	-	-	-	1592	-	-	-	-
MD01G1023800	MD01G1023800	MD01G1023800	Chr01:9094620-9102640	WT	anti	OK	13.1934	8.81628	-0.581572	-0.667115	0.3422	0.461239	no	RNA polymerase Rpb8	RPB8, POLR2H	DNA-directed RNA polymerases I, II, and III subunit RPABC3	698	GO:0006351~transcription, DNA-templated;	-	K03016	ko00230~Purine metabolism;ko00240~Pyrimidine metabolism;ko03020~RNA polymerase;
MD01G1023900	MD01G1023900	MD01G1023900	Chr01:9094620-9102640	WT	anti	OK	10.3407	11.5447	0.158901	0.462284	0.4079	0.527756	no	Protein of unknown function	IMMT, FCJ1, MNOS2	mitofilin	3901	GO:0005743~mitochondrial inner membrane;GO:0006486~protein glycosylation;GO:0016021~integral component of membrane;	-	K17785	-
MD01G1024000	MD01G1024000	MD01G1024000	Chr01:9109325-9119640	WT	anti	OK	7.22991	6.35725	-0.185575	-0.581425	0.3182	0.435945	no	binding	-	-	7298	GO:0005737~cytoplasm;GO:0005886~plasma membrane;GO:0009506~plasmodesma;GO:0009832~plant-type cell wall biogenesis;GO:0030244~cellulose biosynthetic process;GO:0051211~anisotropic cell growth;	-	-	-
MD01G1024100	MD01G1024100	MD01G1024100	Chr01:9153041-9156973	WT	anti	OK	2.63819	4.55321	0.787334	1.68867	0.00355	0.0107004	no	Eukaryotic aspartyl protease family protein	-	-	1996	GO:0004190~aspartic-type endopeptidase activity;GO:0031225~anchored component of membrane;GO:0046658~anchored component of plasma membrane;	-	-	-
MD01G1024400	MD01G1024400	MD01G1024400	Chr01:9238514-9242709	WT	anti	OK	114.869	56.0424	-1.0354	-3.78499	5e-05	0.000233664	yes	aspartate aminotransferase	PAT, AAT	bifunctional aspartate aminotransferase and glutamate/aspartate-prephenate aminotransferase	1751	GO:0003824~catalytic activity;GO:0004069~L-aspartate:2-oxoglutarate aminotransferase activity;GO:0009094~L-phenylalanine biosynthetic process;GO:0009095~aromatic amino acid family biosynthetic process, prephenate pathway;GO:0009507~chloroplast;GO:0009570~chloroplast stroma;GO:0009793~embryo development ending in seed dormancy;GO:0030170~pyridoxal phosphate binding;GO:0033853~aspartate-prephenate …	EC:2.6.1.1 2.6.1.78 2.6.1.79	K15849	ko00350~Tyrosine metabolism;ko00360~Phenylalanine metabolism;ko00400~Phenylalanine, tyrosine and tryptophan biosynthesis;ko00950~Isoquinoline alkaloid biosynthesis;ko00960~Tropane, piperidine and pyridine alkaloid biosynthesis;ko01230~Biosynthesis of amino acids;
MD01G1024900	MD01G1024900	MD01G1024900	Chr01:9335490-9339186	WT	anti	OK	53.7517	19.0471	-1.49673	-4.47357	5e-05	0.000233664	yes	Transcription elongation factor (TFIIS) family protein	-	-	1951	GO:0003677~DNA binding;GO:0003746~translation elongation factor activity;GO:0005634~nucleus;GO:0005829~cytosol;GO:0006351~transcription, DNA-templated;GO:0006355~regulation of transcription, DNA-templated;	-	-	-
MD01G1025300	MD01G1025300	MD01G1025300	Chr01:9601885-9603074	WT	anti	OK	0.389587	2.36534	2.60203	3.71192	0.00375	0.0112172	yes	Protein of unknown function (DUF581)	-	-	744	-	-	-	-
MD01G1025400	MD01G1025400	MD01G1025400	Chr01:9697216-9699777	WT	anti	OK	12.4509	6.86908	-0.858055	-2.15302	0.00025	0.00102084	no	Protein of unknown function (DUF581)	-	-	1700	GO:0004553~hydrolase activity, hydrolyzing O-glycosyl compounds;GO:0005975~carbohydrate metabolic process;GO:0007015~actin filament organization;	-	-	-
MD01G1025700	MD01G1025700	MD01G1025700	Chr01:9778911-9788592	WT	anti	OK	2.47996	0.293771	-3.07755	-2.30121	0.0007	0.00256425	yes	-	-	-	1309	-	-	-	-
MD01G1025800	MD01G1025800	MD01G1025800	Chr01:9798037-9803823	WT	anti	OK	27.3211	3.43395	-2.99207	-7.31359	5e-05	0.000233664	yes	Phosphoglycerate mutase family protein	PGAM, gpmA	2,3-bisphosphoglycerate-dependent phosphoglycerate mutase	1745	GO:0004619~phosphoglycerate mutase activity;GO:0006094~gluconeogenesis;GO:0006096~glycolytic process;GO:0046538~2,3-bisphosphoglycerate-dependent phosphoglycerate mutase activity;	EC:5.4.2.11	K01834	ko00010~Glycolysis / Gluconeogenesis;ko00260~Glycine, serine and threonine metabolism;ko01200~Carbon metabolism;ko01230~Biosynthesis of amino acids;
MD01G1026000	MD01G1026000	MD01G1026000	Chr01:9850486-9853400	WT	anti	OK	8.37789	0.902465	-3.21464	-5.51422	5e-05	0.000233664	yes	Arabidopsis thaliana protein of unknown function (DUF794)	-	-	1792	GO:0003723~RNA binding;GO:0005739~mitochondrion;	-	-	-
MD01G1026200	MD01G1026200	MD01G1026200	Chr01:9871210-9875576	WT	anti	OK	27.2936	8.91253	-1.61466	-4.80258	5e-05	0.000233664	yes	Protein of unknown function (DUF630 and DUF632)	-	-	3041	-	-	-	-
MD01G1026400	MD01G1026400	MD01G1026400	Chr01:9875963-9881062	WT	anti	OK	5.36336	4.28107	-0.325165	-0.91208	0.14845	0.242254	no	acyl-CoA oxidase 2	E1.3.3.6, ACOX1, ACOX3	acyl-CoA oxidase	2580	GO:0001676~long-chain fatty acid metabolic process;GO:0003995~acyl-CoA dehydrogenase activity;GO:0003997~acyl-CoA oxidase activity;GO:0005777~peroxisome;GO:0006635~fatty acid beta-oxidation;GO:0009735~response to cytokinin;GO:0043161~proteasome-mediated ubiquitin-dependent protein catabolic process;GO:0043248~proteasome assembly;GO:0048767~root hair elongation;GO:0050660~flavin adenine dinucleoti…	EC:1.3.3.6	K00232	ko00071~Fatty acid degradation;ko00592~alpha-Linolenic acid metabolism;ko01040~Biosynthesis of unsaturated fatty acids;ko01212~Fatty acid metabolism;ko04146~Peroxisome;
MD01G1027000	MD01G1027000	MD01G1027000	Chr01:9939852-9942511	WT	anti	OK	10.0567	7.1015	-0.501959	-1.57568	0.0222	0.0516819	no	Protein of unknown function	-	-	1773	-	-	-	-
MD01G1027200	MD01G1027200	MD01G1027200	Chr01:9960128-9961926	WT	anti	OK	23.3018	26.6959	0.196179	0.728812	0.29145	0.406905	no	-	EREBP	EREBP-like factor	1701	GO:0003677~DNA binding;GO:0003700~transcription factor activity, sequence-specific DNA binding;GO:0005634~nucleus;GO:0006351~transcription, DNA-templated;GO:0006970~response to osmotic stress;GO:0009409~response to cold;GO:0009414~response to water deprivation;GO:0009416~response to light stimulus;GO:0009611~response to wounding;GO:0009651~response to salt stress;GO:0009736~cytokinin-activated si…	-	K09286	-
MD01G1027400	MD01G1027400	MD01G1027400	Chr01:10237466-10238358	WT	anti	OK	593.327	228.414	-1.37718	-6.51784	5e-05	0.000233664	yes	PLAT/LH2 family protein	-	-	783	-	-	-	-
MD01G1027600	MD01G1027600	MD01G1027600	Chr01:10296897-10302420	WT	anti	OK	5.15329	5.49931	0.0937555	0.174048	0.7515	0.825767	no	Thioredoxin superfamily protein	SCO1_2	protein SCO1/2	978	GO:0005743~mitochondrial inner membrane;GO:0016021~integral component of membrane;GO:0055070~copper ion homeostasis;	-	K07152	-
MD01G1027700	MD01G1027700	MD01G1027700	Chr01:10362400-10364782	WT	anti	OK	16.6255	12.2197	-0.444182	-1.61558	0.02	0.0473043	no	VQ motif-containing protein	-	-	2382	GO:0005634~nucleus;	-	-	-
MD01G1027800	MD01G1027800	MD01G1027800	Chr01:10395933-10399795	WT	anti	OK	5.48259	1.0206	-2.42544	-4.4973	5e-05	0.000233664	yes	Major facilitator superfamily protein	-	-	1738	GO:0016021~integral component of membrane;GO:0055085~transmembrane transport;	-	-	-
MD01G1027900	MD01G1027900	MD01G1027900	Chr01:10410271-10413686	WT	anti	OK	43.0866	2.52118	-4.09507	-9.64572	5e-05	0.000233664	yes	cysteine-rich RLK (RECEPTOR-like protein kinase) 26	-	-	2451	GO:0001653~peptide receptor activity;GO:0004674~protein serine/threonine kinase activity;GO:0004675~transmembrane receptor protein serine/threonine kinase activity;GO:0005524~ATP binding;GO:0005886~plasma membrane;GO:0007178~transmembrane receptor protein serine/threonine kinase signaling pathway;GO:0009506~plasmodesma;GO:0009755~hormone-mediated signaling pathway;GO:0016021~integral component of…	-	-	-
MD01G1028100	MD01G1028100	MD01G1028100	Chr01:10457411-10459502	WT	anti	OK	67.6889	4.92618	-3.78038	-8.27504	5e-05	0.000233664	yes	Protein of unknown function	-	-	1592	GO:0005768~endosome;GO:0005802~trans-Golgi network;	-	-	-
MD01G1028200	MD01G1028200	MD01G1028200	Chr01:10457411-10459502	WT	anti	OK	18.454	1.75127	-3.39746	-2.67369	0.01735	0.0419847	yes	-	-	-	1021	GO:0005768~endosome;GO:0005802~trans-Golgi network;	-	-	-
MD01G1028300	MD01G1028300	MD01G1028300	Chr01:10493710-10501389	WT	anti	OK	54.9894	7.31828	-2.90958	-8.622	5e-05	0.000233664	yes	ARM-repeat/Tetratricopeptide repeat (TPR)-like protein	-	-	2843	GO:0005886~plasma membrane;	-	-	-
MD01G1028500	MD01G1028500	MD01G1028500	Chr01:10543175-10545259	WT	anti	OK	49.6674	6.02816	-3.04251	-10.2347	5e-05	0.000233664	yes	Exostosin family protein	-	-	2084	-	-	-	-
MD01G1028700	MD01G1028700	MD01G1028700	Chr01:10598199-10599357	WT	anti	NOTEST	0.525702	0	#NAME?	0	1	1	no	Exostosin family protein	-	-	1158	GO:0005768~endosome;GO:0005794~Golgi apparatus;GO:0005802~trans-Golgi network;GO:0006486~protein glycosylation;GO:0009826~unidimensional cell growth;GO:0009863~salicylic acid mediated signaling pathway;GO:0009969~xyloglucan biosynthetic process;GO:0010256~endomembrane system organization;GO:0016757~transferase activity, transferring glycosyl groups;GO:0030173~integral component of Golgi membrane;…	-	-	-
MD01G1028800	MD01G1028800	MD01G1028800	Chr01:10609696-10611840	WT	anti	OK	2.41141	0.526606	-2.19508	-3.56919	0.00015	0.000642755	yes	-	-	-	1334	-	-	-	-
MD01G1028900	MD01G1028900	MD01G1028900	Chr01:10612043-10616758	WT	anti	OK	0.650864	0.121665	-2.41944	-0.461464	0.5081	0.622124	no	Tetratricopeptide repeat (TPR)-like superfamily protein	-	-	1927	-	-	-	-
MD01G1029000	MD01G1029000	MD01G1029000	Chr01:10612043-10616758	WT	anti	OK	59.1571	20.2276	-1.54823	-4.57225	5e-05	0.000233664	yes	Protein of unknown function	-	-	2984	-	-	-	-
MD01G1029100	MD01G1029100	MD01G1029100	Chr01:10625693-10635740	WT	anti	OK	430.051	123.087	-1.80483	-6.40387	5e-05	0.000233664	yes	annexin 2	-	-	1153	GO:0005509~calcium ion binding;GO:0005544~calcium-dependent phospholipid binding;GO:0009408~response to heat;GO:0009409~response to cold;GO:0009414~response to water deprivation;GO:0009651~response to salt stress;	-	-	-
MD01G1029200	MD01G1029200	MD01G1029200	Chr01:10688957-10691225	WT	anti	OK	0.0327314	0.724457	4.46815	2.75042	0.11775	0.20359	no	UDP-glucosyl transferase 85A2	-	-	1581	GO:0016758~transferase activity, transferring hexosyl groups;GO:0035251~UDP-glucosyltransferase activity;GO:1900994~(-)-secologanin biosynthetic process;	-	-	-
MD01G1029300	MD01G1029300,MD01G1029500,XLOC_001929	-,MD01G1029300,MD01G1029500	Chr01:10696149-10701412	WT	anti	OK	2.23651	1.01972	-1.13307	-1.04734	0.08705	0.15988	no	-	-	-	1854	-	-	-	-
MD01G1029500	MD01G1029500	MD01G1029500	Chr01:10696149-10701412	WT	anti	NOTEST	0.60097	0.667838	0.152205	0	1	1	no	-	-	-	1319	-	-	-	-
MD01G1029700	MD01G1029700	MD01G1029700	Chr01:10720864-10727431	WT	anti	OK	30.7976	17.9407	-0.779587	-2.82259	5e-05	0.000233664	no	asparagine synthetase 3	asnB, ASNS	asparagine synthase (glutamine-hydrolysing)	2159	GO:0004066~asparagine synthase (glutamine-hydrolyzing) activity;GO:0005524~ATP binding;GO:0006529~asparagine biosynthetic process;GO:0006541~glutamine metabolic process;GO:0070981~L-asparagine biosynthetic process;	EC:6.3.5.4	K01953	ko00250~Alanine, aspartate and glutamate metabolism;
MD01G1029800	MD01G1029800	MD01G1029800	Chr01:10747396-10750713	WT	anti	OK	12.703	16.746	0.398641	1.11414	0.06615	0.127617	no	Nucleotide-sugar transporter family protein	SLC35A1_2_3	solute carrier family 35 (UDP-sugar transporter), member A1/2/3	1190	GO:0000139~Golgi membrane;GO:0005338~nucleotide-sugar transmembrane transporter activity;GO:0005351~sugar:proton symporter activity;GO:0005463~UDP-N-acetylgalactosamine transmembrane transporter activity;GO:0005783~endoplasmic reticulum;GO:0010584~pollen exine formation;GO:0015136~sialic acid transmembrane transporter activity;GO:0015739~sialic acid transport;GO:0015780~nucleotide-sugar transport…	-	K15272	-
MD01G1030100	MD01G1030100	MD01G1030100	Chr01:10786641-10787343	WT	anti	OK	27.1125	33.3749	0.299801	1.3263	0.17125	0.270594	no	Ribosomal protein L23/L15e family protein	RP-L23, MRPL23, rplW	large subunit ribosomal protein L23	702	GO:0000166~nucleotide binding;GO:0003735~structural constituent of ribosome;GO:0005840~ribosome;GO:0006354~DNA-templated transcription, elongation;GO:0006412~translation;GO:0009220~pyrimidine ribonucleotide biosynthetic process;	-	K02892	ko03010~Ribosome;
MD01G1030600	MD01G1030600	MD01G1030600	Chr01:10844231-10846816	WT	anti	OK	1.79201	4.82461	1.42883	3.09142	0.00015	0.000642755	yes	RAB GTPase homolog H1E	RAB6A	Ras-related protein Rab-6A	1146	GO:0000139~Golgi membrane;GO:0003924~GTPase activity;GO:0005525~GTP binding;GO:0005622~intracellular;GO:0005794~Golgi apparatus;GO:0006886~intracellular protein transport;GO:0006890~retrograde vesicle-mediated transport, Golgi to ER;GO:0006891~intra-Golgi vesicle-mediated transport;GO:0007264~small GTPase mediated signal transduction;GO:0008152~metabolic process;GO:0015031~protein transport;GO:00…	-	K07893	-
MD01G1030800	MD01G1030800	MD01G1030800	Chr01:10876226-10884171	WT	anti	OK	1.32179	0.367333	-1.84733	-1.6025	0.0471	0.0967434	no	-	RAE1, GLE2	mRNA export factor	1666	GO:0005635~nuclear envelope;GO:0005643~nuclear pore;GO:0005829~cytosol;GO:0015031~protein transport;GO:0051028~mRNA transport;GO:0080008~Cul4-RING E3 ubiquitin ligase complex;	-	K14298	ko03013~RNA transport;
MD01G1030900	MD01G1030900	MD01G1030900	Chr01:10876226-10884171	WT	anti	OK	2.7131	3.37204	0.313679	0.585886	0.31295	0.430253	no	Mitochondrial substrate carrier family protein	-	-	1783	GO:0005739~mitochondrion;GO:0005743~mitochondrial inner membrane;GO:0009536~plastid;GO:0016021~integral component of membrane;GO:0055085~transmembrane transport;	-	-	-
MD01G1031100	MD01G1031100	MD01G1031100	Chr01:10912717-10939106	WT	anti	OK	4.63921	1.59499	-1.54033	-3.62431	5e-05	0.000233664	yes	signal responsive 1	-	-	3769	GO:0003677~DNA binding;GO:0003700~transcription factor activity, sequence-specific DNA binding;GO:0005634~nucleus;GO:0006351~transcription, DNA-templated;GO:0006355~regulation of transcription, DNA-templated;GO:0009409~response to cold;GO:0010150~leaf senescence;GO:0042742~defense response to bacterium;GO:0045893~positive regulation of transcription, DNA-templated;GO:0050832~defense response to f…	-	-	-
MD01G1031200	MD01G1031200	MD01G1031200	Chr01:10947801-10954822	WT	anti	OK	47.06	8.7863	-2.42118	-8.09167	5e-05	0.000233664	yes	ubiquitin-specific protease 3	USP12_46	ubiquitin carboxyl-terminal hydrolase 12/46	1949	GO:0005634~nucleus;GO:0006511~ubiquitin-dependent protein catabolic process;GO:0008234~cysteine-type peptidase activity;GO:0036459~ubiquitinyl hydrolase activity;	EC:3.4.19.12	K11842	-
MD01G1031300	MD01G1031300	MD01G1031300	Chr01:11078184-11079738	WT	anti	OK	50.5868	11.3606	-2.15472	-8.19506	5e-05	0.000233664	yes	Ribosomal L29 family protein	RP-L29, rpmC	large subunit ribosomal protein L29	947	GO:0003735~structural constituent of ribosome;GO:0005840~ribosome;GO:0006412~translation;GO:0009295~nucleoid;GO:0009507~chloroplast;GO:0009570~chloroplast stroma;GO:0009941~chloroplast envelope;	-	K02904	ko03010~Ribosome;
MD01G1031400	MD01G1031400	MD01G1031400	Chr01:11114129-11118648	WT	anti	OK	2.93081	0.31947	-3.19755	-5.85281	5e-05	0.000233664	yes	C-CAP/cofactor C-like domain-containing protein	-	-	4375	GO:0000226~microtubule cytoskeleton organization;GO:0000902~cell morphogenesis;GO:0005737~cytoplasm;GO:0007021~tubulin complex assembly;GO:0007023~post-chaperonin tubulin folding pathway;	-	-	-
MD01G1032000	MD01G1032000	MD01G1032000	Chr01:11244878-11245657	WT	anti	OK	167.467	10.9071	-3.94054	-16.0889	5e-05	0.000233664	yes	C2H2 and C2HC zinc fingers superfamily protein	-	-	779	GO:0003676~nucleic acid binding;GO:0005634~nucleus;GO:0006351~transcription, DNA-templated;GO:0010044~response to aluminum ion;GO:0043620~regulation of DNA-templated transcription in response to stress;GO:0045893~positive regulation of transcription, DNA-templated;GO:0046872~metal ion binding;	-	-	-
MD01G1032200	MD01G1032200	MD01G1032200	Chr01:11267574-11274702	WT	anti	OK	73.4244	19.2381	-1.9323	-5.97671	5e-05	0.000233664	yes	leucine-rich repeat transmembrane protein kinase family protein	-	-	2263	GO:0004674~protein serine/threonine kinase activity;GO:0005524~ATP binding;GO:0005886~plasma membrane;GO:0016021~integral component of membrane;	-	-	-
MD01G1032300	MD01G1032300	MD01G1032300	Chr01:11281251-11284346	WT	anti	OK	9.30632	0.609629	-3.93221	-7.25878	5e-05	0.000233664	yes	Pentatricopeptide repeat (PPR) superfamily protein	-	-	2853	GO:0005739~mitochondrion;	-	-	-
MD01G1032400	MD01G1032400	MD01G1032400	Chr01:11301171-11304088	WT	anti	OK	112.232	11.303	-3.31171	-12.07	5e-05	0.000233664	yes	alpha/beta-Hydrolases superfamily protein	-	-	1378	GO:0003824~catalytic activity;GO:0005886~plasma membrane;	-	-	-
MD01G1032500	MD01G1032500	MD01G1032500	Chr01:11324840-11326810	WT	anti	OK	0	1.4513	inf	#NAME?	5e-05	0.000233664	yes	Putative membrane lipoprotein	-	-	1212	GO:0030247~polysaccharide binding;	-	-	-
MD01G1032700	MD01G1032700	MD01G1032700	Chr01:11379355-11380503	WT	anti	OK	77.5182	17.6404	-2.13565	-9.149	5e-05	0.000233664	yes	-	-	-	1148	-	-	-	-
MD01G1032800	MD01G1032800	MD01G1032800	Chr01:11387332-11393283	WT	anti	OK	20.9801	1.61715	-3.6975	-8.50269	5e-05	0.000233664	yes	MATE efflux family protein	TC.MATE, SLC47A, norM, mdtK, dinF	multidrug resistance protein, MATE family	2350	GO:0009705~plant-type vacuole membrane;GO:0009813~flavonoid biosynthetic process;GO:0010023~proanthocyanidin biosynthetic process;GO:0010231~maintenance of seed dormancy;GO:0015238~drug transmembrane transporter activity;GO:0015297~antiporter activity;GO:0015299~solute:proton antiporter activity;GO:0016021~integral component of membrane;GO:0022857~transmembrane transporter activity;GO:1902600~hyd…	-	K03327	-
MD01G1032900	MD01G1032900	MD01G1032900	Chr01:11417713-11419789	WT	anti	OK	1.59278	0.576162	-1.467	-2.50989	0.001	0.00351799	yes	-	ATL6S	E3 ubiquitin-protein ligase ATL6/9/15/31/42/55	2076	GO:0004842~ubiquitin-protein transferase activity;GO:0008270~zinc ion binding;GO:0009737~response to abscisic acid;GO:0009814~defense response, incompatible interaction;GO:0009816~defense response to bacterium, incompatible interaction;GO:0010200~response to chitin;GO:0016020~membrane;GO:0016021~integral component of membrane;GO:0016874~ligase activity;GO:0043562~cellular response to nitrogen lev…	EC:6.3.2.19	K10664	-
MD01G1033400	MD01G1033400	MD01G1033400	Chr01:11577906-11582631	WT	anti	OK	11.6088	12.9612	0.158982	0.429393	0.4573	0.575433	no	F-BOX WITH WD-40 2	-	-	1551	GO:0005634~nucleus;GO:0009737~response to abscisic acid;GO:0010608~posttranscriptional regulation of gene expression;GO:0010629~negative regulation of gene expression;GO:0016567~protein ubiquitination;	-	-	-
MD01G1033500	MD01G1033500	MD01G1033500	Chr01:11583061-11598266	WT	anti	OK	3.2898	3.45178	0.069343	0.0971466	0.86385	0.908387	no	Protein of unknown function	-	-	1988	-	-	-	-
MD01G1034000	MD01G1034000	MD01G1034000	Chr01:11649303-11660877	WT	anti	OK	16.3804	23.4596	0.518212	1.32781	0.0222	0.0516819	no	RNA-binding (RRM/RBD/RNP motifs) family protein	PABPN1, PABP2	polyadenylate-binding protein 2	1230	GO:0000166~nucleotide binding;GO:0003676~nucleic acid binding;GO:0003723~RNA binding;GO:0005737~cytoplasm;GO:0016607~nuclear speck;	-	K14396	ko03015~mRNA surveillance pathway;
MD01G1034200	MD01G1034200	MD01G1034200	Chr01:11704942-11707283	WT	anti	OK	23.1984	28.9044	0.317265	1.23078	0.10355	0.183791	no	RAB GTPase homolog A4A	RAB11A	Ras-related protein Rab-11A	1110	GO:0005525~GTP binding;GO:0005622~intracellular;GO:0005886~plasma membrane;GO:0007264~small GTPase mediated signal transduction;GO:0015031~protein transport;	-	K07904	ko04144~Endocytosis;
MD01G1034300	MD01G1034300	MD01G1034300	Chr01:11707798-11719679	WT	anti	OK	54.0666	25.4968	-1.08442	-3.76091	5e-05	0.000233664	yes	S-adenosyl-L-methionine-dependent methyltransferases superfamily protein	NCL1, TRM4	multisite-specific tRNA:(cytosine-C5)-methyltransferase	2687	GO:0000049~tRNA binding;GO:0003723~RNA binding;GO:0005634~nucleus;GO:0016428~tRNA (cytosine-5-)-methyltransferase activity;GO:0030488~tRNA methylation;	EC:2.1.1.202	K15334	-
MD01G1034400	MD01G1034400	MD01G1034400	Chr01:11723359-11725290	WT	anti	OK	4.75351	4.10736	-0.210783	-0.538661	0.474	0.590949	no	Peroxidase superfamily protein	E1.11.1.7	peroxidase	1289	GO:0004601~peroxidase activity;GO:0005576~extracellular region;GO:0005773~vacuole;GO:0005829~cytosol;GO:0006979~response to oxidative stress;GO:0020037~heme binding;GO:0042744~hydrogen peroxide catabolic process;GO:0046872~metal ion binding;	EC:1.11.1.7	K00430	ko00940~Phenylpropanoid biosynthesis;
MD01G1035000	MD01G1035000	MD01G1035000	Chr01:11830720-11833465	WT	anti	OK	0.974487	2.41377	1.30858	2.08025	0.00705	0.019381	yes	Protein kinase superfamily protein	-	-	1513	GO:0004672~protein kinase activity;GO:0004674~protein serine/threonine kinase activity;GO:0005524~ATP binding;GO:0009738~abscisic acid-activated signaling pathway;	-	-	-
MD01G1035100	MD01G1035100	MD01G1035100	Chr01:11928959-11934298	WT	anti	OK	4.78025	11.7519	1.29774	3.79153	5e-05	0.000233664	yes	GCR2-like 1	-	-	1735	GO:0019898~extrinsic component of membrane;	-	-	-
MD01G1035300	MD01G1035300	MD01G1035300	Chr01:11967724-11969368	WT	anti	OK	623.216	615.759	-0.0173659	-0.100968	0.93085	0.954625	no	Histone superfamily protein	-	-	595	GO:0000786~nucleosome;GO:0003677~DNA binding;GO:0005634~nucleus;	-	-	-
MD01G1035400	MD01G1035400	MD01G1035400	Chr01:11990109-11996258	WT	anti	OK	8.47774	5.96062	-0.508218	-1.40355	0.0149	0.0368549	no	Protein of unknown function (DUF3550/UPF0682)	-	-	2507	GO:0003714~transcription corepressor activity;GO:0006351~transcription, DNA-templated;	-	-	-
MD01G1035500	MD01G1035500	MD01G1035500	Chr01:12005908-12010142	WT	anti	OK	9.36255	6.62761	-0.498412	-1.26148	0.02695	0.060788	no	catalytics	RIOK2	RIO kinase 2	1745	GO:0004672~protein kinase activity;GO:0004674~protein serine/threonine kinase activity;GO:0005524~ATP binding;GO:0005634~nucleus;GO:0005737~cytoplasm;GO:0006468~protein phosphorylation;GO:0042254~ribosome biogenesis;	EC:2.7.11.1	K07179	ko03008~Ribosome biogenesis in eukaryotes;
MD01G1035600	MD01G1035600	MD01G1035600	Chr01:12010698-12020013	WT	anti	OK	2.47567	4.44757	0.845199	1.98799	0.0006	0.00223785	no	LMBR1-like membrane protein	-	-	2442	GO:0008284~positive regulation of cell proliferation;GO:0016021~integral component of membrane;	-	-	-
MD01G1035900	MD01G1035900	MD01G1035900	Chr01:12089621-12090597	WT	anti	NOTEST	0.385411	0.228468	-0.754409	0	1	1	no	-	-	-	1859	-	-	-	-
MD01G1036100	MD01G1036100	MD01G1036100	Chr01:12104615-12112516	WT	anti	OK	5.21832	0.767542	-2.76527	-2.5966	0.0006	0.00223785	yes	-	-	-	665	-	-	-	-
MD01G1036200	MD01G1036200	MD01G1036200	Chr01:12168140-12170876	WT	anti	OK	97.9197	174.356	0.832362	2.63794	0.0001	0.000444345	no	homeobox protein 16	-	-	1977	GO:0003700~transcription factor activity, sequence-specific DNA binding;GO:0005634~nucleus;GO:0006351~transcription, DNA-templated;GO:0009737~response to abscisic acid;GO:0009738~abscisic acid-activated signaling pathway;GO:0042803~protein homodimerization activity;GO:0043565~sequence-specific DNA binding;GO:0045893~positive regulation of transcription, DNA-templated;	-	-	-
MD01G1036500	MD01G1036500	MD01G1036500	Chr01:12251523-12257713	WT	anti	OK	43.1776	25.8981	-0.737439	-2.25549	5e-05	0.000233664	no	GTP cyclohydrolase II	ribBA	3,4-dihydroxy 2-butanone 4-phosphate synthase / GTP cyclohydrolase II	2462	GO:0003935~GTP cyclohydrolase II activity;GO:0005525~GTP binding;GO:0008686~3,4-dihydroxy-2-butanone-4-phosphate synthase activity;GO:0009231~riboflavin biosynthetic process;GO:0009507~chloroplast;GO:0009570~chloroplast stroma;GO:0016020~membrane;GO:0046872~metal ion binding;	EC:4.1.99.12 3.5.4.25	K14652	ko00740~Riboflavin metabolism;
MD01G1036600	MD01G1036600	MD01G1036600	Chr01:12319022-12325684	WT	anti	OK	3.14643	3.53022	0.166044	0.495029	0.4135	0.533475	no	helicase domain-containing protein / IBR domain-containing protein / zinc finger protein-related	DHX8, PRP22	ATP-dependent RNA helicase DHX8/PRP22	5793	GO:0003676~nucleic acid binding;GO:0005524~ATP binding;GO:0008026~ATP-dependent helicase activity;GO:0008270~zinc ion binding;GO:0009507~chloroplast;	EC:3.6.4.13	K12818	ko03040~Spliceosome;
MD01G1036900	MD01G1036900	MD01G1036900	Chr01:12377699-12379772	WT	anti	OK	31.0871	5.65385	-2.45901	-8.04945	5e-05	0.000233664	yes	RING/U-box superfamily protein	-	-	2073	GO:0008270~zinc ion binding;GO:0016021~integral component of membrane;GO:0016567~protein ubiquitination;	-	-	-
MD01G1037000	MD01G1037000	MD01G1037000	Chr01:12395774-12400753	WT	anti	OK	21.4927	3.25519	-2.72303	-5.954	5e-05	0.000233664	yes	-	-	-	2047	GO:0000082~G1/S transition of mitotic cell cycle;GO:0001558~regulation of cell growth;GO:0001708~cell fate specification;GO:0003677~DNA binding;GO:0005634~nucleus;GO:0005829~cytosol;GO:0006349~regulation of gene expression by genetic imprinting;GO:0006351~transcription, DNA-templated;GO:0006357~regulation of transcription from RNA polymerase II promoter;GO:0007049~cell cycle;GO:0008356~asymmetric…	-	-	-
MD01G1037100	MD01G1037100,XLOC_001949	-,MD01G1037100	Chr01:12423357-12427940	WT	anti	OK	10.9465	1.56782	-2.80364	-5.21541	5e-05	0.000233664	yes	basic helix-loop-helix (bHLH) DNA-binding superfamily protein	-	-	2135	GO:0003677~DNA binding;GO:0003700~transcription factor activity, sequence-specific DNA binding;GO:0005634~nucleus;GO:0006351~transcription, DNA-templated;GO:0006355~regulation of transcription, DNA-templated;	-	-	-
MD01G1037300	MD01G1037300	MD01G1037300	Chr01:12922537-12925602	WT	anti	OK	8.02233	0.913051	-3.13525	-6.39512	5e-05	0.000233664	yes	-	-	-	2752	GO:0003676~nucleic acid binding;GO:0008270~zinc ion binding;	-	-	-
MD01G1037400	MD01G1037400	MD01G1037400	Chr01:13000804-13006720	WT	anti	OK	0.694932	0.260515	-1.41551	-1.74412	0.01865	0.0446014	yes	phosphofructokinase 5	pfkA, PFK	6-phosphofructokinase 1	2084	GO:0003872~6-phosphofructokinase activity;GO:0005524~ATP binding;GO:0005737~cytoplasm;GO:0006002~fructose 6-phosphate metabolic process;GO:0006094~gluconeogenesis;GO:0006096~glycolytic process;GO:0007010~cytoskeleton organization;GO:0009507~chloroplast;GO:0010498~proteasomal protein catabolic process;GO:0046835~carbohydrate phosphorylation;GO:0046872~metal ion binding;	EC:2.7.1.11	K00850	ko00010~Glycolysis / Gluconeogenesis;ko00030~Pentose phosphate pathway;ko00051~Fructose and mannose metabolism;ko00052~Galactose metabolism;ko01200~Carbon metabolism;ko01230~Biosynthesis of amino acids;ko03018~RNA degradation;
MD01G1037500	MD01G1037500	MD01G1037500	Chr01:13025142-13027447	WT	anti	OK	0.288342	0.973353	1.75518	2.17522	0.00865	0.0230904	yes	1	CYCD1_2_4	cyclin D1/2/4, plant	1521	GO:0005634~nucleus;GO:0007049~cell cycle;GO:0051301~cell division;	-	K18810	-
MD01G1037700	MD01G1037700	MD01G1037700	Chr01:13036533-13047599	WT	anti	OK	40.0003	47.6564	0.252659	1.04639	0.1633	0.260853	no	general regulatory factor 8	-	-	1216	GO:0019222~regulation of metabolic process;	-	-	-
MD01G1038000	MD01G1038000	MD01G1038000	Chr01:13089285-13090665	WT	anti	OK	1.60019	1.88007	0.232546	0.4604	0.5413	0.651583	no	uncoupling protein 5	SLC25A11, OGC	solute carrier family 25 (mitochondrial oxoglutarate transporter), member 11	1380	GO:0005310~dicarboxylic acid transmembrane transporter activity;GO:0005743~mitochondrial inner membrane;GO:0006835~dicarboxylic acid transport;GO:0006839~mitochondrial transport;GO:0015992~proton transport;GO:0016021~integral component of membrane;GO:0017077~oxidative phosphorylation uncoupler activity;GO:0031966~mitochondrial membrane;	-	K15104	-
MD01G1038200	MD01G1038200	MD01G1038200	Chr01:13141323-13146773	WT	anti	OK	4.55759	3.51691	-0.373962	-1.04935	0.09715	0.174626	no	ubiquitin-specific protease 17	USP36_42	ubiquitin carboxyl-terminal hydrolase 36/42	3236	GO:0004197~cysteine-type endopeptidase activity;GO:0004843~ubiquitin-specific protease activity;GO:0005634~nucleus;GO:0006511~ubiquitin-dependent protein catabolic process;GO:0016579~protein deubiquitination;GO:0036459~ubiquitinyl hydrolase activity;GO:0043161~proteasome-mediated ubiquitin-dependent protein catabolic process;GO:0046872~metal ion binding;GO:0061136~regulation of proteasomal protei…	EC:3.4.19.12	K11855	-
MD01G1038300	MD01G1038300	MD01G1038300	Chr01:13148698-13149585	WT	anti	OK	3.16923	0.778727	-2.02494	-3.42518	0.0008	0.00288583	yes	cell wall / vacuolar inhibitor of fructosidase 2	-	-	887	GO:0004857~enzyme inhibitor activity;GO:0005773~vacuole;GO:0030599~pectinesterase activity;GO:0043086~negative regulation of catalytic activity;GO:0080167~response to karrikin;	-	-	-
MD01G1038700	MD01G1038700	MD01G1038700	Chr01:13449290-13453794	WT	anti	OK	0.250119	1.06104	2.08479	2.57603	0.00175	0.0057689	yes	GDP dissociation inhibitor family protein / Rab GTPase activator family protein	GDI1_2	Rab GDP dissociation inhibitor	1732	GO:0005093~Rab GDP-dissociation inhibitor activity;GO:0005096~GTPase activator activity;GO:0015031~protein transport;GO:0048046~apoplast;	-	K17255	-
MD01G1038800	MD01G1038800	MD01G1038800	Chr01:13454725-13457493	WT	anti	OK	15.4817	10.0137	-0.628581	-2.14111	0.0111	0.0286153	no	PTPLA	PHS1, PAS2	very-long-chain (3R)-3-hydroxyacyl-CoA dehydratase	1019	GO:0005789~endoplasmic reticulum membrane;GO:0006633~fatty acid biosynthetic process;GO:0007275~multicellular organismal development;GO:0016021~integral component of membrane;GO:0016829~lyase activity;	EC:4.2.1.134	K10703	ko00062~Fatty acid elongation;ko01040~Biosynthesis of unsaturated fatty acids;ko01212~Fatty acid metabolism;
MD01G1038900	MD01G1038900	MD01G1038900	Chr01:13479179-13486049	WT	anti	OK	0.756645	0.435739	-0.796153	-0.906507	0.15105	0.245615	no	dual specificity protein phosphatase (DsPTP1) family protein	-	-	1437	GO:0000023~maltose metabolic process;GO:0005634~nucleus;GO:0005982~starch metabolic process;GO:0005983~starch catabolic process;GO:0006470~protein dephosphorylation;GO:0007623~circadian rhythm;GO:0008138~protein tyrosine/serine/threonine phosphatase activity;GO:0009501~amyloplast;GO:0009570~chloroplast stroma;GO:0019203~carbohydrate phosphatase activity;GO:0019252~starch biosynthetic process;GO:0…	-	-	-
MD01G1039100	MD01G1039100	MD01G1039100	Chr01:13488102-13490944	WT	anti	OK	10.2171	12.6616	0.309472	1.03297	0.2166	0.325098	no	Protein of unknown function	-	-	975	GO:0000139~Golgi membrane;GO:0005768~endosome;GO:0005794~Golgi apparatus;GO:0005802~trans-Golgi network;GO:0007030~Golgi organization;GO:0009306~protein secretion;GO:0009826~unidimensional cell growth;GO:0016021~integral component of membrane;GO:0016192~vesicle-mediated transport;GO:0030173~integral component of Golgi membrane;GO:0031901~early endosome membrane;	-	-	-
MD01G1039200	MD01G1039200	MD01G1039200	Chr01:13495028-13498745	WT	anti	OK	8.43608	15.593	0.886251	2.89009	5e-05	0.000233664	no	O-fucosyltransferase family protein	-	-	2069	-	-	-	-
MD01G1039300	MD01G1039300	MD01G1039300	Chr01:13512253-13513567	WT	anti	OK	7.86745	8.78139	0.158553	0.489946	0.56395	0.671419	no	Haloacid dehalogenase-like hydrolase (HAD) superfamily protein	MDP1	magnesium-dependent phosphatase 1	961	GO:0004725~protein tyrosine phosphatase activity;GO:0016791~phosphatase activity;GO:0046872~metal ion binding;GO:0070062~extracellular exosome;	EC:3.1.3.48 3.1.3.-	K17619	-
MD01G1039400	MD01G1039400	MD01G1039400	Chr01:13513672-13517966	WT	anti	OK	2.74079	1.35171	-1.01981	-2.21611	0.0004	0.00155377	yes	basic helix-loop-helix (bHLH) DNA-binding superfamily protein	-	-	3292	-	-	-	-
MD01G1039500	MD01G1039500	MD01G1039500	Chr01:13521008-13523887	WT	anti	OK	3.15678	5.49899	0.80071	2.16873	0.00345	0.0104398	no	Protein of unknown function	-	-	1883	-	-	-	-
MD01G1039600	MD01G1039600	MD01G1039600	Chr01:13540978-13542815	WT	anti	OK	5.84044	9.35023	0.678926	1.37287	0.0161	0.039376	no	-	-	-	1045	-	-	-	-
MD01G1039700	MD01G1039700	MD01G1039700	Chr01:13543848-13551429	WT	anti	OK	1.92196	6.2674	1.70529	2.74376	5e-05	0.000233664	yes	Kinase interacting (KIP1-like) family protein	-	-	3210	GO:0005737~cytoplasm;	-	-	-
MD01G1039800	MD01G1039800	MD01G1039800	Chr01:13543848-13551429	WT	anti	OK	1.83012	8.50362	2.21614	3.36126	5e-05	0.000233664	yes	nicotinamidase 1	-	-	2405	GO:0008936~nicotinamidase activity;GO:0009737~response to abscisic acid;GO:0019365~pyridine nucleotide salvage;	-	-	-
MD01G1039900	MD01G1039900	MD01G1039900	Chr01:13554205-13558425	WT	anti	OK	10.2563	10.0156	-0.0342623	-0.111793	0.8683	0.911642	no	Ribosomal protein S5 domain 2-like superfamily protein	RRP46, EXOSC5	exosome complex component RRP46	1744	GO:0000178~exosome (RNase complex);GO:0000398~mRNA splicing, via spliceosome;GO:0001510~RNA methylation;GO:0003690~double-stranded DNA binding;GO:0003727~single-stranded RNA binding;GO:0004527~exonuclease activity;GO:0004536~deoxyribonuclease activity;GO:0004540~ribonuclease activity;GO:0005622~intracellular;GO:0005730~nucleolus;GO:0006259~DNA metabolic process;GO:0006364~rRNA processing;GO:00066…	-	K12590	ko03018~RNA degradation;
MD01G1040700	MD01G1040700	MD01G1040700	Chr01:13705901-13710774	WT	anti	OK	49.5929	54.627	0.13948	0.411902	0.47885	0.59542	no	AINTEGUMENTA-like 6	OVM, ANT	AP2-like factor, ANT lineage	3287	GO:0003677~DNA binding;GO:0003700~transcription factor activity, sequence-specific DNA binding;GO:0005634~nucleus;GO:0006351~transcription, DNA-templated;GO:0009873~ethylene-activated signaling pathway;GO:0010492~maintenance of shoot apical meristem identity;GO:0060771~phyllotactic patterning;GO:0060772~leaf phyllotactic patterning;GO:0060774~auxin mediated signaling pathway involved in phyllotac…	-	K09285	-
MD01G1040800	MD01G1040800	MD01G1040800	Chr01:13714219-13717115	WT	anti	OK	0.375942	1.26952	1.7557	2.52858	0.00095	0.00336297	yes	Protein kinase superfamily protein	-	-	1898	GO:0001653~peptide receptor activity;GO:0004672~protein kinase activity;GO:0004675~transmembrane receptor protein serine/threonine kinase activity;GO:0005524~ATP binding;GO:0005634~nucleus;GO:0005737~cytoplasm;GO:0005829~cytosol;GO:0005886~plasma membrane;GO:0007178~transmembrane receptor protein serine/threonine kinase signaling pathway;GO:0009506~plasmodesma;GO:0009623~response to parasitic fun…	-	-	-
MD01G1040900	MD01G1040900	MD01G1040900	Chr01:13779742-13784179	WT	anti	OK	6.02211	6.34586	0.0755462	0.222151	0.7377	0.815457	no	Protein of unknown function	-	-	2170	-	-	-	-
MD01G1041100	MD01G1041100	MD01G1041100	Chr01:13816132-13820203	WT	anti	OK	3.24663	4.34507	0.420435	0.785716	0.17415	0.273674	no	tRNA/rRNA methyltransferase (SpoU) family protein	spoU	RNA methyltransferase, TrmH family	1309	GO:0003723~RNA binding;GO:0006396~RNA processing;GO:0008173~RNA methyltransferase activity;	-	K03437	-
MD01G1041200	MD01G1041200	MD01G1041200	Chr01:13822067-13827916	WT	anti	OK	2.76711	2.82801	0.0314093	0.0602544	0.914	0.943026	no	Exostosin family protein	-	-	2204	GO:0000139~Golgi membrane;GO:0016021~integral component of membrane;GO:0016757~transferase activity, transferring glycosyl groups;GO:0071555~cell wall organization;	-	-	-
MD01G1041500	MD01G1041500	MD01G1041500	Chr01:13899339-13902102	WT	anti	OK	1.23263	0.29974	-2.03996	-2.87933	0.0006	0.00223785	yes	Dof-type zinc finger DNA-binding family protein	-	-	2077	GO:0003677~DNA binding;GO:0003700~transcription factor activity, sequence-specific DNA binding;GO:0005634~nucleus;GO:0006351~transcription, DNA-templated;GO:0006355~regulation of transcription, DNA-templated;GO:0044212~transcription regulatory region DNA binding;GO:0046872~metal ion binding;GO:0048364~root development;	-	-	-
MD01G1041700	MD01G1041700	MD01G1041700	Chr01:13939916-13942741	WT	anti	OK	2.84034	2.41976	-0.231199	-0.386584	0.5089	0.622814	no	cinnamyl alcohol dehydrogenase 9	E1.1.1.195	cinnamyl-alcohol dehydrogenase	1373	GO:0008270~zinc ion binding;GO:0016491~oxidoreductase activity;GO:0046029~mannitol dehydrogenase activity;	EC:1.1.1.195	K00083	ko00940~Phenylpropanoid biosynthesis;
MD01G1041900	MD01G1041900	MD01G1041900	Chr01:13962511-13963236	WT	anti	OK	73.1058	7.60283	-3.26538	-12.2353	5e-05	0.000233664	yes	salt tolerance zinc finger	-	-	725	GO:0003677~DNA binding;GO:0003700~transcription factor activity, sequence-specific DNA binding;GO:0005634~nucleus;GO:0006351~transcription, DNA-templated;GO:0009414~response to water deprivation;GO:0009737~response to abscisic acid;GO:0009738~abscisic acid-activated signaling pathway;GO:0009793~embryo development ending in seed dormancy;GO:0010200~response to chitin;GO:0042538~hyperosmotic salini…	-	-	-
MD01G1042400	MD01G1042400	MD01G1042400	Chr01:14056427-14060847	WT	anti	OK	8.71005	6.53856	-0.413708	-1.00299	0.0777	0.145748	no	Paxneb protein-related	ELP4	elongator complex protein 4	1566	GO:0005634~nucleus;GO:0005737~cytoplasm;GO:0006351~transcription, DNA-templated;GO:0006357~regulation of transcription from RNA polymerase II promoter;GO:0006979~response to oxidative stress;GO:0007275~multicellular organismal development;GO:0008284~positive regulation of cell proliferation;GO:0009734~auxin-activated signaling pathway;GO:0009737~response to abscisic acid;GO:0009738~abscisic acid-…	-	K11375	-
MD01G1042500	MD01G1042500	MD01G1042500	Chr01:14061749-14063870	WT	anti	OK	35.7263	104.634	1.55029	5.60964	5e-05	0.000233664	yes	elicitor-activated gene 3-1	-	-	1616	GO:0008270~zinc ion binding;GO:0016491~oxidoreductase activity;GO:0046029~mannitol dehydrogenase activity;	-	-	-
MD01G1043100	MD01G1043100	MD01G1043100	Chr01:14171892-14176054	WT	anti	NOTEST	0.0160371	0.683036	5.41247	0	1	1	no	cinnamyl alcohol dehydrogenase 9	E1.1.1.195	cinnamyl-alcohol dehydrogenase	1607	GO:0008270~zinc ion binding;GO:0016491~oxidoreductase activity;	EC:1.1.1.195	K00083	ko00940~Phenylpropanoid biosynthesis;
MD01G1043300	MD01G1043300	MD01G1043300	Chr01:14194951-14197226	WT	anti	OK	2.68449	0.779411	-1.78419	-2.8664	0.00025	0.00102084	yes	Rhamnogalacturonate lyase family protein	RGL4, rhiE	rhamnogalacturonan endolyase	1381	GO:0003824~catalytic activity;GO:0005975~carbohydrate metabolic process;GO:0030246~carbohydrate binding;	EC:4.2.2.23	K18195	-
MD01G1043900	MD01G1043900	MD01G1043900	Chr01:14271556-14277272	WT	anti	NOTEST	0	0.54375	inf	0	1	1	no	AGAMOUS-like 21	-	-	921	GO:0003677~DNA binding;GO:0003700~transcription factor activity, sequence-specific DNA binding;GO:0005634~nucleus;GO:0006351~transcription, DNA-templated;GO:0008134~transcription factor binding;	-	-	-
MD01G1044100	MD01G1044100	MD01G1044100	Chr01:14341636-14346730	WT	anti	OK	0.0683241	12.7322	7.54187	5.16417	0.14395	0.237267	no	serine transhydroxymethyltransferase 1	glyA, SHMT	glycine hydroxymethyltransferase	2082	GO:0004372~glycine hydroxymethyltransferase activity;GO:0005634~nucleus;GO:0005739~mitochondrion;GO:0005759~mitochondrial matrix;GO:0005886~plasma membrane;GO:0006544~glycine metabolic process;GO:0006563~L-serine metabolic process;GO:0008266~poly(U) RNA binding;GO:0009534~chloroplast thylakoid;GO:0009570~chloroplast stroma;GO:0009626~plant-type hypersensitive response;GO:0009697~salicylic acid bi…	EC:2.1.2.1	K00600	ko00260~Glycine, serine and threonine metabolism;ko00460~Cyanoamino acid metabolism;ko00630~Glyoxylate and dicarboxylate metabolism;ko00670~One carbon pool by folate;ko01200~Carbon metabolism;ko01230~Biosynthesis of amino acids;
MD01G1044200	MD01G1044200	MD01G1044200	Chr01:14355576-14363301	WT	anti	OK	37.4312	99.695	1.41328	4.55295	5e-05	0.000233664	yes	Zincin-like metalloproteases family protein	prlC	oligopeptidase A	2763	GO:0004222~metalloendopeptidase activity;GO:0005759~mitochondrial matrix;GO:0005829~cytosol;GO:0009507~chloroplast;GO:0009570~chloroplast stroma;GO:0046872~metal ion binding;	EC:3.4.24.70	K01414	-
MD01G1044300	MD01G1044300	MD01G1044300	Chr01:14396124-14396701	WT	anti	OK	5.73507	2.26448	-1.34063	-3.30577	0.009	0.0238646	yes	-	-	-	577	GO:0005743~mitochondrial inner membrane;GO:0005886~plasma membrane;GO:0006626~protein targeting to mitochondrion;GO:0018063~cytochrome c-heme linkage;GO:0019243~methylglyoxal catabolic process to D-lactate via S-lactoyl-glutathione;GO:0020037~heme binding;	-	-	-
MD01G1044400	MD01G1044400	MD01G1044400	Chr01:14396782-14398294	WT	anti	OK	15.0319	40.348	1.42447	6.02911	5e-05	0.000233664	yes	putative	-	-	714	GO:0000902~cell morphogenesis;GO:0005856~cytoskeleton;GO:0005886~plasma membrane;GO:0010090~trichome morphogenesis;GO:0030041~actin filament polymerization;GO:0031209~SCAR complex;GO:0042802~identical protein binding;GO:0045010~actin nucleation;GO:0051259~protein oligomerization;GO:0071944~cell periphery;	-	-	-
MD01G1044500	MD01G1044500	MD01G1044500	Chr01:14398634-14405160	WT	anti	OK	1.85127	2.8218	0.608098	0.640077	0.2588	0.370773	no	Leucine-rich repeat protein kinase family protein	-	-	2038	GO:0004674~protein serine/threonine kinase activity;GO:0005524~ATP binding;GO:0009877~nodulation;GO:0016021~integral component of membrane;	-	-	-
MD01G1044600	MD01G1044600	MD01G1044600	Chr01:14411802-14413875	WT	anti	NOTEST	0.0256809	0.0611825	1.25243	0	1	1	no	ABC-2 type transporter family protein	-	-	1770	GO:0005524~ATP binding;GO:0006810~transport;GO:0009624~response to nematode;GO:0010345~suberin biosynthetic process;GO:0016020~membrane;GO:0016021~integral component of membrane;GO:0016887~ATPase activity;	-	-	-
MD01G1044700	MD01G1044700	MD01G1044700	Chr01:14424964-14427599	WT	anti	OK	4.42392	11.8715	1.42411	4.0022	5e-05	0.000233664	yes	Protein of unknown function	-	-	1328	GO:0009507~chloroplast;GO:0009535~chloroplast thylakoid membrane;GO:0009941~chloroplast envelope;	-	-	-
MD01G1044900	MD01G1044900	MD01G1044900	Chr01:14441526-14446999	WT	anti	OK	189.023	545.641	1.52939	2.79559	0.00025	0.00102084	yes	Protein of unknown function (duplicated DUF1399)	-	-	3041	GO:0005886~plasma membrane;GO:0009738~abscisic acid-activated signaling pathway;GO:0009787~regulation of abscisic acid-activated signaling pathway;GO:0071470~cellular response to osmotic stress;	-	-	-
MD01G1045200	MD01G1045200	MD01G1045200	Chr01:14522448-14523702	WT	anti	NOTEST	0.356894	0.0361565	-3.30317	0	1	1	no	Protein of unknown function	-	-	1080	-	-	-	-
MD01G1045300	MD01G1045300	MD01G1045300	Chr01:14544435-14548532	WT	anti	OK	3.51707	11.5473	1.71511	3.93758	5e-05	0.000233664	yes	Glycosyl hydrolase family protein	-	-	2117	GO:0005578~proteinaceous extracellular matrix;GO:0005773~vacuole;GO:0005774~vacuolar membrane;GO:0005975~carbohydrate metabolic process;GO:0009044~xylan 1,4-beta-xylosidase activity;	-	-	-
MD01G1045500	MD01G1045500	MD01G1045500	Chr01:14582549-14584413	WT	anti	OK	10.4731	10.1383	-0.0468656	-0.148315	0.83515	0.887715	no	beta HLH protein 93	-	-	1419	GO:0003677~DNA binding;GO:0003700~transcription factor activity, sequence-specific DNA binding;GO:0005634~nucleus;GO:0006351~transcription, DNA-templated;GO:0007275~multicellular organismal development;	-	-	-
[truncated: 32,178 more rows]
